# Supplementary material for: Analysis of the Salivary Gland Transcriptome of Frankliniella occidentalis
Source: PLoS One. 2014 Apr 15;9(4):e94447. doi: 10.1371/journal.pone.0094447 (PMC3988053; doi:10.1371/journal.pone.0094447)
Supplement: Table S3 — Descriptive information on gene ontology (GO) for Frankliniella occidentalis sialotranscriptome contigs, includes: blast hit description, GO group, GO-ID, and GO term. (XLSX) [file pone.0094447.s003.xlsx]

## Sheet: Gene Ontology
SeqName	Include	Hit-Desc	GO-Group	GO-ID	Term
THRIPS_11_08_2011_00004	THRIPS_11_08_2011_00004	pg1 homology to homo sapiens	F	GO:0016787	hydrolase activity
THRIPS_11_08_2011_00004	THRIPS_11_08_2011_00004	pg1 homology to homo sapiens	F	GO:0016829	lyase activity
THRIPS_11_08_2011_00005	THRIPS_11_08_2011_00005	conserved protein	C	GO:0009536	plastid
THRIPS_11_08_2011_00018	THRIPS_11_08_2011_00018	vit2_peram ame: full=vitellogenin-2 short=vg-2 flags: precursor	F	GO:0005319	lipid transporter activity
THRIPS_11_08_2011_00018	THRIPS_11_08_2011_00018	vit2_peram ame: full=vitellogenin-2 short=vg-2 flags: precursor	C	GO:0005576	extracellular region
THRIPS_11_08_2011_00018	THRIPS_11_08_2011_00018	vit2_peram ame: full=vitellogenin-2 short=vg-2 flags: precursor	P	GO:0006869	lipid transport
THRIPS_11_08_2011_00019	THRIPS_11_08_2011_00019	vit1_solin ame: full=vitellogenin-1 ame: full=vitellogenin short=vg flags: precursor	C	GO:0005576	extracellular region
THRIPS_11_08_2011_00020	THRIPS_11_08_2011_00020	vit_antgr ame: full=vitellogenin contains: ame: full=yp47 contains: ame: full=yp160 flags: precursor	F	GO:0005319	lipid transporter activity
THRIPS_11_08_2011_00020	THRIPS_11_08_2011_00020	vit_antgr ame: full=vitellogenin contains: ame: full=yp47 contains: ame: full=yp160 flags: precursor	C	GO:0005576	extracellular region
THRIPS_11_08_2011_00020	THRIPS_11_08_2011_00020	vit_antgr ame: full=vitellogenin contains: ame: full=yp47 contains: ame: full=yp160 flags: precursor	P	GO:0006869	lipid transport
THRIPS_11_08_2011_00021	THRIPS_11_08_2011_00021	vit1_peram ame: full=vitellogenin-1 short=vg-1 flags: precursor	F	GO:0005319	lipid transporter activity
THRIPS_11_08_2011_00021	THRIPS_11_08_2011_00021	vit1_peram ame: full=vitellogenin-1 short=vg-1 flags: precursor	P	GO:0006869	lipid transport
THRIPS_11_08_2011_00022	THRIPS_11_08_2011_00022	vit1_peram ame: full=vitellogenin-1 short=vg-1 flags: precursor	P	GO:0000003	reproduction
THRIPS_11_08_2011_00022	THRIPS_11_08_2011_00022	vit1_peram ame: full=vitellogenin-1 short=vg-1 flags: precursor	P	GO:0000187	activation of MAPK activity
THRIPS_11_08_2011_00022	THRIPS_11_08_2011_00022	vit1_peram ame: full=vitellogenin-1 short=vg-1 flags: precursor	P	GO:0002119	nematode larval development
THRIPS_11_08_2011_00022	THRIPS_11_08_2011_00022	vit1_peram ame: full=vitellogenin-1 short=vg-1 flags: precursor	C	GO:0005874	microtubule
THRIPS_11_08_2011_00022	THRIPS_11_08_2011_00022	vit1_peram ame: full=vitellogenin-1 short=vg-1 flags: precursor	P	GO:0006898	receptor-mediated endocytosis
THRIPS_11_08_2011_00022	THRIPS_11_08_2011_00022	vit1_peram ame: full=vitellogenin-1 short=vg-1 flags: precursor	P	GO:0008104	protein localization
THRIPS_11_08_2011_00022	THRIPS_11_08_2011_00022	vit1_peram ame: full=vitellogenin-1 short=vg-1 flags: precursor	P	GO:0009749	response to glucose stimulus
THRIPS_11_08_2011_00022	THRIPS_11_08_2011_00022	vit1_peram ame: full=vitellogenin-1 short=vg-1 flags: precursor	P	GO:0009792	embryonic development ending in birth or egg hatching
THRIPS_11_08_2011_00022	THRIPS_11_08_2011_00022	vit1_peram ame: full=vitellogenin-1 short=vg-1 flags: precursor	F	GO:0017137	Rab GTPase binding
THRIPS_11_08_2011_00022	THRIPS_11_08_2011_00022	vit1_peram ame: full=vitellogenin-1 short=vg-1 flags: precursor	F	GO:0019901	protein kinase binding
THRIPS_11_08_2011_00022	THRIPS_11_08_2011_00022	vit1_peram ame: full=vitellogenin-1 short=vg-1 flags: precursor	C	GO:0030424	axon
THRIPS_11_08_2011_00022	THRIPS_11_08_2011_00022	vit1_peram ame: full=vitellogenin-1 short=vg-1 flags: precursor	C	GO:0031315	extrinsic to mitochondrial outer membrane
THRIPS_11_08_2011_00022	THRIPS_11_08_2011_00022	vit1_peram ame: full=vitellogenin-1 short=vg-1 flags: precursor	P	GO:0040010	positive regulation of growth rate
THRIPS_11_08_2011_00022	THRIPS_11_08_2011_00022	vit1_peram ame: full=vitellogenin-1 short=vg-1 flags: precursor	P	GO:0042742	defense response to bacterium
THRIPS_11_08_2011_00022	THRIPS_11_08_2011_00022	vit1_peram ame: full=vitellogenin-1 short=vg-1 flags: precursor	F	GO:0042802	identical protein binding
THRIPS_11_08_2011_00022	THRIPS_11_08_2011_00022	vit1_peram ame: full=vitellogenin-1 short=vg-1 flags: precursor	P	GO:0042981	regulation of apoptosis
THRIPS_11_08_2011_00022	THRIPS_11_08_2011_00022	vit1_peram ame: full=vitellogenin-1 short=vg-1 flags: precursor	P	GO:0045087	innate immune response
THRIPS_11_08_2011_00022	THRIPS_11_08_2011_00022	vit1_peram ame: full=vitellogenin-1 short=vg-1 flags: precursor	P	GO:0045168	cell-cell signaling involved in cell fate specification
THRIPS_11_08_2011_00022	THRIPS_11_08_2011_00022	vit1_peram ame: full=vitellogenin-1 short=vg-1 flags: precursor	P	GO:0050832	defense response to fungus
THRIPS_11_08_2011_00023	THRIPS_11_08_2011_00023	vit1_peram ame: full=vitellogenin-1 short=vg-1 flags: precursor	P	GO:0000003	reproduction
THRIPS_11_08_2011_00023	THRIPS_11_08_2011_00023	vit1_peram ame: full=vitellogenin-1 short=vg-1 flags: precursor	P	GO:0000187	activation of MAPK activity
THRIPS_11_08_2011_00023	THRIPS_11_08_2011_00023	vit1_peram ame: full=vitellogenin-1 short=vg-1 flags: precursor	P	GO:0002119	nematode larval development
THRIPS_11_08_2011_00023	THRIPS_11_08_2011_00023	vit1_peram ame: full=vitellogenin-1 short=vg-1 flags: precursor	C	GO:0005576	extracellular region
THRIPS_11_08_2011_00023	THRIPS_11_08_2011_00023	vit1_peram ame: full=vitellogenin-1 short=vg-1 flags: precursor	C	GO:0005874	microtubule
THRIPS_11_08_2011_00023	THRIPS_11_08_2011_00023	vit1_peram ame: full=vitellogenin-1 short=vg-1 flags: precursor	P	GO:0006898	receptor-mediated endocytosis
THRIPS_11_08_2011_00023	THRIPS_11_08_2011_00023	vit1_peram ame: full=vitellogenin-1 short=vg-1 flags: precursor	P	GO:0008104	protein localization
THRIPS_11_08_2011_00023	THRIPS_11_08_2011_00023	vit1_peram ame: full=vitellogenin-1 short=vg-1 flags: precursor	P	GO:0009749	response to glucose stimulus
THRIPS_11_08_2011_00023	THRIPS_11_08_2011_00023	vit1_peram ame: full=vitellogenin-1 short=vg-1 flags: precursor	P	GO:0009792	embryonic development ending in birth or egg hatching
THRIPS_11_08_2011_00023	THRIPS_11_08_2011_00023	vit1_peram ame: full=vitellogenin-1 short=vg-1 flags: precursor	F	GO:0017137	Rab GTPase binding
THRIPS_11_08_2011_00023	THRIPS_11_08_2011_00023	vit1_peram ame: full=vitellogenin-1 short=vg-1 flags: precursor	F	GO:0019901	protein kinase binding
THRIPS_11_08_2011_00023	THRIPS_11_08_2011_00023	vit1_peram ame: full=vitellogenin-1 short=vg-1 flags: precursor	C	GO:0030424	axon
THRIPS_11_08_2011_00023	THRIPS_11_08_2011_00023	vit1_peram ame: full=vitellogenin-1 short=vg-1 flags: precursor	C	GO:0031315	extrinsic to mitochondrial outer membrane
THRIPS_11_08_2011_00023	THRIPS_11_08_2011_00023	vit1_peram ame: full=vitellogenin-1 short=vg-1 flags: precursor	P	GO:0040010	positive regulation of growth rate
THRIPS_11_08_2011_00023	THRIPS_11_08_2011_00023	vit1_peram ame: full=vitellogenin-1 short=vg-1 flags: precursor	P	GO:0042742	defense response to bacterium
THRIPS_11_08_2011_00023	THRIPS_11_08_2011_00023	vit1_peram ame: full=vitellogenin-1 short=vg-1 flags: precursor	F	GO:0042802	identical protein binding
THRIPS_11_08_2011_00023	THRIPS_11_08_2011_00023	vit1_peram ame: full=vitellogenin-1 short=vg-1 flags: precursor	P	GO:0042981	regulation of apoptosis
THRIPS_11_08_2011_00023	THRIPS_11_08_2011_00023	vit1_peram ame: full=vitellogenin-1 short=vg-1 flags: precursor	P	GO:0045087	innate immune response
THRIPS_11_08_2011_00023	THRIPS_11_08_2011_00023	vit1_peram ame: full=vitellogenin-1 short=vg-1 flags: precursor	P	GO:0045168	cell-cell signaling involved in cell fate specification
THRIPS_11_08_2011_00023	THRIPS_11_08_2011_00023	vit1_peram ame: full=vitellogenin-1 short=vg-1 flags: precursor	P	GO:0050832	defense response to fungus
THRIPS_11_08_2011_00024	THRIPS_11_08_2011_00024	vit1_peram ame: full=vitellogenin-1 short=vg-1 flags: precursor	F	GO:0005319	lipid transporter activity
THRIPS_11_08_2011_00024	THRIPS_11_08_2011_00024	vit1_peram ame: full=vitellogenin-1 short=vg-1 flags: precursor	P	GO:0006869	lipid transport
THRIPS_11_08_2011_00027	THRIPS_11_08_2011_00027	aqp4_mouse ame: full=aquaporin-4 short=aqp-4 ame: full=mercurial-insensitive water channel short=miwc ame: full=wch4	P	GO:0003008	system process
THRIPS_11_08_2011_00027	THRIPS_11_08_2011_00027	aqp4_mouse ame: full=aquaporin-4 short=aqp-4 ame: full=mercurial-insensitive water channel short=miwc ame: full=wch4	F	GO:0005372	water transmembrane transporter activity
THRIPS_11_08_2011_00027	THRIPS_11_08_2011_00027	aqp4_mouse ame: full=aquaporin-4 short=aqp-4 ame: full=mercurial-insensitive water channel short=miwc ame: full=wch4	P	GO:0006811	ion transport
THRIPS_11_08_2011_00027	THRIPS_11_08_2011_00027	aqp4_mouse ame: full=aquaporin-4 short=aqp-4 ame: full=mercurial-insensitive water channel short=miwc ame: full=wch4	P	GO:0006833	water transport
THRIPS_11_08_2011_00027	THRIPS_11_08_2011_00027	aqp4_mouse ame: full=aquaporin-4 short=aqp-4 ame: full=mercurial-insensitive water channel short=miwc ame: full=wch4	P	GO:0006970	response to osmotic stress
THRIPS_11_08_2011_00027	THRIPS_11_08_2011_00027	aqp4_mouse ame: full=aquaporin-4 short=aqp-4 ame: full=mercurial-insensitive water channel short=miwc ame: full=wch4	P	GO:0010038	response to metal ion
THRIPS_11_08_2011_00027	THRIPS_11_08_2011_00027	aqp4_mouse ame: full=aquaporin-4 short=aqp-4 ame: full=mercurial-insensitive water channel short=miwc ame: full=wch4	F	GO:0022838	substrate-specific channel activity
THRIPS_11_08_2011_00027	THRIPS_11_08_2011_00027	aqp4_mouse ame: full=aquaporin-4 short=aqp-4 ame: full=mercurial-insensitive water channel short=miwc ame: full=wch4	C	GO:0031410	cytoplasmic vesicle
THRIPS_11_08_2011_00027	THRIPS_11_08_2011_00027	aqp4_mouse ame: full=aquaporin-4 short=aqp-4 ame: full=mercurial-insensitive water channel short=miwc ame: full=wch4	C	GO:0043231	intracellular membrane-bounded organelle
THRIPS_11_08_2011_00027	THRIPS_11_08_2011_00027	aqp4_mouse ame: full=aquaporin-4 short=aqp-4 ame: full=mercurial-insensitive water channel short=miwc ame: full=wch4	C	GO:0044459	plasma membrane part
THRIPS_11_08_2011_00027	THRIPS_11_08_2011_00027	aqp4_mouse ame: full=aquaporin-4 short=aqp-4 ame: full=mercurial-insensitive water channel short=miwc ame: full=wch4	C	GO:0045177	apical part of cell
THRIPS_11_08_2011_00027	THRIPS_11_08_2011_00027	aqp4_mouse ame: full=aquaporin-4 short=aqp-4 ame: full=mercurial-insensitive water channel short=miwc ame: full=wch4	P	GO:0048731	system development
THRIPS_11_08_2011_00027	THRIPS_11_08_2011_00027	aqp4_mouse ame: full=aquaporin-4 short=aqp-4 ame: full=mercurial-insensitive water channel short=miwc ame: full=wch4	P	GO:0050891	multicellular organismal water homeostasis
THRIPS_11_08_2011_00027	THRIPS_11_08_2011_00027	aqp4_mouse ame: full=aquaporin-4 short=aqp-4 ame: full=mercurial-insensitive water channel short=miwc ame: full=wch4	P	GO:0071310	cellular response to organic substance
THRIPS_11_08_2011_00031	THRIPS_11_08_2011_00031	nu5m_aedae ame: full=nadh-ubiquinone oxidoreductase chain 5 ame: full=nadh dehydrogenase subunit 5	C	GO:0005739	mitochondrion
THRIPS_11_08_2011_00031	THRIPS_11_08_2011_00031	nu5m_aedae ame: full=nadh-ubiquinone oxidoreductase chain 5 ame: full=nadh dehydrogenase subunit 5	P	GO:0006120	mitochondrial electron transport, NADH to ubiquinone
THRIPS_11_08_2011_00031	THRIPS_11_08_2011_00031	nu5m_aedae ame: full=nadh-ubiquinone oxidoreductase chain 5 ame: full=nadh dehydrogenase subunit 5	P	GO:0006744	ubiquinone biosynthetic process
THRIPS_11_08_2011_00031	THRIPS_11_08_2011_00031	nu5m_aedae ame: full=nadh-ubiquinone oxidoreductase chain 5 ame: full=nadh dehydrogenase subunit 5	P	GO:0006814	sodium ion transport
THRIPS_11_08_2011_00031	THRIPS_11_08_2011_00031	nu5m_aedae ame: full=nadh-ubiquinone oxidoreductase chain 5 ame: full=nadh dehydrogenase subunit 5	F	GO:0008137	NADH dehydrogenase (ubiquinone) activity
THRIPS_11_08_2011_00031	THRIPS_11_08_2011_00031	nu5m_aedae ame: full=nadh-ubiquinone oxidoreductase chain 5 ame: full=nadh dehydrogenase subunit 5	P	GO:0015992	proton transport
THRIPS_11_08_2011_00031	THRIPS_11_08_2011_00031	nu5m_aedae ame: full=nadh-ubiquinone oxidoreductase chain 5 ame: full=nadh dehydrogenase subunit 5	C	GO:0044425	membrane part
THRIPS_11_08_2011_00032	THRIPS_11_08_2011_00032	nu5m_aedae ame: full=nadh-ubiquinone oxidoreductase chain 5 ame: full=nadh dehydrogenase subunit 5	C	GO:0005739	mitochondrion
THRIPS_11_08_2011_00032	THRIPS_11_08_2011_00032	nu5m_aedae ame: full=nadh-ubiquinone oxidoreductase chain 5 ame: full=nadh dehydrogenase subunit 5	P	GO:0006120	mitochondrial electron transport, NADH to ubiquinone
THRIPS_11_08_2011_00032	THRIPS_11_08_2011_00032	nu5m_aedae ame: full=nadh-ubiquinone oxidoreductase chain 5 ame: full=nadh dehydrogenase subunit 5	P	GO:0006744	ubiquinone biosynthetic process
THRIPS_11_08_2011_00032	THRIPS_11_08_2011_00032	nu5m_aedae ame: full=nadh-ubiquinone oxidoreductase chain 5 ame: full=nadh dehydrogenase subunit 5	P	GO:0006814	sodium ion transport
THRIPS_11_08_2011_00032	THRIPS_11_08_2011_00032	nu5m_aedae ame: full=nadh-ubiquinone oxidoreductase chain 5 ame: full=nadh dehydrogenase subunit 5	F	GO:0008137	NADH dehydrogenase (ubiquinone) activity
THRIPS_11_08_2011_00032	THRIPS_11_08_2011_00032	nu5m_aedae ame: full=nadh-ubiquinone oxidoreductase chain 5 ame: full=nadh dehydrogenase subunit 5	P	GO:0015992	proton transport
THRIPS_11_08_2011_00032	THRIPS_11_08_2011_00032	nu5m_aedae ame: full=nadh-ubiquinone oxidoreductase chain 5 ame: full=nadh dehydrogenase subunit 5	C	GO:0016020	membrane
THRIPS_11_08_2011_00033	THRIPS_11_08_2011_00033	cyb_samcr ame: full=cytochrome b ame: full=complex iii subunit 3 ame: full=complex iii subunit iii ame: full=cytochrome b-c1 complex subunit 3 ame: full=ubiquinol-cytochrome-c reductase complex cytochrome b subunit	C	GO:0005739	mitochondrion
THRIPS_11_08_2011_00033	THRIPS_11_08_2011_00033	cyb_samcr ame: full=cytochrome b ame: full=complex iii subunit 3 ame: full=complex iii subunit iii ame: full=cytochrome b-c1 complex subunit 3 ame: full=ubiquinol-cytochrome-c reductase complex cytochrome b subunit	P	GO:0022900	electron transport chain
THRIPS_11_08_2011_00033	THRIPS_11_08_2011_00033	cyb_samcr ame: full=cytochrome b ame: full=complex iii subunit 3 ame: full=complex iii subunit iii ame: full=cytochrome b-c1 complex subunit 3 ame: full=ubiquinol-cytochrome-c reductase complex cytochrome b subunit	C	GO:0044425	membrane part
THRIPS_11_08_2011_00034	THRIPS_11_08_2011_00034	cyb_anoga ame: full=cytochrome b ame: full=complex iii subunit 3 ame: full=complex iii subunit iii ame: full=cytochrome b-c1 complex subunit 3 ame: full=ubiquinol-cytochrome-c reductase complex cytochrome b subunit	C	GO:0016020	membrane
THRIPS_11_08_2011_00045	THRIPS_11_08_2011_00045	mysa_drome ame: full=myosin heavy muscle	P	GO:0000003	reproduction
THRIPS_11_08_2011_00045	THRIPS_11_08_2011_00045	mysa_drome ame: full=myosin heavy muscle	F	GO:0000146	microfilament motor activity
THRIPS_11_08_2011_00045	THRIPS_11_08_2011_00045	mysa_drome ame: full=myosin heavy muscle	P	GO:0001701	in utero embryonic development
THRIPS_11_08_2011_00045	THRIPS_11_08_2011_00045	mysa_drome ame: full=myosin heavy muscle	C	GO:0001725	stress fiber
THRIPS_11_08_2011_00045	THRIPS_11_08_2011_00045	mysa_drome ame: full=myosin heavy muscle	P	GO:0002026	regulation of the force of heart contraction
THRIPS_11_08_2011_00045	THRIPS_11_08_2011_00045	mysa_drome ame: full=myosin heavy muscle	P	GO:0002027	regulation of heart rate
THRIPS_11_08_2011_00045	THRIPS_11_08_2011_00045	mysa_drome ame: full=myosin heavy muscle	P	GO:0002119	nematode larval development
THRIPS_11_08_2011_00045	THRIPS_11_08_2011_00045	mysa_drome ame: full=myosin heavy muscle	F	GO:0005524	ATP binding
THRIPS_11_08_2011_00045	THRIPS_11_08_2011_00045	mysa_drome ame: full=myosin heavy muscle	C	GO:0005730	nucleolus
THRIPS_11_08_2011_00045	THRIPS_11_08_2011_00045	mysa_drome ame: full=myosin heavy muscle	C	GO:0005829	cytosol
THRIPS_11_08_2011_00045	THRIPS_11_08_2011_00045	mysa_drome ame: full=myosin heavy muscle	C	GO:0005863	striated muscle thick filament
THRIPS_11_08_2011_00045	THRIPS_11_08_2011_00045	mysa_drome ame: full=myosin heavy muscle	C	GO:0005884	actin filament
THRIPS_11_08_2011_00045	THRIPS_11_08_2011_00045	mysa_drome ame: full=myosin heavy muscle	C	GO:0005925	focal adhesion
THRIPS_11_08_2011_00045	THRIPS_11_08_2011_00045	mysa_drome ame: full=myosin heavy muscle	P	GO:0006200	ATP catabolic process
THRIPS_11_08_2011_00045	THRIPS_11_08_2011_00045	mysa_drome ame: full=myosin heavy muscle	P	GO:0006898	receptor-mediated endocytosis
THRIPS_11_08_2011_00045	THRIPS_11_08_2011_00045	mysa_drome ame: full=myosin heavy muscle	P	GO:0006941	striated muscle contraction
THRIPS_11_08_2011_00045	THRIPS_11_08_2011_00045	mysa_drome ame: full=myosin heavy muscle	P	GO:0007512	adult heart development
THRIPS_11_08_2011_00045	THRIPS_11_08_2011_00045	mysa_drome ame: full=myosin heavy muscle	P	GO:0007522	visceral muscle development
THRIPS_11_08_2011_00045	THRIPS_11_08_2011_00045	mysa_drome ame: full=myosin heavy muscle	P	GO:0007626	locomotory behavior
THRIPS_11_08_2011_00045	THRIPS_11_08_2011_00045	mysa_drome ame: full=myosin heavy muscle	P	GO:0008217	regulation of blood pressure
THRIPS_11_08_2011_00045	THRIPS_11_08_2011_00045	mysa_drome ame: full=myosin heavy muscle	F	GO:0008307	structural constituent of muscle
THRIPS_11_08_2011_00045	THRIPS_11_08_2011_00045	mysa_drome ame: full=myosin heavy muscle	P	GO:0010171	body morphogenesis
THRIPS_11_08_2011_00045	THRIPS_11_08_2011_00045	mysa_drome ame: full=myosin heavy muscle	F	GO:0019901	protein kinase binding
THRIPS_11_08_2011_00045	THRIPS_11_08_2011_00045	mysa_drome ame: full=myosin heavy muscle	C	GO:0030018	Z disc
THRIPS_11_08_2011_00045	THRIPS_11_08_2011_00045	mysa_drome ame: full=myosin heavy muscle	P	GO:0030049	muscle filament sliding
THRIPS_11_08_2011_00045	THRIPS_11_08_2011_00045	mysa_drome ame: full=myosin heavy muscle	F	GO:0030898	actin-dependent ATPase activity
THRIPS_11_08_2011_00045	THRIPS_11_08_2011_00045	mysa_drome ame: full=myosin heavy muscle	C	GO:0031672	A band
THRIPS_11_08_2011_00045	THRIPS_11_08_2011_00045	mysa_drome ame: full=myosin heavy muscle	P	GO:0040007	growth
THRIPS_11_08_2011_00045	THRIPS_11_08_2011_00045	mysa_drome ame: full=myosin heavy muscle	P	GO:0040017	positive regulation of locomotion
THRIPS_11_08_2011_00045	THRIPS_11_08_2011_00045	mysa_drome ame: full=myosin heavy muscle	F	GO:0042803	protein homodimerization activity
THRIPS_11_08_2011_00045	THRIPS_11_08_2011_00045	mysa_drome ame: full=myosin heavy muscle	P	GO:0043462	regulation of ATPase activity
THRIPS_11_08_2011_00045	THRIPS_11_08_2011_00045	mysa_drome ame: full=myosin heavy muscle	P	GO:0045214	sarcomere organization
THRIPS_11_08_2011_00045	THRIPS_11_08_2011_00045	mysa_drome ame: full=myosin heavy muscle	F	GO:0046982	protein heterodimerization activity
THRIPS_11_08_2011_00045	THRIPS_11_08_2011_00045	mysa_drome ame: full=myosin heavy muscle	P	GO:0048739	cardiac muscle fiber development
THRIPS_11_08_2011_00045	THRIPS_11_08_2011_00045	mysa_drome ame: full=myosin heavy muscle	P	GO:0055009	atrial cardiac muscle tissue morphogenesis
THRIPS_11_08_2011_00045	THRIPS_11_08_2011_00045	mysa_drome ame: full=myosin heavy muscle	P	GO:0055010	ventricular cardiac muscle tissue morphogenesis
THRIPS_11_08_2011_00046	THRIPS_11_08_2011_00046	mysa_drome ame: full=myosin heavy muscle	P	GO:0000003	reproduction
THRIPS_11_08_2011_00046	THRIPS_11_08_2011_00046	mysa_drome ame: full=myosin heavy muscle	F	GO:0000146	microfilament motor activity
THRIPS_11_08_2011_00046	THRIPS_11_08_2011_00046	mysa_drome ame: full=myosin heavy muscle	P	GO:0001701	in utero embryonic development
THRIPS_11_08_2011_00046	THRIPS_11_08_2011_00046	mysa_drome ame: full=myosin heavy muscle	C	GO:0001725	stress fiber
THRIPS_11_08_2011_00046	THRIPS_11_08_2011_00046	mysa_drome ame: full=myosin heavy muscle	P	GO:0002026	regulation of the force of heart contraction
THRIPS_11_08_2011_00046	THRIPS_11_08_2011_00046	mysa_drome ame: full=myosin heavy muscle	P	GO:0002027	regulation of heart rate
THRIPS_11_08_2011_00046	THRIPS_11_08_2011_00046	mysa_drome ame: full=myosin heavy muscle	P	GO:0002119	nematode larval development
THRIPS_11_08_2011_00046	THRIPS_11_08_2011_00046	mysa_drome ame: full=myosin heavy muscle	F	GO:0003779	actin binding
THRIPS_11_08_2011_00046	THRIPS_11_08_2011_00046	mysa_drome ame: full=myosin heavy muscle	F	GO:0005516	calmodulin binding
THRIPS_11_08_2011_00046	THRIPS_11_08_2011_00046	mysa_drome ame: full=myosin heavy muscle	F	GO:0005524	ATP binding
THRIPS_11_08_2011_00046	THRIPS_11_08_2011_00046	mysa_drome ame: full=myosin heavy muscle	C	GO:0005730	nucleolus
THRIPS_11_08_2011_00046	THRIPS_11_08_2011_00046	mysa_drome ame: full=myosin heavy muscle	C	GO:0005829	cytosol
THRIPS_11_08_2011_00046	THRIPS_11_08_2011_00046	mysa_drome ame: full=myosin heavy muscle	C	GO:0005863	striated muscle thick filament
THRIPS_11_08_2011_00046	THRIPS_11_08_2011_00046	mysa_drome ame: full=myosin heavy muscle	C	GO:0005884	actin filament
THRIPS_11_08_2011_00046	THRIPS_11_08_2011_00046	mysa_drome ame: full=myosin heavy muscle	C	GO:0005925	focal adhesion
THRIPS_11_08_2011_00046	THRIPS_11_08_2011_00046	mysa_drome ame: full=myosin heavy muscle	P	GO:0006200	ATP catabolic process
THRIPS_11_08_2011_00046	THRIPS_11_08_2011_00046	mysa_drome ame: full=myosin heavy muscle	P	GO:0006898	receptor-mediated endocytosis
THRIPS_11_08_2011_00046	THRIPS_11_08_2011_00046	mysa_drome ame: full=myosin heavy muscle	P	GO:0006941	striated muscle contraction
THRIPS_11_08_2011_00046	THRIPS_11_08_2011_00046	mysa_drome ame: full=myosin heavy muscle	P	GO:0007512	adult heart development
THRIPS_11_08_2011_00046	THRIPS_11_08_2011_00046	mysa_drome ame: full=myosin heavy muscle	P	GO:0007522	visceral muscle development
THRIPS_11_08_2011_00046	THRIPS_11_08_2011_00046	mysa_drome ame: full=myosin heavy muscle	P	GO:0007626	locomotory behavior
THRIPS_11_08_2011_00046	THRIPS_11_08_2011_00046	mysa_drome ame: full=myosin heavy muscle	P	GO:0008217	regulation of blood pressure
THRIPS_11_08_2011_00046	THRIPS_11_08_2011_00046	mysa_drome ame: full=myosin heavy muscle	F	GO:0008307	structural constituent of muscle
THRIPS_11_08_2011_00046	THRIPS_11_08_2011_00046	mysa_drome ame: full=myosin heavy muscle	P	GO:0010171	body morphogenesis
THRIPS_11_08_2011_00046	THRIPS_11_08_2011_00046	mysa_drome ame: full=myosin heavy muscle	F	GO:0019901	protein kinase binding
THRIPS_11_08_2011_00046	THRIPS_11_08_2011_00046	mysa_drome ame: full=myosin heavy muscle	C	GO:0030018	Z disc
THRIPS_11_08_2011_00046	THRIPS_11_08_2011_00046	mysa_drome ame: full=myosin heavy muscle	P	GO:0030049	muscle filament sliding
THRIPS_11_08_2011_00046	THRIPS_11_08_2011_00046	mysa_drome ame: full=myosin heavy muscle	F	GO:0030898	actin-dependent ATPase activity
THRIPS_11_08_2011_00046	THRIPS_11_08_2011_00046	mysa_drome ame: full=myosin heavy muscle	C	GO:0031672	A band
THRIPS_11_08_2011_00046	THRIPS_11_08_2011_00046	mysa_drome ame: full=myosin heavy muscle	P	GO:0040007	growth
THRIPS_11_08_2011_00046	THRIPS_11_08_2011_00046	mysa_drome ame: full=myosin heavy muscle	P	GO:0040017	positive regulation of locomotion
THRIPS_11_08_2011_00046	THRIPS_11_08_2011_00046	mysa_drome ame: full=myosin heavy muscle	F	GO:0042803	protein homodimerization activity
THRIPS_11_08_2011_00046	THRIPS_11_08_2011_00046	mysa_drome ame: full=myosin heavy muscle	P	GO:0043462	regulation of ATPase activity
THRIPS_11_08_2011_00046	THRIPS_11_08_2011_00046	mysa_drome ame: full=myosin heavy muscle	P	GO:0045214	sarcomere organization
THRIPS_11_08_2011_00046	THRIPS_11_08_2011_00046	mysa_drome ame: full=myosin heavy muscle	F	GO:0046982	protein heterodimerization activity
THRIPS_11_08_2011_00046	THRIPS_11_08_2011_00046	mysa_drome ame: full=myosin heavy muscle	P	GO:0048739	cardiac muscle fiber development
THRIPS_11_08_2011_00046	THRIPS_11_08_2011_00046	mysa_drome ame: full=myosin heavy muscle	P	GO:0055009	atrial cardiac muscle tissue morphogenesis
THRIPS_11_08_2011_00046	THRIPS_11_08_2011_00046	mysa_drome ame: full=myosin heavy muscle	P	GO:0055010	ventricular cardiac muscle tissue morphogenesis
THRIPS_11_08_2011_00050	THRIPS_11_08_2011_00050	vatl_drome ame: full=v-type proton atpase 16 kda proteolipid subunit short=v-atpase 16 kda proteolipid subunit short=vha16k ame: full=ductin ame: full=vacuolar proton pump 16 kda proteolipid subunit	C	GO:0005764	lysosome
THRIPS_11_08_2011_00050	THRIPS_11_08_2011_00050	vatl_drome ame: full=v-type proton atpase 16 kda proteolipid subunit short=v-atpase 16 kda proteolipid subunit short=vha16k ame: full=ductin ame: full=vacuolar proton pump 16 kda proteolipid subunit	C	GO:0005794	Golgi apparatus
THRIPS_11_08_2011_00050	THRIPS_11_08_2011_00050	vatl_drome ame: full=v-type proton atpase 16 kda proteolipid subunit short=v-atpase 16 kda proteolipid subunit short=vha16k ame: full=ductin ame: full=vacuolar proton pump 16 kda proteolipid subunit	P	GO:0006119	oxidative phosphorylation
THRIPS_11_08_2011_00050	THRIPS_11_08_2011_00050	vatl_drome ame: full=v-type proton atpase 16 kda proteolipid subunit short=v-atpase 16 kda proteolipid subunit short=vha16k ame: full=ductin ame: full=vacuolar proton pump 16 kda proteolipid subunit	P	GO:0006879	cellular iron ion homeostasis
THRIPS_11_08_2011_00050	THRIPS_11_08_2011_00050	vatl_drome ame: full=v-type proton atpase 16 kda proteolipid subunit short=v-atpase 16 kda proteolipid subunit short=vha16k ame: full=ductin ame: full=vacuolar proton pump 16 kda proteolipid subunit	P	GO:0007035	vacuolar acidification
THRIPS_11_08_2011_00050	THRIPS_11_08_2011_00050	vatl_drome ame: full=v-type proton atpase 16 kda proteolipid subunit short=v-atpase 16 kda proteolipid subunit short=vha16k ame: full=ductin ame: full=vacuolar proton pump 16 kda proteolipid subunit	P	GO:0007042	lysosomal lumen acidification
THRIPS_11_08_2011_00050	THRIPS_11_08_2011_00050	vatl_drome ame: full=v-type proton atpase 16 kda proteolipid subunit short=v-atpase 16 kda proteolipid subunit short=vha16k ame: full=ductin ame: full=vacuolar proton pump 16 kda proteolipid subunit	P	GO:0008286	insulin receptor signaling pathway
THRIPS_11_08_2011_00050	THRIPS_11_08_2011_00050	vatl_drome ame: full=v-type proton atpase 16 kda proteolipid subunit short=v-atpase 16 kda proteolipid subunit short=vha16k ame: full=ductin ame: full=vacuolar proton pump 16 kda proteolipid subunit	F	GO:0008553	hydrogen-exporting ATPase activity, phosphorylative mechanism
THRIPS_11_08_2011_00050	THRIPS_11_08_2011_00050	vatl_drome ame: full=v-type proton atpase 16 kda proteolipid subunit short=v-atpase 16 kda proteolipid subunit short=vha16k ame: full=ductin ame: full=vacuolar proton pump 16 kda proteolipid subunit	C	GO:0010008	endosome membrane
THRIPS_11_08_2011_00050	THRIPS_11_08_2011_00050	vatl_drome ame: full=v-type proton atpase 16 kda proteolipid subunit short=v-atpase 16 kda proteolipid subunit short=vha16k ame: full=ductin ame: full=vacuolar proton pump 16 kda proteolipid subunit	P	GO:0015986	ATP synthesis coupled proton transport
THRIPS_11_08_2011_00050	THRIPS_11_08_2011_00050	vatl_drome ame: full=v-type proton atpase 16 kda proteolipid subunit short=v-atpase 16 kda proteolipid subunit short=vha16k ame: full=ductin ame: full=vacuolar proton pump 16 kda proteolipid subunit	P	GO:0015991	ATP hydrolysis coupled proton transport
THRIPS_11_08_2011_00050	THRIPS_11_08_2011_00050	vatl_drome ame: full=v-type proton atpase 16 kda proteolipid subunit short=v-atpase 16 kda proteolipid subunit short=vha16k ame: full=ductin ame: full=vacuolar proton pump 16 kda proteolipid subunit	C	GO:0016021	integral to membrane
THRIPS_11_08_2011_00050	THRIPS_11_08_2011_00050	vatl_drome ame: full=v-type proton atpase 16 kda proteolipid subunit short=v-atpase 16 kda proteolipid subunit short=vha16k ame: full=ductin ame: full=vacuolar proton pump 16 kda proteolipid subunit	C	GO:0016023	cytoplasmic membrane-bounded vesicle
THRIPS_11_08_2011_00050	THRIPS_11_08_2011_00050	vatl_drome ame: full=v-type proton atpase 16 kda proteolipid subunit short=v-atpase 16 kda proteolipid subunit short=vha16k ame: full=ductin ame: full=vacuolar proton pump 16 kda proteolipid subunit	C	GO:0016471	vacuolar proton-transporting V-type ATPase complex
THRIPS_11_08_2011_00050	THRIPS_11_08_2011_00050	vatl_drome ame: full=v-type proton atpase 16 kda proteolipid subunit short=v-atpase 16 kda proteolipid subunit short=vha16k ame: full=ductin ame: full=vacuolar proton pump 16 kda proteolipid subunit	F	GO:0031625	ubiquitin protein ligase binding
THRIPS_11_08_2011_00050	THRIPS_11_08_2011_00050	vatl_drome ame: full=v-type proton atpase 16 kda proteolipid subunit short=v-atpase 16 kda proteolipid subunit short=vha16k ame: full=ductin ame: full=vacuolar proton pump 16 kda proteolipid subunit	C	GO:0033179	proton-transporting V-type ATPase, V0 domain
THRIPS_11_08_2011_00050	THRIPS_11_08_2011_00050	vatl_drome ame: full=v-type proton atpase 16 kda proteolipid subunit short=v-atpase 16 kda proteolipid subunit short=vha16k ame: full=ductin ame: full=vacuolar proton pump 16 kda proteolipid subunit	P	GO:0033572	transferrin transport
THRIPS_11_08_2011_00050	THRIPS_11_08_2011_00050	vatl_drome ame: full=v-type proton atpase 16 kda proteolipid subunit short=v-atpase 16 kda proteolipid subunit short=vha16k ame: full=ductin ame: full=vacuolar proton pump 16 kda proteolipid subunit	P	GO:0044419	interspecies interaction between organisms
THRIPS_11_08_2011_00050	THRIPS_11_08_2011_00050	vatl_drome ame: full=v-type proton atpase 16 kda proteolipid subunit short=v-atpase 16 kda proteolipid subunit short=vha16k ame: full=ductin ame: full=vacuolar proton pump 16 kda proteolipid subunit	C	GO:0045263	proton-transporting ATP synthase complex, coupling factor F(o)
THRIPS_11_08_2011_00050	THRIPS_11_08_2011_00050	vatl_drome ame: full=v-type proton atpase 16 kda proteolipid subunit short=v-atpase 16 kda proteolipid subunit short=vha16k ame: full=ductin ame: full=vacuolar proton pump 16 kda proteolipid subunit	F	GO:0046933	hydrogen ion transporting ATP synthase activity, rotational mechanism
THRIPS_11_08_2011_00050	THRIPS_11_08_2011_00050	vatl_drome ame: full=v-type proton atpase 16 kda proteolipid subunit short=v-atpase 16 kda proteolipid subunit short=vha16k ame: full=ductin ame: full=vacuolar proton pump 16 kda proteolipid subunit	F	GO:0046961	proton-transporting ATPase activity, rotational mechanism
THRIPS_11_08_2011_00051	THRIPS_11_08_2011_00051	copd_mouse ame: full=coatomer subunit delta ame: full=archain ame: full=delta-coat protein short=delta-cop	P	GO:0000003	reproduction
THRIPS_11_08_2011_00051	THRIPS_11_08_2011_00051	copd_mouse ame: full=coatomer subunit delta ame: full=archain ame: full=delta-coat protein short=delta-cop	P	GO:0002119	nematode larval development
THRIPS_11_08_2011_00051	THRIPS_11_08_2011_00051	copd_mouse ame: full=coatomer subunit delta ame: full=archain ame: full=delta-coat protein short=delta-cop	F	GO:0005515	protein binding
THRIPS_11_08_2011_00051	THRIPS_11_08_2011_00051	copd_mouse ame: full=coatomer subunit delta ame: full=archain ame: full=delta-coat protein short=delta-cop	C	GO:0005829	cytosol
THRIPS_11_08_2011_00051	THRIPS_11_08_2011_00051	copd_mouse ame: full=coatomer subunit delta ame: full=archain ame: full=delta-coat protein short=delta-cop	P	GO:0006886	intracellular protein transport
THRIPS_11_08_2011_00051	THRIPS_11_08_2011_00051	copd_mouse ame: full=coatomer subunit delta ame: full=archain ame: full=delta-coat protein short=delta-cop	P	GO:0006890	retrograde vesicle-mediated transport, Golgi to ER
THRIPS_11_08_2011_00051	THRIPS_11_08_2011_00051	copd_mouse ame: full=coatomer subunit delta ame: full=archain ame: full=delta-coat protein short=delta-cop	P	GO:0006891	intra-Golgi vesicle-mediated transport
THRIPS_11_08_2011_00051	THRIPS_11_08_2011_00051	copd_mouse ame: full=coatomer subunit delta ame: full=archain ame: full=delta-coat protein short=delta-cop	P	GO:0018996	molting cycle, collagen and cuticulin-based cuticle
THRIPS_11_08_2011_00051	THRIPS_11_08_2011_00051	copd_mouse ame: full=coatomer subunit delta ame: full=archain ame: full=delta-coat protein short=delta-cop	C	GO:0030126	COPI vesicle coat
THRIPS_11_08_2011_00051	THRIPS_11_08_2011_00051	copd_mouse ame: full=coatomer subunit delta ame: full=archain ame: full=delta-coat protein short=delta-cop	C	GO:0030131	clathrin adaptor complex
THRIPS_11_08_2011_00051	THRIPS_11_08_2011_00051	copd_mouse ame: full=coatomer subunit delta ame: full=archain ame: full=delta-coat protein short=delta-cop	P	GO:0048205	COPI coating of Golgi vesicle
THRIPS_11_08_2011_00054	THRIPS_11_08_2011_00054	hipk2_mesau ame: full=homeodomain-interacting protein kinase 2 ame: full=mx-interacting protein kinase ame: full=pkm	F	GO:0003714	transcription corepressor activity
THRIPS_11_08_2011_00054	THRIPS_11_08_2011_00054	hipk2_mesau ame: full=homeodomain-interacting protein kinase 2 ame: full=mx-interacting protein kinase ame: full=pkm	F	GO:0004674	protein serine/threonine kinase activity
THRIPS_11_08_2011_00054	THRIPS_11_08_2011_00054	hipk2_mesau ame: full=homeodomain-interacting protein kinase 2 ame: full=mx-interacting protein kinase ame: full=pkm	F	GO:0004715	non-membrane spanning protein tyrosine kinase activity
THRIPS_11_08_2011_00054	THRIPS_11_08_2011_00054	hipk2_mesau ame: full=homeodomain-interacting protein kinase 2 ame: full=mx-interacting protein kinase ame: full=pkm	F	GO:0005524	ATP binding
THRIPS_11_08_2011_00054	THRIPS_11_08_2011_00054	hipk2_mesau ame: full=homeodomain-interacting protein kinase 2 ame: full=mx-interacting protein kinase ame: full=pkm	C	GO:0005667	transcription factor complex
THRIPS_11_08_2011_00054	THRIPS_11_08_2011_00054	hipk2_mesau ame: full=homeodomain-interacting protein kinase 2 ame: full=mx-interacting protein kinase ame: full=pkm	C	GO:0005813	centrosome
THRIPS_11_08_2011_00054	THRIPS_11_08_2011_00054	hipk2_mesau ame: full=homeodomain-interacting protein kinase 2 ame: full=mx-interacting protein kinase ame: full=pkm	P	GO:0006916	anti-apoptosis
THRIPS_11_08_2011_00054	THRIPS_11_08_2011_00054	hipk2_mesau ame: full=homeodomain-interacting protein kinase 2 ame: full=mx-interacting protein kinase ame: full=pkm	P	GO:0006978	DNA damage response, signal transduction by p53 class mediator resulting in transcription of p21 class mediator
THRIPS_11_08_2011_00054	THRIPS_11_08_2011_00054	hipk2_mesau ame: full=homeodomain-interacting protein kinase 2 ame: full=mx-interacting protein kinase ame: full=pkm	P	GO:0007224	smoothened signaling pathway
THRIPS_11_08_2011_00054	THRIPS_11_08_2011_00054	hipk2_mesau ame: full=homeodomain-interacting protein kinase 2 ame: full=mx-interacting protein kinase ame: full=pkm	P	GO:0007399	nervous system development
THRIPS_11_08_2011_00054	THRIPS_11_08_2011_00054	hipk2_mesau ame: full=homeodomain-interacting protein kinase 2 ame: full=mx-interacting protein kinase ame: full=pkm	P	GO:0008284	positive regulation of cell proliferation
THRIPS_11_08_2011_00054	THRIPS_11_08_2011_00054	hipk2_mesau ame: full=homeodomain-interacting protein kinase 2 ame: full=mx-interacting protein kinase ame: full=pkm	P	GO:0009069	serine family amino acid metabolic process
THRIPS_11_08_2011_00054	THRIPS_11_08_2011_00054	hipk2_mesau ame: full=homeodomain-interacting protein kinase 2 ame: full=mx-interacting protein kinase ame: full=pkm	P	GO:0009952	anterior/posterior pattern formation
THRIPS_11_08_2011_00054	THRIPS_11_08_2011_00054	hipk2_mesau ame: full=homeodomain-interacting protein kinase 2 ame: full=mx-interacting protein kinase ame: full=pkm	P	GO:0016481	negative regulation of transcription
THRIPS_11_08_2011_00054	THRIPS_11_08_2011_00054	hipk2_mesau ame: full=homeodomain-interacting protein kinase 2 ame: full=mx-interacting protein kinase ame: full=pkm	C	GO:0016605	PML body
THRIPS_11_08_2011_00054	THRIPS_11_08_2011_00054	hipk2_mesau ame: full=homeodomain-interacting protein kinase 2 ame: full=mx-interacting protein kinase ame: full=pkm	C	GO:0016607	nuclear speck
THRIPS_11_08_2011_00054	THRIPS_11_08_2011_00054	hipk2_mesau ame: full=homeodomain-interacting protein kinase 2 ame: full=mx-interacting protein kinase ame: full=pkm	P	GO:0018105	peptidyl-serine phosphorylation
THRIPS_11_08_2011_00054	THRIPS_11_08_2011_00054	hipk2_mesau ame: full=homeodomain-interacting protein kinase 2 ame: full=mx-interacting protein kinase ame: full=pkm	P	GO:0018107	peptidyl-threonine phosphorylation
THRIPS_11_08_2011_00054	THRIPS_11_08_2011_00054	hipk2_mesau ame: full=homeodomain-interacting protein kinase 2 ame: full=mx-interacting protein kinase ame: full=pkm	P	GO:0018108	peptidyl-tyrosine phosphorylation
THRIPS_11_08_2011_00054	THRIPS_11_08_2011_00054	hipk2_mesau ame: full=homeodomain-interacting protein kinase 2 ame: full=mx-interacting protein kinase ame: full=pkm	C	GO:0019012	virion
THRIPS_11_08_2011_00054	THRIPS_11_08_2011_00054	hipk2_mesau ame: full=homeodomain-interacting protein kinase 2 ame: full=mx-interacting protein kinase ame: full=pkm	P	GO:0030154	cell differentiation
THRIPS_11_08_2011_00054	THRIPS_11_08_2011_00054	hipk2_mesau ame: full=homeodomain-interacting protein kinase 2 ame: full=mx-interacting protein kinase ame: full=pkm	P	GO:0030511	positive regulation of transforming growth factor beta receptor signaling pathway
THRIPS_11_08_2011_00054	THRIPS_11_08_2011_00054	hipk2_mesau ame: full=homeodomain-interacting protein kinase 2 ame: full=mx-interacting protein kinase ame: full=pkm	P	GO:0030514	negative regulation of BMP signaling pathway
THRIPS_11_08_2011_00054	THRIPS_11_08_2011_00054	hipk2_mesau ame: full=homeodomain-interacting protein kinase 2 ame: full=mx-interacting protein kinase ame: full=pkm	C	GO:0031965	nuclear membrane
THRIPS_11_08_2011_00054	THRIPS_11_08_2011_00054	hipk2_mesau ame: full=homeodomain-interacting protein kinase 2 ame: full=mx-interacting protein kinase ame: full=pkm	P	GO:0042771	DNA damage response, signal transduction by p53 class mediator resulting in induction of apoptosis
THRIPS_11_08_2011_00054	THRIPS_11_08_2011_00054	hipk2_mesau ame: full=homeodomain-interacting protein kinase 2 ame: full=mx-interacting protein kinase ame: full=pkm	P	GO:0043508	negative regulation of JUN kinase activity
THRIPS_11_08_2011_00054	THRIPS_11_08_2011_00054	hipk2_mesau ame: full=homeodomain-interacting protein kinase 2 ame: full=mx-interacting protein kinase ame: full=pkm	F	GO:0043621	protein self-association
THRIPS_11_08_2011_00054	THRIPS_11_08_2011_00054	hipk2_mesau ame: full=homeodomain-interacting protein kinase 2 ame: full=mx-interacting protein kinase ame: full=pkm	P	GO:0045893	positive regulation of transcription, DNA-dependent
THRIPS_11_08_2011_00054	THRIPS_11_08_2011_00054	hipk2_mesau ame: full=homeodomain-interacting protein kinase 2 ame: full=mx-interacting protein kinase ame: full=pkm	P	GO:0046330	positive regulation of JNK cascade
THRIPS_11_08_2011_00054	THRIPS_11_08_2011_00054	hipk2_mesau ame: full=homeodomain-interacting protein kinase 2 ame: full=mx-interacting protein kinase ame: full=pkm	F	GO:0046332	SMAD binding
THRIPS_11_08_2011_00054	THRIPS_11_08_2011_00054	hipk2_mesau ame: full=homeodomain-interacting protein kinase 2 ame: full=mx-interacting protein kinase ame: full=pkm	F	GO:0046790	virion binding
THRIPS_11_08_2011_00054	THRIPS_11_08_2011_00054	hipk2_mesau ame: full=homeodomain-interacting protein kinase 2 ame: full=mx-interacting protein kinase ame: full=pkm	P	GO:0048598	embryonic morphogenesis
THRIPS_11_08_2011_00054	THRIPS_11_08_2011_00054	hipk2_mesau ame: full=homeodomain-interacting protein kinase 2 ame: full=mx-interacting protein kinase ame: full=pkm	P	GO:0060042	retina morphogenesis in camera-type eye
THRIPS_11_08_2011_00054	THRIPS_11_08_2011_00054	hipk2_mesau ame: full=homeodomain-interacting protein kinase 2 ame: full=mx-interacting protein kinase ame: full=pkm	P	GO:0060395	SMAD protein signal transduction
THRIPS_11_08_2011_00055	THRIPS_11_08_2011_00055	rpb1_drome ame: full=dna-directed rna polymerase ii subunit rpb1 short=rna polymerase ii subunit b1 ame: full=dna-directed rna polymerase iii largest subunit	P	GO:0000398	nuclear mRNA splicing, via spliceosome
THRIPS_11_08_2011_00055	THRIPS_11_08_2011_00055	rpb1_drome ame: full=dna-directed rna polymerase ii subunit rpb1 short=rna polymerase ii subunit b1 ame: full=dna-directed rna polymerase iii largest subunit	F	GO:0003677	DNA binding
THRIPS_11_08_2011_00055	THRIPS_11_08_2011_00055	rpb1_drome ame: full=dna-directed rna polymerase ii subunit rpb1 short=rna polymerase ii subunit b1 ame: full=dna-directed rna polymerase iii largest subunit	F	GO:0003899	DNA-directed RNA polymerase activity
THRIPS_11_08_2011_00055	THRIPS_11_08_2011_00055	rpb1_drome ame: full=dna-directed rna polymerase ii subunit rpb1 short=rna polymerase ii subunit b1 ame: full=dna-directed rna polymerase iii largest subunit	F	GO:0003968	RNA-directed RNA polymerase activity
THRIPS_11_08_2011_00055	THRIPS_11_08_2011_00055	rpb1_drome ame: full=dna-directed rna polymerase ii subunit rpb1 short=rna polymerase ii subunit b1 ame: full=dna-directed rna polymerase iii largest subunit	F	GO:0004672	protein kinase activity
THRIPS_11_08_2011_00055	THRIPS_11_08_2011_00055	rpb1_drome ame: full=dna-directed rna polymerase ii subunit rpb1 short=rna polymerase ii subunit b1 ame: full=dna-directed rna polymerase iii largest subunit	C	GO:0005665	DNA-directed RNA polymerase II, core complex
THRIPS_11_08_2011_00055	THRIPS_11_08_2011_00055	rpb1_drome ame: full=dna-directed rna polymerase ii subunit rpb1 short=rna polymerase ii subunit b1 ame: full=dna-directed rna polymerase iii largest subunit	C	GO:0005730	nucleolus
THRIPS_11_08_2011_00055	THRIPS_11_08_2011_00055	rpb1_drome ame: full=dna-directed rna polymerase ii subunit rpb1 short=rna polymerase ii subunit b1 ame: full=dna-directed rna polymerase iii largest subunit	P	GO:0006144	purine base metabolic process
THRIPS_11_08_2011_00055	THRIPS_11_08_2011_00055	rpb1_drome ame: full=dna-directed rna polymerase ii subunit rpb1 short=rna polymerase ii subunit b1 ame: full=dna-directed rna polymerase iii largest subunit	P	GO:0006206	pyrimidine base metabolic process
THRIPS_11_08_2011_00055	THRIPS_11_08_2011_00055	rpb1_drome ame: full=dna-directed rna polymerase ii subunit rpb1 short=rna polymerase ii subunit b1 ame: full=dna-directed rna polymerase iii largest subunit	P	GO:0006283	transcription-coupled nucleotide-excision repair
THRIPS_11_08_2011_00055	THRIPS_11_08_2011_00055	rpb1_drome ame: full=dna-directed rna polymerase ii subunit rpb1 short=rna polymerase ii subunit b1 ame: full=dna-directed rna polymerase iii largest subunit	P	GO:0006355	regulation of transcription, DNA-dependent
THRIPS_11_08_2011_00055	THRIPS_11_08_2011_00055	rpb1_drome ame: full=dna-directed rna polymerase ii subunit rpb1 short=rna polymerase ii subunit b1 ame: full=dna-directed rna polymerase iii largest subunit	P	GO:0006367	transcription initiation from RNA polymerase II promoter
THRIPS_11_08_2011_00055	THRIPS_11_08_2011_00055	rpb1_drome ame: full=dna-directed rna polymerase ii subunit rpb1 short=rna polymerase ii subunit b1 ame: full=dna-directed rna polymerase iii largest subunit	P	GO:0006368	RNA elongation from RNA polymerase II promoter
THRIPS_11_08_2011_00055	THRIPS_11_08_2011_00055	rpb1_drome ame: full=dna-directed rna polymerase ii subunit rpb1 short=rna polymerase ii subunit b1 ame: full=dna-directed rna polymerase iii largest subunit	P	GO:0006370	mRNA capping
THRIPS_11_08_2011_00055	THRIPS_11_08_2011_00055	rpb1_drome ame: full=dna-directed rna polymerase ii subunit rpb1 short=rna polymerase ii subunit b1 ame: full=dna-directed rna polymerase iii largest subunit	P	GO:0006468	protein amino acid phosphorylation
THRIPS_11_08_2011_00055	THRIPS_11_08_2011_00055	rpb1_drome ame: full=dna-directed rna polymerase ii subunit rpb1 short=rna polymerase ii subunit b1 ame: full=dna-directed rna polymerase iii largest subunit	C	GO:0031379	RNA-directed RNA polymerase complex
THRIPS_11_08_2011_00055	THRIPS_11_08_2011_00055	rpb1_drome ame: full=dna-directed rna polymerase ii subunit rpb1 short=rna polymerase ii subunit b1 ame: full=dna-directed rna polymerase iii largest subunit	F	GO:0031625	ubiquitin protein ligase binding
THRIPS_11_08_2011_00055	THRIPS_11_08_2011_00055	rpb1_drome ame: full=dna-directed rna polymerase ii subunit rpb1 short=rna polymerase ii subunit b1 ame: full=dna-directed rna polymerase iii largest subunit	F	GO:0046872	metal ion binding
THRIPS_11_08_2011_00055	THRIPS_11_08_2011_00055	rpb1_drome ame: full=dna-directed rna polymerase ii subunit rpb1 short=rna polymerase ii subunit b1 ame: full=dna-directed rna polymerase iii largest subunit	P	GO:0050434	positive regulation of viral transcription
THRIPS_11_08_2011_00056	THRIPS_11_08_2011_00056	klc_lolpe ame: full=kinesin light chain short=klc	F	GO:0003777	microtubule motor activity
THRIPS_11_08_2011_00056	THRIPS_11_08_2011_00056	klc_lolpe ame: full=kinesin light chain short=klc	C	GO:0005829	cytosol
THRIPS_11_08_2011_00056	THRIPS_11_08_2011_00056	klc_lolpe ame: full=kinesin light chain short=klc	C	GO:0005871	kinesin complex
THRIPS_11_08_2011_00056	THRIPS_11_08_2011_00056	klc_lolpe ame: full=kinesin light chain short=klc	C	GO:0005874	microtubule
THRIPS_11_08_2011_00056	THRIPS_11_08_2011_00056	klc_lolpe ame: full=kinesin light chain short=klc	P	GO:0007596	blood coagulation
THRIPS_11_08_2011_00056	THRIPS_11_08_2011_00056	klc_lolpe ame: full=kinesin light chain short=klc	F	GO:0008017	microtubule binding
THRIPS_11_08_2011_00056	THRIPS_11_08_2011_00056	klc_lolpe ame: full=kinesin light chain short=klc	P	GO:0008088	axon cargo transport
THRIPS_11_08_2011_00056	THRIPS_11_08_2011_00056	klc_lolpe ame: full=kinesin light chain short=klc	P	GO:0008152	metabolic process
THRIPS_11_08_2011_00056	THRIPS_11_08_2011_00056	klc_lolpe ame: full=kinesin light chain short=klc	F	GO:0008808	cardiolipin synthase activity
THRIPS_11_08_2011_00056	THRIPS_11_08_2011_00056	klc_lolpe ame: full=kinesin light chain short=klc	C	GO:0009434	microtubule-based flagellum
THRIPS_11_08_2011_00056	THRIPS_11_08_2011_00056	klc_lolpe ame: full=kinesin light chain short=klc	F	GO:0019894	kinesin binding
THRIPS_11_08_2011_00056	THRIPS_11_08_2011_00056	klc_lolpe ame: full=kinesin light chain short=klc	C	GO:0035253	ciliary rootlet
THRIPS_11_08_2011_00056	THRIPS_11_08_2011_00056	klc_lolpe ame: full=kinesin light chain short=klc	N	GO:0035617
THRIPS_11_08_2011_00056	THRIPS_11_08_2011_00056	klc_lolpe ame: full=kinesin light chain short=klc	C	GO:0043005	neuron projection
THRIPS_11_08_2011_00056	THRIPS_11_08_2011_00056	klc_lolpe ame: full=kinesin light chain short=klc	C	GO:0045298	tubulin complex
THRIPS_11_08_2011_00057	THRIPS_11_08_2011_00057	pol_sfv1 ame: full=pro-pol polyprotein ame: full=pr125pol contains: ame: full=protease reverse transcriptase ribonuclease h ame: full=p87pro-rt-r contains: ame: full=protease reverse transcriptase ame: full=p65pro-rt contains: ame: full=ribonuclease h short=rnase h contains: ame: full=integrase short=in ame: full=p42in	F	GO:0016787	hydrolase activity
THRIPS_11_08_2011_00058	THRIPS_11_08_2011_00058	aff4_dromo ame: full=af4 fmr2 family member 4 ame: full=protein lilliputian	P	GO:0006351	transcription, DNA-dependent
THRIPS_11_08_2011_00058	THRIPS_11_08_2011_00058	aff4_dromo ame: full=af4 fmr2 family member 4 ame: full=protein lilliputian	P	GO:0007275	multicellular organismal development
THRIPS_11_08_2011_00058	THRIPS_11_08_2011_00058	aff4_dromo ame: full=af4 fmr2 family member 4 ame: full=protein lilliputian	P	GO:0016043	cellular component organization
THRIPS_11_08_2011_00058	THRIPS_11_08_2011_00058	aff4_dromo ame: full=af4 fmr2 family member 4 ame: full=protein lilliputian	P	GO:0050794	regulation of cellular process
THRIPS_11_08_2011_00059	THRIPS_11_08_2011_00059	aff4_dromo ame: full=af4 fmr2 family member 4 ame: full=protein lilliputian	F	GO:0003700	transcription factor activity
THRIPS_11_08_2011_00059	THRIPS_11_08_2011_00059	aff4_dromo ame: full=af4 fmr2 family member 4 ame: full=protein lilliputian	C	GO:0005667	transcription factor complex
THRIPS_11_08_2011_00059	THRIPS_11_08_2011_00059	aff4_dromo ame: full=af4 fmr2 family member 4 ame: full=protein lilliputian	P	GO:0006355	regulation of transcription, DNA-dependent
THRIPS_11_08_2011_00059	THRIPS_11_08_2011_00059	aff4_dromo ame: full=af4 fmr2 family member 4 ame: full=protein lilliputian	P	GO:0007366	periodic partitioning by pair rule gene
THRIPS_11_08_2011_00059	THRIPS_11_08_2011_00059	aff4_dromo ame: full=af4 fmr2 family member 4 ame: full=protein lilliputian	P	GO:0008361	regulation of cell size
THRIPS_11_08_2011_00059	THRIPS_11_08_2011_00059	aff4_dromo ame: full=af4 fmr2 family member 4 ame: full=protein lilliputian	P	GO:0032368	regulation of lipid transport
THRIPS_11_08_2011_00059	THRIPS_11_08_2011_00059	aff4_dromo ame: full=af4 fmr2 family member 4 ame: full=protein lilliputian	P	GO:0042051	compound eye photoreceptor development
THRIPS_11_08_2011_00059	THRIPS_11_08_2011_00059	aff4_dromo ame: full=af4 fmr2 family member 4 ame: full=protein lilliputian	P	GO:0045449	regulation of transcription
THRIPS_11_08_2011_00059	THRIPS_11_08_2011_00059	aff4_dromo ame: full=af4 fmr2 family member 4 ame: full=protein lilliputian	P	GO:0051493	regulation of cytoskeleton organization
THRIPS_11_08_2011_00060	THRIPS_11_08_2011_00060	sqd_drome ame: full=rna-binding protein squid ame: full=heterogeneous nuclear ribonucleoprotein 40 short=hnrnp 40	F	GO:0000166	nucleotide binding
THRIPS_11_08_2011_00060	THRIPS_11_08_2011_00060	sqd_drome ame: full=rna-binding protein squid ame: full=heterogeneous nuclear ribonucleoprotein 40 short=hnrnp 40	P	GO:0000291	nuclear-transcribed mRNA catabolic process, exonucleolytic
THRIPS_11_08_2011_00060	THRIPS_11_08_2011_00060	sqd_drome ame: full=rna-binding protein squid ame: full=heterogeneous nuclear ribonucleoprotein 40 short=hnrnp 40	P	GO:0000398	nuclear mRNA splicing, via spliceosome
THRIPS_11_08_2011_00060	THRIPS_11_08_2011_00060	sqd_drome ame: full=rna-binding protein squid ame: full=heterogeneous nuclear ribonucleoprotein 40 short=hnrnp 40	P	GO:0001837	epithelial to mesenchymal transition
THRIPS_11_08_2011_00060	THRIPS_11_08_2011_00060	sqd_drome ame: full=rna-binding protein squid ame: full=heterogeneous nuclear ribonucleoprotein 40 short=hnrnp 40	F	GO:0003690	double-stranded DNA binding
THRIPS_11_08_2011_00060	THRIPS_11_08_2011_00060	sqd_drome ame: full=rna-binding protein squid ame: full=heterogeneous nuclear ribonucleoprotein 40 short=hnrnp 40	F	GO:0003697	single-stranded DNA binding
THRIPS_11_08_2011_00060	THRIPS_11_08_2011_00060	sqd_drome ame: full=rna-binding protein squid ame: full=heterogeneous nuclear ribonucleoprotein 40 short=hnrnp 40	F	GO:0003700	transcription factor activity
THRIPS_11_08_2011_00060	THRIPS_11_08_2011_00060	sqd_drome ame: full=rna-binding protein squid ame: full=heterogeneous nuclear ribonucleoprotein 40 short=hnrnp 40	F	GO:0005515	protein binding
THRIPS_11_08_2011_00060	THRIPS_11_08_2011_00060	sqd_drome ame: full=rna-binding protein squid ame: full=heterogeneous nuclear ribonucleoprotein 40 short=hnrnp 40	C	GO:0005667	transcription factor complex
THRIPS_11_08_2011_00060	THRIPS_11_08_2011_00060	sqd_drome ame: full=rna-binding protein squid ame: full=heterogeneous nuclear ribonucleoprotein 40 short=hnrnp 40	C	GO:0005730	nucleolus
THRIPS_11_08_2011_00060	THRIPS_11_08_2011_00060	sqd_drome ame: full=rna-binding protein squid ame: full=heterogeneous nuclear ribonucleoprotein 40 short=hnrnp 40	C	GO:0005829	cytosol
THRIPS_11_08_2011_00060	THRIPS_11_08_2011_00060	sqd_drome ame: full=rna-binding protein squid ame: full=heterogeneous nuclear ribonucleoprotein 40 short=hnrnp 40	C	GO:0005844	polysome
THRIPS_11_08_2011_00060	THRIPS_11_08_2011_00060	sqd_drome ame: full=rna-binding protein squid ame: full=heterogeneous nuclear ribonucleoprotein 40 short=hnrnp 40	P	GO:0006913	nucleocytoplasmic transport
THRIPS_11_08_2011_00060	THRIPS_11_08_2011_00060	sqd_drome ame: full=rna-binding protein squid ame: full=heterogeneous nuclear ribonucleoprotein 40 short=hnrnp 40	P	GO:0007399	nervous system development
THRIPS_11_08_2011_00060	THRIPS_11_08_2011_00060	sqd_drome ame: full=rna-binding protein squid ame: full=heterogeneous nuclear ribonucleoprotein 40 short=hnrnp 40	F	GO:0008143	poly(A) RNA binding
THRIPS_11_08_2011_00060	THRIPS_11_08_2011_00060	sqd_drome ame: full=rna-binding protein squid ame: full=heterogeneous nuclear ribonucleoprotein 40 short=hnrnp 40	F	GO:0008266	poly(U) RNA binding
THRIPS_11_08_2011_00060	THRIPS_11_08_2011_00060	sqd_drome ame: full=rna-binding protein squid ame: full=heterogeneous nuclear ribonucleoprotein 40 short=hnrnp 40	P	GO:0009725	response to hormone stimulus
THRIPS_11_08_2011_00060	THRIPS_11_08_2011_00060	sqd_drome ame: full=rna-binding protein squid ame: full=heterogeneous nuclear ribonucleoprotein 40 short=hnrnp 40	C	GO:0030530	heterogeneous nuclear ribonucleoprotein complex
THRIPS_11_08_2011_00060	THRIPS_11_08_2011_00060	sqd_drome ame: full=rna-binding protein squid ame: full=heterogeneous nuclear ribonucleoprotein 40 short=hnrnp 40	P	GO:0030855	epithelial cell differentiation
THRIPS_11_08_2011_00060	THRIPS_11_08_2011_00060	sqd_drome ame: full=rna-binding protein squid ame: full=heterogeneous nuclear ribonucleoprotein 40 short=hnrnp 40	F	GO:0042162	telomeric DNA binding
THRIPS_11_08_2011_00060	THRIPS_11_08_2011_00060	sqd_drome ame: full=rna-binding protein squid ame: full=heterogeneous nuclear ribonucleoprotein 40 short=hnrnp 40	P	GO:0045449	regulation of transcription
THRIPS_11_08_2011_00060	THRIPS_11_08_2011_00060	sqd_drome ame: full=rna-binding protein squid ame: full=heterogeneous nuclear ribonucleoprotein 40 short=hnrnp 40	P	GO:0045893	positive regulation of transcription, DNA-dependent
THRIPS_11_08_2011_00060	THRIPS_11_08_2011_00060	sqd_drome ame: full=rna-binding protein squid ame: full=heterogeneous nuclear ribonucleoprotein 40 short=hnrnp 40	P	GO:0048255	mRNA stabilization
THRIPS_11_08_2011_00060	THRIPS_11_08_2011_00060	sqd_drome ame: full=rna-binding protein squid ame: full=heterogeneous nuclear ribonucleoprotein 40 short=hnrnp 40	P	GO:0048864	stem cell development
THRIPS_11_08_2011_00062	THRIPS_11_08_2011_00062	polx_tobac ame: full=retrovirus-related pol polyprotein from transposon tnt 1-94 includes: ame: full=protease includes: ame: full=reverse transcriptase includes: ame: full=endonuclease	F	GO:0016787	hydrolase activity
THRIPS_11_08_2011_00066	THRIPS_11_08_2011_00066	zo1_canfa ame: full=tight junction protein zo-1 ame: full=tight junction protein 1 ame: full=zona occludens protein 1 ame: full=zonula occludens protein 1	F	GO:0004385	guanylate kinase activity
THRIPS_11_08_2011_00066	THRIPS_11_08_2011_00066	zo1_canfa ame: full=tight junction protein zo-1 ame: full=tight junction protein 1 ame: full=zona occludens protein 1 ame: full=zonula occludens protein 1	C	GO:0005794	Golgi apparatus
THRIPS_11_08_2011_00066	THRIPS_11_08_2011_00066	zo1_canfa ame: full=tight junction protein zo-1 ame: full=tight junction protein 1 ame: full=zona occludens protein 1 ame: full=zonula occludens protein 1	C	GO:0005923	tight junction
THRIPS_11_08_2011_00066	THRIPS_11_08_2011_00066	zo1_canfa ame: full=tight junction protein zo-1 ame: full=tight junction protein 1 ame: full=zona occludens protein 1 ame: full=zonula occludens protein 1	P	GO:0006144	purine base metabolic process
THRIPS_11_08_2011_00066	THRIPS_11_08_2011_00066	zo1_canfa ame: full=tight junction protein zo-1 ame: full=tight junction protein 1 ame: full=zona occludens protein 1 ame: full=zonula occludens protein 1	P	GO:0006921	cellular component disassembly involved in apoptosis
THRIPS_11_08_2011_00066	THRIPS_11_08_2011_00066	zo1_canfa ame: full=tight junction protein zo-1 ame: full=tight junction protein 1 ame: full=zona occludens protein 1 ame: full=zonula occludens protein 1	P	GO:0007154	cell communication
THRIPS_11_08_2011_00066	THRIPS_11_08_2011_00066	zo1_canfa ame: full=tight junction protein zo-1 ame: full=tight junction protein 1 ame: full=zona occludens protein 1 ame: full=zonula occludens protein 1	C	GO:0016323	basolateral plasma membrane
THRIPS_11_08_2011_00066	THRIPS_11_08_2011_00066	zo1_canfa ame: full=tight junction protein zo-1 ame: full=tight junction protein 1 ame: full=zona occludens protein 1 ame: full=zonula occludens protein 1	F	GO:0019899	enzyme binding
THRIPS_11_08_2011_00066	THRIPS_11_08_2011_00066	zo1_canfa ame: full=tight junction protein zo-1 ame: full=tight junction protein 1 ame: full=zona occludens protein 1 ame: full=zonula occludens protein 1	F	GO:0019904	protein domain specific binding
THRIPS_11_08_2011_00066	THRIPS_11_08_2011_00066	zo1_canfa ame: full=tight junction protein zo-1 ame: full=tight junction protein 1 ame: full=zona occludens protein 1 ame: full=zonula occludens protein 1	P	GO:0023052	signaling
THRIPS_11_08_2011_00066	THRIPS_11_08_2011_00066	zo1_canfa ame: full=tight junction protein zo-1 ame: full=tight junction protein 1 ame: full=zona occludens protein 1 ame: full=zonula occludens protein 1	C	GO:0030425	dendrite
THRIPS_11_08_2011_00066	THRIPS_11_08_2011_00066	zo1_canfa ame: full=tight junction protein zo-1 ame: full=tight junction protein 1 ame: full=zona occludens protein 1 ame: full=zonula occludens protein 1	C	GO:0031410	cytoplasmic vesicle
THRIPS_11_08_2011_00066	THRIPS_11_08_2011_00066	zo1_canfa ame: full=tight junction protein zo-1 ame: full=tight junction protein 1 ame: full=zona occludens protein 1 ame: full=zonula occludens protein 1	P	GO:0032501	multicellular organismal process
THRIPS_11_08_2011_00066	THRIPS_11_08_2011_00066	zo1_canfa ame: full=tight junction protein zo-1 ame: full=tight junction protein 1 ame: full=zona occludens protein 1 ame: full=zonula occludens protein 1	C	GO:0044463	cell projection part
THRIPS_11_08_2011_00066	THRIPS_11_08_2011_00066	zo1_canfa ame: full=tight junction protein zo-1 ame: full=tight junction protein 1 ame: full=zona occludens protein 1 ame: full=zonula occludens protein 1	C	GO:0045202	synapse
THRIPS_11_08_2011_00066	THRIPS_11_08_2011_00066	zo1_canfa ame: full=tight junction protein zo-1 ame: full=tight junction protein 1 ame: full=zona occludens protein 1 ame: full=zonula occludens protein 1	P	GO:0048523	negative regulation of cellular process
THRIPS_11_08_2011_00066	THRIPS_11_08_2011_00066	zo1_canfa ame: full=tight junction protein zo-1 ame: full=tight junction protein 1 ame: full=zona occludens protein 1 ame: full=zonula occludens protein 1	P	GO:0070830	tight junction assembly
THRIPS_11_08_2011_00066	THRIPS_11_08_2011_00066	zo1_canfa ame: full=tight junction protein zo-1 ame: full=tight junction protein 1 ame: full=zona occludens protein 1 ame: full=zonula occludens protein 1	P	GO:0071277	cellular response to calcium ion
THRIPS_11_08_2011_00068	THRIPS_11_08_2011_00068	ma2a1_human ame: full=alpha-mannosidase 2 ame: full=golgi alpha-mannosidase ii short=aman ii short=man ii ame: full=mannosidase alpha class 2a member 1 ame: full=mannosyl-oligosaccharide - -alpha-mannosidase	P	GO:0006013	mannose metabolic process
THRIPS_11_08_2011_00068	THRIPS_11_08_2011_00068	ma2a1_human ame: full=alpha-mannosidase 2 ame: full=golgi alpha-mannosidase ii short=aman ii short=man ii ame: full=mannosidase alpha class 2a member 1 ame: full=mannosyl-oligosaccharide - -alpha-mannosidase	F	GO:0015923	mannosidase activity
THRIPS_11_08_2011_00068	THRIPS_11_08_2011_00068	ma2a1_human ame: full=alpha-mannosidase 2 ame: full=golgi alpha-mannosidase ii short=aman ii short=man ii ame: full=mannosidase alpha class 2a member 1 ame: full=mannosyl-oligosaccharide - -alpha-mannosidase	C	GO:0016020	membrane
THRIPS_11_08_2011_00068	THRIPS_11_08_2011_00068	ma2a1_human ame: full=alpha-mannosidase 2 ame: full=golgi alpha-mannosidase ii short=aman ii short=man ii ame: full=mannosidase alpha class 2a member 1 ame: full=mannosyl-oligosaccharide - -alpha-mannosidase	F	GO:0030246	carbohydrate binding
THRIPS_11_08_2011_00068	THRIPS_11_08_2011_00068	ma2a1_human ame: full=alpha-mannosidase 2 ame: full=golgi alpha-mannosidase ii short=aman ii short=man ii ame: full=mannosidase alpha class 2a member 1 ame: full=mannosyl-oligosaccharide - -alpha-mannosidase	P	GO:0044267	cellular protein metabolic process
THRIPS_11_08_2011_00069	THRIPS_11_08_2011_00069	rl40_drome ame: full=ubiquitin-60s ribosomal protein l40 ame: full=cep52 contains: ame: full=ubiquitin contains: ame: full=60s ribosomal protein l40 flags: precursor	P	GO:0000084	S phase of mitotic cell cycle
THRIPS_11_08_2011_00069	THRIPS_11_08_2011_00069	rl40_drome ame: full=ubiquitin-60s ribosomal protein l40 ame: full=cep52 contains: ame: full=ubiquitin contains: ame: full=60s ribosomal protein l40 flags: precursor	P	GO:0000209	protein polyubiquitination
THRIPS_11_08_2011_00069	THRIPS_11_08_2011_00069	rl40_drome ame: full=ubiquitin-60s ribosomal protein l40 ame: full=cep52 contains: ame: full=ubiquitin contains: ame: full=60s ribosomal protein l40 flags: precursor	P	GO:0000216	M/G1 transition of mitotic cell cycle
THRIPS_11_08_2011_00069	THRIPS_11_08_2011_00069	rl40_drome ame: full=ubiquitin-60s ribosomal protein l40 ame: full=cep52 contains: ame: full=ubiquitin contains: ame: full=60s ribosomal protein l40 flags: precursor	P	GO:0002474	antigen processing and presentation of peptide antigen via MHC class I
THRIPS_11_08_2011_00069	THRIPS_11_08_2011_00069	rl40_drome ame: full=ubiquitin-60s ribosomal protein l40 ame: full=cep52 contains: ame: full=ubiquitin contains: ame: full=60s ribosomal protein l40 flags: precursor	P	GO:0002755	MyD88-dependent toll-like receptor signaling pathway
THRIPS_11_08_2011_00069	THRIPS_11_08_2011_00069	rl40_drome ame: full=ubiquitin-60s ribosomal protein l40 ame: full=cep52 contains: ame: full=ubiquitin contains: ame: full=60s ribosomal protein l40 flags: precursor	P	GO:0002756	MyD88-independent toll-like receptor signaling pathway
THRIPS_11_08_2011_00069	THRIPS_11_08_2011_00069	rl40_drome ame: full=ubiquitin-60s ribosomal protein l40 ame: full=cep52 contains: ame: full=ubiquitin contains: ame: full=60s ribosomal protein l40 flags: precursor	F	GO:0003735	structural constituent of ribosome
THRIPS_11_08_2011_00069	THRIPS_11_08_2011_00069	rl40_drome ame: full=ubiquitin-60s ribosomal protein l40 ame: full=cep52 contains: ame: full=ubiquitin contains: ame: full=60s ribosomal protein l40 flags: precursor	F	GO:0004842	ubiquitin-protein ligase activity
THRIPS_11_08_2011_00069	THRIPS_11_08_2011_00069	rl40_drome ame: full=ubiquitin-60s ribosomal protein l40 ame: full=cep52 contains: ame: full=ubiquitin contains: ame: full=60s ribosomal protein l40 flags: precursor	F	GO:0005515	protein binding
THRIPS_11_08_2011_00069	THRIPS_11_08_2011_00069	rl40_drome ame: full=ubiquitin-60s ribosomal protein l40 ame: full=cep52 contains: ame: full=ubiquitin contains: ame: full=60s ribosomal protein l40 flags: precursor	C	GO:0005654	nucleoplasm
THRIPS_11_08_2011_00069	THRIPS_11_08_2011_00069	rl40_drome ame: full=ubiquitin-60s ribosomal protein l40 ame: full=cep52 contains: ame: full=ubiquitin contains: ame: full=60s ribosomal protein l40 flags: precursor	C	GO:0005829	cytosol
THRIPS_11_08_2011_00069	THRIPS_11_08_2011_00069	rl40_drome ame: full=ubiquitin-60s ribosomal protein l40 ame: full=cep52 contains: ame: full=ubiquitin contains: ame: full=60s ribosomal protein l40 flags: precursor	C	GO:0005840	ribosome
THRIPS_11_08_2011_00069	THRIPS_11_08_2011_00069	rl40_drome ame: full=ubiquitin-60s ribosomal protein l40 ame: full=cep52 contains: ame: full=ubiquitin contains: ame: full=60s ribosomal protein l40 flags: precursor	C	GO:0005886	plasma membrane
THRIPS_11_08_2011_00069	THRIPS_11_08_2011_00069	rl40_drome ame: full=ubiquitin-60s ribosomal protein l40 ame: full=cep52 contains: ame: full=ubiquitin contains: ame: full=60s ribosomal protein l40 flags: precursor	P	GO:0006281	DNA repair
THRIPS_11_08_2011_00069	THRIPS_11_08_2011_00069	rl40_drome ame: full=ubiquitin-60s ribosomal protein l40 ame: full=cep52 contains: ame: full=ubiquitin contains: ame: full=60s ribosomal protein l40 flags: precursor	P	GO:0006414	translational elongation
THRIPS_11_08_2011_00069	THRIPS_11_08_2011_00069	rl40_drome ame: full=ubiquitin-60s ribosomal protein l40 ame: full=cep52 contains: ame: full=ubiquitin contains: ame: full=60s ribosomal protein l40 flags: precursor	P	GO:0006415	translational termination
THRIPS_11_08_2011_00069	THRIPS_11_08_2011_00069	rl40_drome ame: full=ubiquitin-60s ribosomal protein l40 ame: full=cep52 contains: ame: full=ubiquitin contains: ame: full=60s ribosomal protein l40 flags: precursor	P	GO:0006916	anti-apoptosis
THRIPS_11_08_2011_00069	THRIPS_11_08_2011_00069	rl40_drome ame: full=ubiquitin-60s ribosomal protein l40 ame: full=cep52 contains: ame: full=ubiquitin contains: ame: full=60s ribosomal protein l40 flags: precursor	P	GO:0006977	DNA damage response, signal transduction by p53 class mediator resulting in cell cycle arrest
THRIPS_11_08_2011_00069	THRIPS_11_08_2011_00069	rl40_drome ame: full=ubiquitin-60s ribosomal protein l40 ame: full=cep52 contains: ame: full=ubiquitin contains: ame: full=60s ribosomal protein l40 flags: precursor	P	GO:0007254	JNK cascade
THRIPS_11_08_2011_00069	THRIPS_11_08_2011_00069	rl40_drome ame: full=ubiquitin-60s ribosomal protein l40 ame: full=cep52 contains: ame: full=ubiquitin contains: ame: full=60s ribosomal protein l40 flags: precursor	P	GO:0008063	Toll signaling pathway
THRIPS_11_08_2011_00069	THRIPS_11_08_2011_00069	rl40_drome ame: full=ubiquitin-60s ribosomal protein l40 ame: full=cep52 contains: ame: full=ubiquitin contains: ame: full=60s ribosomal protein l40 flags: precursor	P	GO:0008624	induction of apoptosis by extracellular signals
THRIPS_11_08_2011_00069	THRIPS_11_08_2011_00069	rl40_drome ame: full=ubiquitin-60s ribosomal protein l40 ame: full=cep52 contains: ame: full=ubiquitin contains: ame: full=60s ribosomal protein l40 flags: precursor	C	GO:0010008	endosome membrane
THRIPS_11_08_2011_00069	THRIPS_11_08_2011_00069	rl40_drome ame: full=ubiquitin-60s ribosomal protein l40 ame: full=cep52 contains: ame: full=ubiquitin contains: ame: full=60s ribosomal protein l40 flags: precursor	P	GO:0016044	cellular membrane organization
THRIPS_11_08_2011_00069	THRIPS_11_08_2011_00069	rl40_drome ame: full=ubiquitin-60s ribosomal protein l40 ame: full=cep52 contains: ame: full=ubiquitin contains: ame: full=60s ribosomal protein l40 flags: precursor	P	GO:0016071	mRNA metabolic process
THRIPS_11_08_2011_00069	THRIPS_11_08_2011_00069	rl40_drome ame: full=ubiquitin-60s ribosomal protein l40 ame: full=cep52 contains: ame: full=ubiquitin contains: ame: full=60s ribosomal protein l40 flags: precursor	P	GO:0016197	endosome transport
THRIPS_11_08_2011_00069	THRIPS_11_08_2011_00069	rl40_drome ame: full=ubiquitin-60s ribosomal protein l40 ame: full=cep52 contains: ame: full=ubiquitin contains: ame: full=60s ribosomal protein l40 flags: precursor	P	GO:0019083	viral transcription
THRIPS_11_08_2011_00069	THRIPS_11_08_2011_00069	rl40_drome ame: full=ubiquitin-60s ribosomal protein l40 ame: full=cep52 contains: ame: full=ubiquitin contains: ame: full=60s ribosomal protein l40 flags: precursor	C	GO:0030666	endocytic vesicle membrane
THRIPS_11_08_2011_00069	THRIPS_11_08_2011_00069	rl40_drome ame: full=ubiquitin-60s ribosomal protein l40 ame: full=cep52 contains: ame: full=ubiquitin contains: ame: full=60s ribosomal protein l40 flags: precursor	P	GO:0031018	endocrine pancreas development
THRIPS_11_08_2011_00069	THRIPS_11_08_2011_00069	rl40_drome ame: full=ubiquitin-60s ribosomal protein l40 ame: full=cep52 contains: ame: full=ubiquitin contains: ame: full=60s ribosomal protein l40 flags: precursor	P	GO:0031145	anaphase-promoting complex-dependent proteasomal ubiquitin-dependent protein catabolic process
THRIPS_11_08_2011_00069	THRIPS_11_08_2011_00069	rl40_drome ame: full=ubiquitin-60s ribosomal protein l40 ame: full=cep52 contains: ame: full=ubiquitin contains: ame: full=60s ribosomal protein l40 flags: precursor	P	GO:0032480	negative regulation of type I interferon production
THRIPS_11_08_2011_00069	THRIPS_11_08_2011_00069	rl40_drome ame: full=ubiquitin-60s ribosomal protein l40 ame: full=cep52 contains: ame: full=ubiquitin contains: ame: full=60s ribosomal protein l40 flags: precursor	P	GO:0034130	toll-like receptor 1 signaling pathway
THRIPS_11_08_2011_00069	THRIPS_11_08_2011_00069	rl40_drome ame: full=ubiquitin-60s ribosomal protein l40 ame: full=cep52 contains: ame: full=ubiquitin contains: ame: full=60s ribosomal protein l40 flags: precursor	P	GO:0034134	toll-like receptor 2 signaling pathway
THRIPS_11_08_2011_00069	THRIPS_11_08_2011_00069	rl40_drome ame: full=ubiquitin-60s ribosomal protein l40 ame: full=cep52 contains: ame: full=ubiquitin contains: ame: full=60s ribosomal protein l40 flags: precursor	P	GO:0034138	toll-like receptor 3 signaling pathway
THRIPS_11_08_2011_00069	THRIPS_11_08_2011_00069	rl40_drome ame: full=ubiquitin-60s ribosomal protein l40 ame: full=cep52 contains: ame: full=ubiquitin contains: ame: full=60s ribosomal protein l40 flags: precursor	P	GO:0034142	toll-like receptor 4 signaling pathway
THRIPS_11_08_2011_00069	THRIPS_11_08_2011_00069	rl40_drome ame: full=ubiquitin-60s ribosomal protein l40 ame: full=cep52 contains: ame: full=ubiquitin contains: ame: full=60s ribosomal protein l40 flags: precursor	P	GO:0034146	toll-like receptor 5 signaling pathway
THRIPS_11_08_2011_00069	THRIPS_11_08_2011_00069	rl40_drome ame: full=ubiquitin-60s ribosomal protein l40 ame: full=cep52 contains: ame: full=ubiquitin contains: ame: full=60s ribosomal protein l40 flags: precursor	P	GO:0034154	toll-like receptor 7 signaling pathway
THRIPS_11_08_2011_00069	THRIPS_11_08_2011_00069	rl40_drome ame: full=ubiquitin-60s ribosomal protein l40 ame: full=cep52 contains: ame: full=ubiquitin contains: ame: full=60s ribosomal protein l40 flags: precursor	P	GO:0035419	activation of MAPK activity involved in innate immune response
THRIPS_11_08_2011_00069	THRIPS_11_08_2011_00069	rl40_drome ame: full=ubiquitin-60s ribosomal protein l40 ame: full=cep52 contains: ame: full=ubiquitin contains: ame: full=60s ribosomal protein l40 flags: precursor	N	GO:0035681
THRIPS_11_08_2011_00069	THRIPS_11_08_2011_00069	rl40_drome ame: full=ubiquitin-60s ribosomal protein l40 ame: full=cep52 contains: ame: full=ubiquitin contains: ame: full=60s ribosomal protein l40 flags: precursor	N	GO:0035682
THRIPS_11_08_2011_00069	THRIPS_11_08_2011_00069	rl40_drome ame: full=ubiquitin-60s ribosomal protein l40 ame: full=cep52 contains: ame: full=ubiquitin contains: ame: full=60s ribosomal protein l40 flags: precursor	P	GO:0042059	negative regulation of epidermal growth factor receptor signaling pathway
THRIPS_11_08_2011_00069	THRIPS_11_08_2011_00069	rl40_drome ame: full=ubiquitin-60s ribosomal protein l40 ame: full=cep52 contains: ame: full=ubiquitin contains: ame: full=60s ribosomal protein l40 flags: precursor	P	GO:0042254	ribosome biogenesis
THRIPS_11_08_2011_00069	THRIPS_11_08_2011_00069	rl40_drome ame: full=ubiquitin-60s ribosomal protein l40 ame: full=cep52 contains: ame: full=ubiquitin contains: ame: full=60s ribosomal protein l40 flags: precursor	P	GO:0043123	positive regulation of I-kappaB kinase/NF-kappaB cascade
THRIPS_11_08_2011_00069	THRIPS_11_08_2011_00069	rl40_drome ame: full=ubiquitin-60s ribosomal protein l40 ame: full=cep52 contains: ame: full=ubiquitin contains: ame: full=60s ribosomal protein l40 flags: precursor	P	GO:0048011	nerve growth factor receptor signaling pathway
THRIPS_11_08_2011_00069	THRIPS_11_08_2011_00069	rl40_drome ame: full=ubiquitin-60s ribosomal protein l40 ame: full=cep52 contains: ame: full=ubiquitin contains: ame: full=60s ribosomal protein l40 flags: precursor	P	GO:0050852	T cell receptor signaling pathway
THRIPS_11_08_2011_00069	THRIPS_11_08_2011_00069	rl40_drome ame: full=ubiquitin-60s ribosomal protein l40 ame: full=cep52 contains: ame: full=ubiquitin contains: ame: full=60s ribosomal protein l40 flags: precursor	P	GO:0051092	positive regulation of NF-kappaB transcription factor activity
THRIPS_11_08_2011_00069	THRIPS_11_08_2011_00069	rl40_drome ame: full=ubiquitin-60s ribosomal protein l40 ame: full=cep52 contains: ame: full=ubiquitin contains: ame: full=60s ribosomal protein l40 flags: precursor	P	GO:0051403	stress-activated MAPK cascade
THRIPS_11_08_2011_00069	THRIPS_11_08_2011_00069	rl40_drome ame: full=ubiquitin-60s ribosomal protein l40 ame: full=cep52 contains: ame: full=ubiquitin contains: ame: full=60s ribosomal protein l40 flags: precursor	P	GO:0051436	negative regulation of ubiquitin-protein ligase activity during mitotic cell cycle
THRIPS_11_08_2011_00069	THRIPS_11_08_2011_00069	rl40_drome ame: full=ubiquitin-60s ribosomal protein l40 ame: full=cep52 contains: ame: full=ubiquitin contains: ame: full=60s ribosomal protein l40 flags: precursor	P	GO:0051437	positive regulation of ubiquitin-protein ligase activity during mitotic cell cycle
THRIPS_11_08_2011_00069	THRIPS_11_08_2011_00069	rl40_drome ame: full=ubiquitin-60s ribosomal protein l40 ame: full=cep52 contains: ame: full=ubiquitin contains: ame: full=60s ribosomal protein l40 flags: precursor	P	GO:0070423	nucleotide-binding oligomerization domain containing signaling pathway
THRIPS_11_08_2011_00070	THRIPS_11_08_2011_00070	ymd3_caeel ame: full= uncharacterized transposon-derived protein	F	GO:0003676	nucleic acid binding
THRIPS_11_08_2011_00070	THRIPS_11_08_2011_00070	ymd3_caeel ame: full= uncharacterized transposon-derived protein	P	GO:0015074	DNA integration
THRIPS_11_08_2011_00072	THRIPS_11_08_2011_00072	dspp_human ame: full=dentin sialophosphoprotein contains: ame: full=dentin phosphoprotein ame: full=dentin phosphophoryn short=dpp contains: ame: full=dentin sialoprotein short=dsp flags: precursor	F	GO:0003677	DNA binding
THRIPS_11_08_2011_00072	THRIPS_11_08_2011_00072	dspp_human ame: full=dentin sialophosphoprotein contains: ame: full=dentin phosphoprotein ame: full=dentin phosphophoryn short=dpp contains: ame: full=dentin sialoprotein short=dsp flags: precursor	C	GO:0005634	nucleus
THRIPS_11_08_2011_00072	THRIPS_11_08_2011_00072	dspp_human ame: full=dentin sialophosphoprotein contains: ame: full=dentin phosphoprotein ame: full=dentin phosphophoryn short=dpp contains: ame: full=dentin sialoprotein short=dsp flags: precursor	P	GO:0007275	multicellular organismal development
THRIPS_11_08_2011_00072	THRIPS_11_08_2011_00072	dspp_human ame: full=dentin sialophosphoprotein contains: ame: full=dentin phosphoprotein ame: full=dentin phosphophoryn short=dpp contains: ame: full=dentin sialoprotein short=dsp flags: precursor	P	GO:0009987	cellular process
THRIPS_11_08_2011_00072	THRIPS_11_08_2011_00072	dspp_human ame: full=dentin sialophosphoprotein contains: ame: full=dentin phosphoprotein ame: full=dentin phosphophoryn short=dpp contains: ame: full=dentin sialoprotein short=dsp flags: precursor	C	GO:0044446	intracellular organelle part
THRIPS_11_08_2011_00072	THRIPS_11_08_2011_00072	dspp_human ame: full=dentin sialophosphoprotein contains: ame: full=dentin phosphoprotein ame: full=dentin phosphophoryn short=dpp contains: ame: full=dentin sialoprotein short=dsp flags: precursor	P	GO:0048856	anatomical structure development
THRIPS_11_08_2011_00072	THRIPS_11_08_2011_00072	dspp_human ame: full=dentin sialophosphoprotein contains: ame: full=dentin phosphoprotein ame: full=dentin phosphophoryn short=dpp contains: ame: full=dentin sialoprotein short=dsp flags: precursor	P	GO:0050789	regulation of biological process
THRIPS_11_08_2011_00072	THRIPS_11_08_2011_00072	dspp_human ame: full=dentin sialophosphoprotein contains: ame: full=dentin phosphoprotein ame: full=dentin phosphophoryn short=dpp contains: ame: full=dentin sialoprotein short=dsp flags: precursor	N	GO:0071840
THRIPS_11_08_2011_00074	THRIPS_11_08_2011_00074	ddx17_drome ame: full=atp-dependent rna helicase p62	F	GO:0000166	nucleotide binding
THRIPS_11_08_2011_00074	THRIPS_11_08_2011_00074	ddx17_drome ame: full=atp-dependent rna helicase p62	P	GO:0000381	regulation of alternative nuclear mRNA splicing, via spliceosome
THRIPS_11_08_2011_00074	THRIPS_11_08_2011_00074	ddx17_drome ame: full=atp-dependent rna helicase p62	F	GO:0003724	RNA helicase activity
THRIPS_11_08_2011_00074	THRIPS_11_08_2011_00074	ddx17_drome ame: full=atp-dependent rna helicase p62	F	GO:0003729	mRNA binding
THRIPS_11_08_2011_00074	THRIPS_11_08_2011_00074	ddx17_drome ame: full=atp-dependent rna helicase p62	F	GO:0005515	protein binding
THRIPS_11_08_2011_00074	THRIPS_11_08_2011_00074	ddx17_drome ame: full=atp-dependent rna helicase p62	C	GO:0005730	nucleolus
THRIPS_11_08_2011_00074	THRIPS_11_08_2011_00074	ddx17_drome ame: full=atp-dependent rna helicase p62	F	GO:0008186	RNA-dependent ATPase activity
THRIPS_11_08_2011_00074	THRIPS_11_08_2011_00074	ddx17_drome ame: full=atp-dependent rna helicase p62	P	GO:0016049	cell growth
THRIPS_11_08_2011_00074	THRIPS_11_08_2011_00074	ddx17_drome ame: full=atp-dependent rna helicase p62	P	GO:0042254	ribosome biogenesis
THRIPS_11_08_2011_00074	THRIPS_11_08_2011_00074	ddx17_drome ame: full=atp-dependent rna helicase p62	P	GO:0044248	cellular catabolic process
THRIPS_11_08_2011_00074	THRIPS_11_08_2011_00074	ddx17_drome ame: full=atp-dependent rna helicase p62	C	GO:0071013	catalytic step 2 spliceosome
THRIPS_11_08_2011_00076	THRIPS_11_08_2011_00076	cell wall-associated hydrolase	F	GO:0016787	hydrolase activity
THRIPS_11_08_2011_00078	THRIPS_11_08_2011_00078	gs1_drome ame: full=gs1-like protein	F	GO:0016787	hydrolase activity
THRIPS_11_08_2011_00079	THRIPS_11_08_2011_00079	if2p_human ame: full=eukaryotic translation initiation factor 5b short=eif-5b ame: full=translation initiation factor if-2	F	GO:0003743	translation initiation factor activity
THRIPS_11_08_2011_00079	THRIPS_11_08_2011_00079	if2p_human ame: full=eukaryotic translation initiation factor 5b short=eif-5b ame: full=translation initiation factor if-2	F	GO:0003924	GTPase activity
THRIPS_11_08_2011_00079	THRIPS_11_08_2011_00079	if2p_human ame: full=eukaryotic translation initiation factor 5b short=eif-5b ame: full=translation initiation factor if-2	F	GO:0005515	protein binding
THRIPS_11_08_2011_00079	THRIPS_11_08_2011_00079	if2p_human ame: full=eukaryotic translation initiation factor 5b short=eif-5b ame: full=translation initiation factor if-2	F	GO:0005525	GTP binding
THRIPS_11_08_2011_00079	THRIPS_11_08_2011_00079	if2p_human ame: full=eukaryotic translation initiation factor 5b short=eif-5b ame: full=translation initiation factor if-2	C	GO:0005829	cytosol
THRIPS_11_08_2011_00079	THRIPS_11_08_2011_00079	if2p_human ame: full=eukaryotic translation initiation factor 5b short=eif-5b ame: full=translation initiation factor if-2	C	GO:0005840	ribosome
THRIPS_11_08_2011_00079	THRIPS_11_08_2011_00079	if2p_human ame: full=eukaryotic translation initiation factor 5b short=eif-5b ame: full=translation initiation factor if-2	P	GO:0006184	GTP catabolic process
THRIPS_11_08_2011_00079	THRIPS_11_08_2011_00079	if2p_human ame: full=eukaryotic translation initiation factor 5b short=eif-5b ame: full=translation initiation factor if-2	P	GO:0006446	regulation of translational initiation
THRIPS_11_08_2011_00080	THRIPS_11_08_2011_00080	dhsa_rat ame: full=succinate dehydrogenase flavoprotein mitochondrial ame: full=flavoprotein subunit of complex ii short=fp flags: precursor	F	GO:0005515	protein binding
THRIPS_11_08_2011_00080	THRIPS_11_08_2011_00080	dhsa_rat ame: full=succinate dehydrogenase flavoprotein mitochondrial ame: full=flavoprotein subunit of complex ii short=fp flags: precursor	F	GO:0005524	ATP binding
THRIPS_11_08_2011_00080	THRIPS_11_08_2011_00080	dhsa_rat ame: full=succinate dehydrogenase flavoprotein mitochondrial ame: full=flavoprotein subunit of complex ii short=fp flags: precursor	C	GO:0005618	cell wall
THRIPS_11_08_2011_00080	THRIPS_11_08_2011_00080	dhsa_rat ame: full=succinate dehydrogenase flavoprotein mitochondrial ame: full=flavoprotein subunit of complex ii short=fp flags: precursor	C	GO:0005749	mitochondrial respiratory chain complex II
THRIPS_11_08_2011_00080	THRIPS_11_08_2011_00080	dhsa_rat ame: full=succinate dehydrogenase flavoprotein mitochondrial ame: full=flavoprotein subunit of complex ii short=fp flags: precursor	P	GO:0006099	tricarboxylic acid cycle
THRIPS_11_08_2011_00080	THRIPS_11_08_2011_00080	dhsa_rat ame: full=succinate dehydrogenase flavoprotein mitochondrial ame: full=flavoprotein subunit of complex ii short=fp flags: precursor	P	GO:0006105	succinate metabolic process
THRIPS_11_08_2011_00080	THRIPS_11_08_2011_00080	dhsa_rat ame: full=succinate dehydrogenase flavoprotein mitochondrial ame: full=flavoprotein subunit of complex ii short=fp flags: precursor	P	GO:0006118	electron transport
THRIPS_11_08_2011_00080	THRIPS_11_08_2011_00080	dhsa_rat ame: full=succinate dehydrogenase flavoprotein mitochondrial ame: full=flavoprotein subunit of complex ii short=fp flags: precursor	P	GO:0006121	mitochondrial electron transport, succinate to ubiquinone
THRIPS_11_08_2011_00080	THRIPS_11_08_2011_00080	dhsa_rat ame: full=succinate dehydrogenase flavoprotein mitochondrial ame: full=flavoprotein subunit of complex ii short=fp flags: precursor	P	GO:0006810	transport
THRIPS_11_08_2011_00080	THRIPS_11_08_2011_00080	dhsa_rat ame: full=succinate dehydrogenase flavoprotein mitochondrial ame: full=flavoprotein subunit of complex ii short=fp flags: precursor	P	GO:0007399	nervous system development
THRIPS_11_08_2011_00080	THRIPS_11_08_2011_00080	dhsa_rat ame: full=succinate dehydrogenase flavoprotein mitochondrial ame: full=flavoprotein subunit of complex ii short=fp flags: precursor	F	GO:0008177	succinate dehydrogenase (ubiquinone) activity
THRIPS_11_08_2011_00080	THRIPS_11_08_2011_00080	dhsa_rat ame: full=succinate dehydrogenase flavoprotein mitochondrial ame: full=flavoprotein subunit of complex ii short=fp flags: precursor	F	GO:0009055	electron carrier activity
THRIPS_11_08_2011_00080	THRIPS_11_08_2011_00080	dhsa_rat ame: full=succinate dehydrogenase flavoprotein mitochondrial ame: full=flavoprotein subunit of complex ii short=fp flags: precursor	F	GO:0050660	FAD binding
THRIPS_11_08_2011_00080	THRIPS_11_08_2011_00080	dhsa_rat ame: full=succinate dehydrogenase flavoprotein mitochondrial ame: full=flavoprotein subunit of complex ii short=fp flags: precursor	F	GO:0050897	cobalt ion binding
THRIPS_11_08_2011_00082	THRIPS_11_08_2011_00082	macf1_human ame: full=microtubule-actin cross-linking factor isoforms 1 2 3 5 ame: full=620 kda actin-binding protein short=abp620 ame: full=actin cross-linking family protein 7 ame: full=macrophin-1 ame: full=trabeculin-alpha	C	GO:0001725	stress fiber
THRIPS_11_08_2011_00082	THRIPS_11_08_2011_00082	macf1_human ame: full=microtubule-actin cross-linking factor isoforms 1 2 3 5 ame: full=620 kda actin-binding protein short=abp620 ame: full=actin cross-linking family protein 7 ame: full=macrophin-1 ame: full=trabeculin-alpha	F	GO:0003779	actin binding
THRIPS_11_08_2011_00082	THRIPS_11_08_2011_00082	macf1_human ame: full=microtubule-actin cross-linking factor isoforms 1 2 3 5 ame: full=620 kda actin-binding protein short=abp620 ame: full=actin cross-linking family protein 7 ame: full=macrophin-1 ame: full=trabeculin-alpha	F	GO:0005178	integrin binding
THRIPS_11_08_2011_00082	THRIPS_11_08_2011_00082	macf1_human ame: full=microtubule-actin cross-linking factor isoforms 1 2 3 5 ame: full=620 kda actin-binding protein short=abp620 ame: full=actin cross-linking family protein 7 ame: full=macrophin-1 ame: full=trabeculin-alpha	F	GO:0005509	calcium ion binding
THRIPS_11_08_2011_00082	THRIPS_11_08_2011_00082	macf1_human ame: full=microtubule-actin cross-linking factor isoforms 1 2 3 5 ame: full=620 kda actin-binding protein short=abp620 ame: full=actin cross-linking family protein 7 ame: full=macrophin-1 ame: full=trabeculin-alpha	C	GO:0005604	basement membrane
THRIPS_11_08_2011_00082	THRIPS_11_08_2011_00082	macf1_human ame: full=microtubule-actin cross-linking factor isoforms 1 2 3 5 ame: full=620 kda actin-binding protein short=abp620 ame: full=actin cross-linking family protein 7 ame: full=macrophin-1 ame: full=trabeculin-alpha	C	GO:0005626	insoluble fraction
THRIPS_11_08_2011_00082	THRIPS_11_08_2011_00082	macf1_human ame: full=microtubule-actin cross-linking factor isoforms 1 2 3 5 ame: full=620 kda actin-binding protein short=abp620 ame: full=actin cross-linking family protein 7 ame: full=macrophin-1 ame: full=trabeculin-alpha	C	GO:0005635	nuclear envelope
THRIPS_11_08_2011_00082	THRIPS_11_08_2011_00082	macf1_human ame: full=microtubule-actin cross-linking factor isoforms 1 2 3 5 ame: full=620 kda actin-binding protein short=abp620 ame: full=actin cross-linking family protein 7 ame: full=macrophin-1 ame: full=trabeculin-alpha	C	GO:0005789	endoplasmic reticulum membrane
THRIPS_11_08_2011_00082	THRIPS_11_08_2011_00082	macf1_human ame: full=microtubule-actin cross-linking factor isoforms 1 2 3 5 ame: full=620 kda actin-binding protein short=abp620 ame: full=actin cross-linking family protein 7 ame: full=macrophin-1 ame: full=trabeculin-alpha	C	GO:0005794	Golgi apparatus
THRIPS_11_08_2011_00082	THRIPS_11_08_2011_00082	macf1_human ame: full=microtubule-actin cross-linking factor isoforms 1 2 3 5 ame: full=620 kda actin-binding protein short=abp620 ame: full=actin cross-linking family protein 7 ame: full=macrophin-1 ame: full=trabeculin-alpha	C	GO:0005925	focal adhesion
THRIPS_11_08_2011_00082	THRIPS_11_08_2011_00082	macf1_human ame: full=microtubule-actin cross-linking factor isoforms 1 2 3 5 ame: full=620 kda actin-binding protein short=abp620 ame: full=actin cross-linking family protein 7 ame: full=macrophin-1 ame: full=trabeculin-alpha	P	GO:0006139	nucleobase, nucleoside, nucleotide and nucleic acid metabolic process
THRIPS_11_08_2011_00082	THRIPS_11_08_2011_00082	macf1_human ame: full=microtubule-actin cross-linking factor isoforms 1 2 3 5 ame: full=620 kda actin-binding protein short=abp620 ame: full=actin cross-linking family protein 7 ame: full=macrophin-1 ame: full=trabeculin-alpha	P	GO:0007050	cell cycle arrest
THRIPS_11_08_2011_00082	THRIPS_11_08_2011_00082	macf1_human ame: full=microtubule-actin cross-linking factor isoforms 1 2 3 5 ame: full=620 kda actin-binding protein short=abp620 ame: full=actin cross-linking family protein 7 ame: full=macrophin-1 ame: full=trabeculin-alpha	P	GO:0007155	cell adhesion
THRIPS_11_08_2011_00082	THRIPS_11_08_2011_00082	macf1_human ame: full=microtubule-actin cross-linking factor isoforms 1 2 3 5 ame: full=620 kda actin-binding protein short=abp620 ame: full=actin cross-linking family protein 7 ame: full=macrophin-1 ame: full=trabeculin-alpha	P	GO:0007166	cell surface receptor linked signaling pathway
THRIPS_11_08_2011_00082	THRIPS_11_08_2011_00082	macf1_human ame: full=microtubule-actin cross-linking factor isoforms 1 2 3 5 ame: full=620 kda actin-binding protein short=abp620 ame: full=actin cross-linking family protein 7 ame: full=macrophin-1 ame: full=trabeculin-alpha	P	GO:0007409	axonogenesis
THRIPS_11_08_2011_00082	THRIPS_11_08_2011_00082	macf1_human ame: full=microtubule-actin cross-linking factor isoforms 1 2 3 5 ame: full=620 kda actin-binding protein short=abp620 ame: full=actin cross-linking family protein 7 ame: full=macrophin-1 ame: full=trabeculin-alpha	F	GO:0008022	protein C-terminus binding
THRIPS_11_08_2011_00082	THRIPS_11_08_2011_00082	macf1_human ame: full=microtubule-actin cross-linking factor isoforms 1 2 3 5 ame: full=620 kda actin-binding protein short=abp620 ame: full=actin cross-linking family protein 7 ame: full=macrophin-1 ame: full=trabeculin-alpha	P	GO:0008090	retrograde axon cargo transport
THRIPS_11_08_2011_00082	THRIPS_11_08_2011_00082	macf1_human ame: full=microtubule-actin cross-linking factor isoforms 1 2 3 5 ame: full=620 kda actin-binding protein short=abp620 ame: full=actin cross-linking family protein 7 ame: full=macrophin-1 ame: full=trabeculin-alpha	C	GO:0008305	integrin complex
THRIPS_11_08_2011_00082	THRIPS_11_08_2011_00082	macf1_human ame: full=microtubule-actin cross-linking factor isoforms 1 2 3 5 ame: full=620 kda actin-binding protein short=abp620 ame: full=actin cross-linking family protein 7 ame: full=macrophin-1 ame: full=trabeculin-alpha	P	GO:0009611	response to wounding
THRIPS_11_08_2011_00082	THRIPS_11_08_2011_00082	macf1_human ame: full=microtubule-actin cross-linking factor isoforms 1 2 3 5 ame: full=620 kda actin-binding protein short=abp620 ame: full=actin cross-linking family protein 7 ame: full=macrophin-1 ame: full=trabeculin-alpha	C	GO:0009898	internal side of plasma membrane
THRIPS_11_08_2011_00082	THRIPS_11_08_2011_00082	macf1_human ame: full=microtubule-actin cross-linking factor isoforms 1 2 3 5 ame: full=620 kda actin-binding protein short=abp620 ame: full=actin cross-linking family protein 7 ame: full=macrophin-1 ame: full=trabeculin-alpha	C	GO:0014704	intercalated disc
THRIPS_11_08_2011_00082	THRIPS_11_08_2011_00082	macf1_human ame: full=microtubule-actin cross-linking factor isoforms 1 2 3 5 ame: full=620 kda actin-binding protein short=abp620 ame: full=actin cross-linking family protein 7 ame: full=macrophin-1 ame: full=trabeculin-alpha	C	GO:0016023	cytoplasmic membrane-bounded vesicle
THRIPS_11_08_2011_00082	THRIPS_11_08_2011_00082	macf1_human ame: full=microtubule-actin cross-linking factor isoforms 1 2 3 5 ame: full=620 kda actin-binding protein short=abp620 ame: full=actin cross-linking family protein 7 ame: full=macrophin-1 ame: full=trabeculin-alpha	P	GO:0030011	maintenance of cell polarity
THRIPS_11_08_2011_00082	THRIPS_11_08_2011_00082	macf1_human ame: full=microtubule-actin cross-linking factor isoforms 1 2 3 5 ame: full=620 kda actin-binding protein short=abp620 ame: full=actin cross-linking family protein 7 ame: full=macrophin-1 ame: full=trabeculin-alpha	C	GO:0030018	Z disc
THRIPS_11_08_2011_00082	THRIPS_11_08_2011_00082	macf1_human ame: full=microtubule-actin cross-linking factor isoforms 1 2 3 5 ame: full=620 kda actin-binding protein short=abp620 ame: full=actin cross-linking family protein 7 ame: full=macrophin-1 ame: full=trabeculin-alpha	C	GO:0030056	hemidesmosome
THRIPS_11_08_2011_00082	THRIPS_11_08_2011_00082	macf1_human ame: full=microtubule-actin cross-linking factor isoforms 1 2 3 5 ame: full=620 kda actin-binding protein short=abp620 ame: full=actin cross-linking family protein 7 ame: full=macrophin-1 ame: full=trabeculin-alpha	C	GO:0030863	cortical cytoskeleton
THRIPS_11_08_2011_00082	THRIPS_11_08_2011_00082	macf1_human ame: full=microtubule-actin cross-linking factor isoforms 1 2 3 5 ame: full=620 kda actin-binding protein short=abp620 ame: full=actin cross-linking family protein 7 ame: full=macrophin-1 ame: full=trabeculin-alpha	P	GO:0031110	regulation of microtubule polymerization or depolymerization
THRIPS_11_08_2011_00082	THRIPS_11_08_2011_00082	macf1_human ame: full=microtubule-actin cross-linking factor isoforms 1 2 3 5 ame: full=620 kda actin-binding protein short=abp620 ame: full=actin cross-linking family protein 7 ame: full=macrophin-1 ame: full=trabeculin-alpha	P	GO:0031122	cytoplasmic microtubule organization
THRIPS_11_08_2011_00082	THRIPS_11_08_2011_00082	macf1_human ame: full=microtubule-actin cross-linking factor isoforms 1 2 3 5 ame: full=620 kda actin-binding protein short=abp620 ame: full=actin cross-linking family protein 7 ame: full=macrophin-1 ame: full=trabeculin-alpha	P	GO:0031581	hemidesmosome assembly
THRIPS_11_08_2011_00082	THRIPS_11_08_2011_00082	macf1_human ame: full=microtubule-actin cross-linking factor isoforms 1 2 3 5 ame: full=620 kda actin-binding protein short=abp620 ame: full=actin cross-linking family protein 7 ame: full=macrophin-1 ame: full=trabeculin-alpha	C	GO:0031673	H zone
THRIPS_11_08_2011_00082	THRIPS_11_08_2011_00082	macf1_human ame: full=microtubule-actin cross-linking factor isoforms 1 2 3 5 ame: full=620 kda actin-binding protein short=abp620 ame: full=actin cross-linking family protein 7 ame: full=macrophin-1 ame: full=trabeculin-alpha	C	GO:0032587	ruffle membrane
THRIPS_11_08_2011_00082	THRIPS_11_08_2011_00082	macf1_human ame: full=microtubule-actin cross-linking factor isoforms 1 2 3 5 ame: full=620 kda actin-binding protein short=abp620 ame: full=actin cross-linking family protein 7 ame: full=macrophin-1 ame: full=trabeculin-alpha	C	GO:0033267	axon part
THRIPS_11_08_2011_00082	THRIPS_11_08_2011_00082	macf1_human ame: full=microtubule-actin cross-linking factor isoforms 1 2 3 5 ame: full=620 kda actin-binding protein short=abp620 ame: full=actin cross-linking family protein 7 ame: full=macrophin-1 ame: full=trabeculin-alpha	C	GO:0035371	microtubule plus end
THRIPS_11_08_2011_00082	THRIPS_11_08_2011_00082	macf1_human ame: full=microtubule-actin cross-linking factor isoforms 1 2 3 5 ame: full=620 kda actin-binding protein short=abp620 ame: full=actin cross-linking family protein 7 ame: full=macrophin-1 ame: full=trabeculin-alpha	C	GO:0042383	sarcolemma
THRIPS_11_08_2011_00082	THRIPS_11_08_2011_00082	macf1_human ame: full=microtubule-actin cross-linking factor isoforms 1 2 3 5 ame: full=620 kda actin-binding protein short=abp620 ame: full=actin cross-linking family protein 7 ame: full=macrophin-1 ame: full=trabeculin-alpha	F	GO:0042803	protein homodimerization activity
THRIPS_11_08_2011_00082	THRIPS_11_08_2011_00082	macf1_human ame: full=microtubule-actin cross-linking factor isoforms 1 2 3 5 ame: full=620 kda actin-binding protein short=abp620 ame: full=actin cross-linking family protein 7 ame: full=macrophin-1 ame: full=trabeculin-alpha	P	GO:0043001	Golgi to plasma membrane protein transport
THRIPS_11_08_2011_00082	THRIPS_11_08_2011_00082	macf1_human ame: full=microtubule-actin cross-linking factor isoforms 1 2 3 5 ame: full=620 kda actin-binding protein short=abp620 ame: full=actin cross-linking family protein 7 ame: full=macrophin-1 ame: full=trabeculin-alpha	P	GO:0044087	regulation of cellular component biogenesis
THRIPS_11_08_2011_00082	THRIPS_11_08_2011_00082	macf1_human ame: full=microtubule-actin cross-linking factor isoforms 1 2 3 5 ame: full=620 kda actin-binding protein short=abp620 ame: full=actin cross-linking family protein 7 ame: full=macrophin-1 ame: full=trabeculin-alpha	P	GO:0045104	intermediate filament cytoskeleton organization
THRIPS_11_08_2011_00082	THRIPS_11_08_2011_00082	macf1_human ame: full=microtubule-actin cross-linking factor isoforms 1 2 3 5 ame: full=620 kda actin-binding protein short=abp620 ame: full=actin cross-linking family protein 7 ame: full=macrophin-1 ame: full=trabeculin-alpha	C	GO:0045298	tubulin complex
THRIPS_11_08_2011_00082	THRIPS_11_08_2011_00082	macf1_human ame: full=microtubule-actin cross-linking factor isoforms 1 2 3 5 ame: full=620 kda actin-binding protein short=abp620 ame: full=actin cross-linking family protein 7 ame: full=macrophin-1 ame: full=trabeculin-alpha	P	GO:0048870	cell motility
THRIPS_11_08_2011_00082	THRIPS_11_08_2011_00082	macf1_human ame: full=microtubule-actin cross-linking factor isoforms 1 2 3 5 ame: full=620 kda actin-binding protein short=abp620 ame: full=actin cross-linking family protein 7 ame: full=macrophin-1 ame: full=trabeculin-alpha	F	GO:0051010	microtubule plus-end binding
THRIPS_11_08_2011_00082	THRIPS_11_08_2011_00082	macf1_human ame: full=microtubule-actin cross-linking factor isoforms 1 2 3 5 ame: full=620 kda actin-binding protein short=abp620 ame: full=actin cross-linking family protein 7 ame: full=macrophin-1 ame: full=trabeculin-alpha	C	GO:0060053	neurofilament cytoskeleton
THRIPS_11_08_2011_00082	THRIPS_11_08_2011_00082	macf1_human ame: full=microtubule-actin cross-linking factor isoforms 1 2 3 5 ame: full=620 kda actin-binding protein short=abp620 ame: full=actin cross-linking family protein 7 ame: full=macrophin-1 ame: full=trabeculin-alpha	N	GO:0097038
THRIPS_11_08_2011_00083	THRIPS_11_08_2011_00083	macf1_human ame: full=microtubule-actin cross-linking factor isoforms 1 2 3 5 ame: full=620 kda actin-binding protein short=abp620 ame: full=actin cross-linking family protein 7 ame: full=macrophin-1 ame: full=trabeculin-alpha	C	GO:0001725	stress fiber
THRIPS_11_08_2011_00083	THRIPS_11_08_2011_00083	macf1_human ame: full=microtubule-actin cross-linking factor isoforms 1 2 3 5 ame: full=620 kda actin-binding protein short=abp620 ame: full=actin cross-linking family protein 7 ame: full=macrophin-1 ame: full=trabeculin-alpha	F	GO:0003779	actin binding
THRIPS_11_08_2011_00083	THRIPS_11_08_2011_00083	macf1_human ame: full=microtubule-actin cross-linking factor isoforms 1 2 3 5 ame: full=620 kda actin-binding protein short=abp620 ame: full=actin cross-linking family protein 7 ame: full=macrophin-1 ame: full=trabeculin-alpha	F	GO:0005178	integrin binding
THRIPS_11_08_2011_00083	THRIPS_11_08_2011_00083	macf1_human ame: full=microtubule-actin cross-linking factor isoforms 1 2 3 5 ame: full=620 kda actin-binding protein short=abp620 ame: full=actin cross-linking family protein 7 ame: full=macrophin-1 ame: full=trabeculin-alpha	F	GO:0005509	calcium ion binding
THRIPS_11_08_2011_00083	THRIPS_11_08_2011_00083	macf1_human ame: full=microtubule-actin cross-linking factor isoforms 1 2 3 5 ame: full=620 kda actin-binding protein short=abp620 ame: full=actin cross-linking family protein 7 ame: full=macrophin-1 ame: full=trabeculin-alpha	C	GO:0005626	insoluble fraction
THRIPS_11_08_2011_00083	THRIPS_11_08_2011_00083	macf1_human ame: full=microtubule-actin cross-linking factor isoforms 1 2 3 5 ame: full=620 kda actin-binding protein short=abp620 ame: full=actin cross-linking family protein 7 ame: full=macrophin-1 ame: full=trabeculin-alpha	C	GO:0005635	nuclear envelope
THRIPS_11_08_2011_00083	THRIPS_11_08_2011_00083	macf1_human ame: full=microtubule-actin cross-linking factor isoforms 1 2 3 5 ame: full=620 kda actin-binding protein short=abp620 ame: full=actin cross-linking family protein 7 ame: full=macrophin-1 ame: full=trabeculin-alpha	C	GO:0005789	endoplasmic reticulum membrane
THRIPS_11_08_2011_00083	THRIPS_11_08_2011_00083	macf1_human ame: full=microtubule-actin cross-linking factor isoforms 1 2 3 5 ame: full=620 kda actin-binding protein short=abp620 ame: full=actin cross-linking family protein 7 ame: full=macrophin-1 ame: full=trabeculin-alpha	C	GO:0005794	Golgi apparatus
THRIPS_11_08_2011_00083	THRIPS_11_08_2011_00083	macf1_human ame: full=microtubule-actin cross-linking factor isoforms 1 2 3 5 ame: full=620 kda actin-binding protein short=abp620 ame: full=actin cross-linking family protein 7 ame: full=macrophin-1 ame: full=trabeculin-alpha	C	GO:0005925	focal adhesion
THRIPS_11_08_2011_00083	THRIPS_11_08_2011_00083	macf1_human ame: full=microtubule-actin cross-linking factor isoforms 1 2 3 5 ame: full=620 kda actin-binding protein short=abp620 ame: full=actin cross-linking family protein 7 ame: full=macrophin-1 ame: full=trabeculin-alpha	P	GO:0007050	cell cycle arrest
THRIPS_11_08_2011_00083	THRIPS_11_08_2011_00083	macf1_human ame: full=microtubule-actin cross-linking factor isoforms 1 2 3 5 ame: full=620 kda actin-binding protein short=abp620 ame: full=actin cross-linking family protein 7 ame: full=macrophin-1 ame: full=trabeculin-alpha	P	GO:0007166	cell surface receptor linked signaling pathway
THRIPS_11_08_2011_00083	THRIPS_11_08_2011_00083	macf1_human ame: full=microtubule-actin cross-linking factor isoforms 1 2 3 5 ame: full=620 kda actin-binding protein short=abp620 ame: full=actin cross-linking family protein 7 ame: full=macrophin-1 ame: full=trabeculin-alpha	P	GO:0007409	axonogenesis
THRIPS_11_08_2011_00083	THRIPS_11_08_2011_00083	macf1_human ame: full=microtubule-actin cross-linking factor isoforms 1 2 3 5 ame: full=620 kda actin-binding protein short=abp620 ame: full=actin cross-linking family protein 7 ame: full=macrophin-1 ame: full=trabeculin-alpha	F	GO:0008022	protein C-terminus binding
THRIPS_11_08_2011_00083	THRIPS_11_08_2011_00083	macf1_human ame: full=microtubule-actin cross-linking factor isoforms 1 2 3 5 ame: full=620 kda actin-binding protein short=abp620 ame: full=actin cross-linking family protein 7 ame: full=macrophin-1 ame: full=trabeculin-alpha	P	GO:0008090	retrograde axon cargo transport
THRIPS_11_08_2011_00083	THRIPS_11_08_2011_00083	macf1_human ame: full=microtubule-actin cross-linking factor isoforms 1 2 3 5 ame: full=620 kda actin-binding protein short=abp620 ame: full=actin cross-linking family protein 7 ame: full=macrophin-1 ame: full=trabeculin-alpha	C	GO:0008305	integrin complex
THRIPS_11_08_2011_00083	THRIPS_11_08_2011_00083	macf1_human ame: full=microtubule-actin cross-linking factor isoforms 1 2 3 5 ame: full=620 kda actin-binding protein short=abp620 ame: full=actin cross-linking family protein 7 ame: full=macrophin-1 ame: full=trabeculin-alpha	P	GO:0009611	response to wounding
THRIPS_11_08_2011_00083	THRIPS_11_08_2011_00083	macf1_human ame: full=microtubule-actin cross-linking factor isoforms 1 2 3 5 ame: full=620 kda actin-binding protein short=abp620 ame: full=actin cross-linking family protein 7 ame: full=macrophin-1 ame: full=trabeculin-alpha	C	GO:0009898	internal side of plasma membrane
THRIPS_11_08_2011_00083	THRIPS_11_08_2011_00083	macf1_human ame: full=microtubule-actin cross-linking factor isoforms 1 2 3 5 ame: full=620 kda actin-binding protein short=abp620 ame: full=actin cross-linking family protein 7 ame: full=macrophin-1 ame: full=trabeculin-alpha	C	GO:0014704	intercalated disc
THRIPS_11_08_2011_00083	THRIPS_11_08_2011_00083	macf1_human ame: full=microtubule-actin cross-linking factor isoforms 1 2 3 5 ame: full=620 kda actin-binding protein short=abp620 ame: full=actin cross-linking family protein 7 ame: full=macrophin-1 ame: full=trabeculin-alpha	C	GO:0016023	cytoplasmic membrane-bounded vesicle
THRIPS_11_08_2011_00083	THRIPS_11_08_2011_00083	macf1_human ame: full=microtubule-actin cross-linking factor isoforms 1 2 3 5 ame: full=620 kda actin-binding protein short=abp620 ame: full=actin cross-linking family protein 7 ame: full=macrophin-1 ame: full=trabeculin-alpha	P	GO:0030011	maintenance of cell polarity
THRIPS_11_08_2011_00083	THRIPS_11_08_2011_00083	macf1_human ame: full=microtubule-actin cross-linking factor isoforms 1 2 3 5 ame: full=620 kda actin-binding protein short=abp620 ame: full=actin cross-linking family protein 7 ame: full=macrophin-1 ame: full=trabeculin-alpha	C	GO:0030018	Z disc
THRIPS_11_08_2011_00083	THRIPS_11_08_2011_00083	macf1_human ame: full=microtubule-actin cross-linking factor isoforms 1 2 3 5 ame: full=620 kda actin-binding protein short=abp620 ame: full=actin cross-linking family protein 7 ame: full=macrophin-1 ame: full=trabeculin-alpha	C	GO:0030056	hemidesmosome
THRIPS_11_08_2011_00083	THRIPS_11_08_2011_00083	macf1_human ame: full=microtubule-actin cross-linking factor isoforms 1 2 3 5 ame: full=620 kda actin-binding protein short=abp620 ame: full=actin cross-linking family protein 7 ame: full=macrophin-1 ame: full=trabeculin-alpha	C	GO:0030863	cortical cytoskeleton
THRIPS_11_08_2011_00083	THRIPS_11_08_2011_00083	macf1_human ame: full=microtubule-actin cross-linking factor isoforms 1 2 3 5 ame: full=620 kda actin-binding protein short=abp620 ame: full=actin cross-linking family protein 7 ame: full=macrophin-1 ame: full=trabeculin-alpha	P	GO:0031110	regulation of microtubule polymerization or depolymerization
THRIPS_11_08_2011_00083	THRIPS_11_08_2011_00083	macf1_human ame: full=microtubule-actin cross-linking factor isoforms 1 2 3 5 ame: full=620 kda actin-binding protein short=abp620 ame: full=actin cross-linking family protein 7 ame: full=macrophin-1 ame: full=trabeculin-alpha	P	GO:0031122	cytoplasmic microtubule organization
THRIPS_11_08_2011_00083	THRIPS_11_08_2011_00083	macf1_human ame: full=microtubule-actin cross-linking factor isoforms 1 2 3 5 ame: full=620 kda actin-binding protein short=abp620 ame: full=actin cross-linking family protein 7 ame: full=macrophin-1 ame: full=trabeculin-alpha	P	GO:0031581	hemidesmosome assembly
THRIPS_11_08_2011_00083	THRIPS_11_08_2011_00083	macf1_human ame: full=microtubule-actin cross-linking factor isoforms 1 2 3 5 ame: full=620 kda actin-binding protein short=abp620 ame: full=actin cross-linking family protein 7 ame: full=macrophin-1 ame: full=trabeculin-alpha	C	GO:0031673	H zone
THRIPS_11_08_2011_00083	THRIPS_11_08_2011_00083	macf1_human ame: full=microtubule-actin cross-linking factor isoforms 1 2 3 5 ame: full=620 kda actin-binding protein short=abp620 ame: full=actin cross-linking family protein 7 ame: full=macrophin-1 ame: full=trabeculin-alpha	C	GO:0032587	ruffle membrane
THRIPS_11_08_2011_00083	THRIPS_11_08_2011_00083	macf1_human ame: full=microtubule-actin cross-linking factor isoforms 1 2 3 5 ame: full=620 kda actin-binding protein short=abp620 ame: full=actin cross-linking family protein 7 ame: full=macrophin-1 ame: full=trabeculin-alpha	C	GO:0033267	axon part
THRIPS_11_08_2011_00083	THRIPS_11_08_2011_00083	macf1_human ame: full=microtubule-actin cross-linking factor isoforms 1 2 3 5 ame: full=620 kda actin-binding protein short=abp620 ame: full=actin cross-linking family protein 7 ame: full=macrophin-1 ame: full=trabeculin-alpha	C	GO:0035371	microtubule plus end
THRIPS_11_08_2011_00083	THRIPS_11_08_2011_00083	macf1_human ame: full=microtubule-actin cross-linking factor isoforms 1 2 3 5 ame: full=620 kda actin-binding protein short=abp620 ame: full=actin cross-linking family protein 7 ame: full=macrophin-1 ame: full=trabeculin-alpha	C	GO:0042383	sarcolemma
THRIPS_11_08_2011_00083	THRIPS_11_08_2011_00083	macf1_human ame: full=microtubule-actin cross-linking factor isoforms 1 2 3 5 ame: full=620 kda actin-binding protein short=abp620 ame: full=actin cross-linking family protein 7 ame: full=macrophin-1 ame: full=trabeculin-alpha	F	GO:0042803	protein homodimerization activity
THRIPS_11_08_2011_00083	THRIPS_11_08_2011_00083	macf1_human ame: full=microtubule-actin cross-linking factor isoforms 1 2 3 5 ame: full=620 kda actin-binding protein short=abp620 ame: full=actin cross-linking family protein 7 ame: full=macrophin-1 ame: full=trabeculin-alpha	P	GO:0043001	Golgi to plasma membrane protein transport
THRIPS_11_08_2011_00083	THRIPS_11_08_2011_00083	macf1_human ame: full=microtubule-actin cross-linking factor isoforms 1 2 3 5 ame: full=620 kda actin-binding protein short=abp620 ame: full=actin cross-linking family protein 7 ame: full=macrophin-1 ame: full=trabeculin-alpha	P	GO:0044237	cellular metabolic process
THRIPS_11_08_2011_00083	THRIPS_11_08_2011_00083	macf1_human ame: full=microtubule-actin cross-linking factor isoforms 1 2 3 5 ame: full=620 kda actin-binding protein short=abp620 ame: full=actin cross-linking family protein 7 ame: full=macrophin-1 ame: full=trabeculin-alpha	P	GO:0044238	primary metabolic process
THRIPS_11_08_2011_00083	THRIPS_11_08_2011_00083	macf1_human ame: full=microtubule-actin cross-linking factor isoforms 1 2 3 5 ame: full=620 kda actin-binding protein short=abp620 ame: full=actin cross-linking family protein 7 ame: full=macrophin-1 ame: full=trabeculin-alpha	P	GO:0045104	intermediate filament cytoskeleton organization
THRIPS_11_08_2011_00083	THRIPS_11_08_2011_00083	macf1_human ame: full=microtubule-actin cross-linking factor isoforms 1 2 3 5 ame: full=620 kda actin-binding protein short=abp620 ame: full=actin cross-linking family protein 7 ame: full=macrophin-1 ame: full=trabeculin-alpha	C	GO:0045298	tubulin complex
THRIPS_11_08_2011_00083	THRIPS_11_08_2011_00083	macf1_human ame: full=microtubule-actin cross-linking factor isoforms 1 2 3 5 ame: full=620 kda actin-binding protein short=abp620 ame: full=actin cross-linking family protein 7 ame: full=macrophin-1 ame: full=trabeculin-alpha	P	GO:0048870	cell motility
THRIPS_11_08_2011_00083	THRIPS_11_08_2011_00083	macf1_human ame: full=microtubule-actin cross-linking factor isoforms 1 2 3 5 ame: full=620 kda actin-binding protein short=abp620 ame: full=actin cross-linking family protein 7 ame: full=macrophin-1 ame: full=trabeculin-alpha	F	GO:0051010	microtubule plus-end binding
THRIPS_11_08_2011_00083	THRIPS_11_08_2011_00083	macf1_human ame: full=microtubule-actin cross-linking factor isoforms 1 2 3 5 ame: full=620 kda actin-binding protein short=abp620 ame: full=actin cross-linking family protein 7 ame: full=macrophin-1 ame: full=trabeculin-alpha	C	GO:0060053	neurofilament cytoskeleton
THRIPS_11_08_2011_00083	THRIPS_11_08_2011_00083	macf1_human ame: full=microtubule-actin cross-linking factor isoforms 1 2 3 5 ame: full=620 kda actin-binding protein short=abp620 ame: full=actin cross-linking family protein 7 ame: full=macrophin-1 ame: full=trabeculin-alpha	N	GO:0097038
THRIPS_11_08_2011_00085	THRIPS_11_08_2011_00085	ndka_droya ame: full=nucleoside diphosphate kinase short=ndk short=ndp kinase ame: full=abnormal wing disks protein	F	GO:0000287	magnesium ion binding
THRIPS_11_08_2011_00085	THRIPS_11_08_2011_00085	ndka_droya ame: full=nucleoside diphosphate kinase short=ndk short=ndp kinase ame: full=abnormal wing disks protein	N	GO:0000977
THRIPS_11_08_2011_00085	THRIPS_11_08_2011_00085	ndka_droya ame: full=nucleoside diphosphate kinase short=ndk short=ndp kinase ame: full=abnormal wing disks protein	C	GO:0001726	ruffle
THRIPS_11_08_2011_00085	THRIPS_11_08_2011_00085	ndka_droya ame: full=nucleoside diphosphate kinase short=ndk short=ndp kinase ame: full=abnormal wing disks protein	P	GO:0002762	negative regulation of myeloid leukocyte differentiation
THRIPS_11_08_2011_00085	THRIPS_11_08_2011_00085	ndka_droya ame: full=nucleoside diphosphate kinase short=ndk short=ndp kinase ame: full=abnormal wing disks protein	F	GO:0003697	single-stranded DNA binding
THRIPS_11_08_2011_00085	THRIPS_11_08_2011_00085	ndka_droya ame: full=nucleoside diphosphate kinase short=ndk short=ndp kinase ame: full=abnormal wing disks protein	F	GO:0003700	transcription factor activity
THRIPS_11_08_2011_00085	THRIPS_11_08_2011_00085	ndka_droya ame: full=nucleoside diphosphate kinase short=ndk short=ndp kinase ame: full=abnormal wing disks protein	F	GO:0004536	deoxyribonuclease activity
THRIPS_11_08_2011_00085	THRIPS_11_08_2011_00085	ndka_droya ame: full=nucleoside diphosphate kinase short=ndk short=ndp kinase ame: full=abnormal wing disks protein	F	GO:0004550	nucleoside diphosphate kinase activity
THRIPS_11_08_2011_00085	THRIPS_11_08_2011_00085	ndka_droya ame: full=nucleoside diphosphate kinase short=ndk short=ndp kinase ame: full=abnormal wing disks protein	F	GO:0004673	protein histidine kinase activity
THRIPS_11_08_2011_00085	THRIPS_11_08_2011_00085	ndka_droya ame: full=nucleoside diphosphate kinase short=ndk short=ndp kinase ame: full=abnormal wing disks protein	F	GO:0004674	protein serine/threonine kinase activity
THRIPS_11_08_2011_00085	THRIPS_11_08_2011_00085	ndka_droya ame: full=nucleoside diphosphate kinase short=ndk short=ndp kinase ame: full=abnormal wing disks protein	F	GO:0005504	fatty acid binding
THRIPS_11_08_2011_00085	THRIPS_11_08_2011_00085	ndka_droya ame: full=nucleoside diphosphate kinase short=ndk short=ndp kinase ame: full=abnormal wing disks protein	F	GO:0005524	ATP binding
THRIPS_11_08_2011_00085	THRIPS_11_08_2011_00085	ndka_droya ame: full=nucleoside diphosphate kinase short=ndk short=ndp kinase ame: full=abnormal wing disks protein	F	GO:0005525	GTP binding
THRIPS_11_08_2011_00085	THRIPS_11_08_2011_00085	ndka_droya ame: full=nucleoside diphosphate kinase short=ndk short=ndp kinase ame: full=abnormal wing disks protein	C	GO:0005625	soluble fraction
THRIPS_11_08_2011_00085	THRIPS_11_08_2011_00085	ndka_droya ame: full=nucleoside diphosphate kinase short=ndk short=ndp kinase ame: full=abnormal wing disks protein	C	GO:0005667	transcription factor complex
THRIPS_11_08_2011_00085	THRIPS_11_08_2011_00085	ndka_droya ame: full=nucleoside diphosphate kinase short=ndk short=ndp kinase ame: full=abnormal wing disks protein	C	GO:0005739	mitochondrion
THRIPS_11_08_2011_00085	THRIPS_11_08_2011_00085	ndka_droya ame: full=nucleoside diphosphate kinase short=ndk short=ndp kinase ame: full=abnormal wing disks protein	C	GO:0005792	microsome
THRIPS_11_08_2011_00085	THRIPS_11_08_2011_00085	ndka_droya ame: full=nucleoside diphosphate kinase short=ndk short=ndp kinase ame: full=abnormal wing disks protein	C	GO:0005813	centrosome
THRIPS_11_08_2011_00085	THRIPS_11_08_2011_00085	ndka_droya ame: full=nucleoside diphosphate kinase short=ndk short=ndp kinase ame: full=abnormal wing disks protein	C	GO:0005829	cytosol
THRIPS_11_08_2011_00085	THRIPS_11_08_2011_00085	ndka_droya ame: full=nucleoside diphosphate kinase short=ndk short=ndp kinase ame: full=abnormal wing disks protein	C	GO:0005880	nuclear microtubule
THRIPS_11_08_2011_00085	THRIPS_11_08_2011_00085	ndka_droya ame: full=nucleoside diphosphate kinase short=ndk short=ndp kinase ame: full=abnormal wing disks protein	C	GO:0005882	intermediate filament
THRIPS_11_08_2011_00085	THRIPS_11_08_2011_00085	ndka_droya ame: full=nucleoside diphosphate kinase short=ndk short=ndp kinase ame: full=abnormal wing disks protein	C	GO:0005886	plasma membrane
THRIPS_11_08_2011_00085	THRIPS_11_08_2011_00085	ndka_droya ame: full=nucleoside diphosphate kinase short=ndk short=ndp kinase ame: full=abnormal wing disks protein	P	GO:0006144	purine base metabolic process
THRIPS_11_08_2011_00085	THRIPS_11_08_2011_00085	ndka_droya ame: full=nucleoside diphosphate kinase short=ndk short=ndp kinase ame: full=abnormal wing disks protein	P	GO:0006165	nucleoside diphosphate phosphorylation
THRIPS_11_08_2011_00085	THRIPS_11_08_2011_00085	ndka_droya ame: full=nucleoside diphosphate kinase short=ndk short=ndp kinase ame: full=abnormal wing disks protein	P	GO:0006183	GTP biosynthetic process
THRIPS_11_08_2011_00085	THRIPS_11_08_2011_00085	ndka_droya ame: full=nucleoside diphosphate kinase short=ndk short=ndp kinase ame: full=abnormal wing disks protein	P	GO:0006206	pyrimidine base metabolic process
THRIPS_11_08_2011_00085	THRIPS_11_08_2011_00085	ndka_droya ame: full=nucleoside diphosphate kinase short=ndk short=ndp kinase ame: full=abnormal wing disks protein	P	GO:0006228	UTP biosynthetic process
THRIPS_11_08_2011_00085	THRIPS_11_08_2011_00085	ndka_droya ame: full=nucleoside diphosphate kinase short=ndk short=ndp kinase ame: full=abnormal wing disks protein	P	GO:0006241	CTP biosynthetic process
THRIPS_11_08_2011_00085	THRIPS_11_08_2011_00085	ndka_droya ame: full=nucleoside diphosphate kinase short=ndk short=ndp kinase ame: full=abnormal wing disks protein	P	GO:0006308	DNA catabolic process
THRIPS_11_08_2011_00085	THRIPS_11_08_2011_00085	ndka_droya ame: full=nucleoside diphosphate kinase short=ndk short=ndp kinase ame: full=abnormal wing disks protein	P	GO:0006355	regulation of transcription, DNA-dependent
THRIPS_11_08_2011_00085	THRIPS_11_08_2011_00085	ndka_droya ame: full=nucleoside diphosphate kinase short=ndk short=ndp kinase ame: full=abnormal wing disks protein	P	GO:0006897	endocytosis
THRIPS_11_08_2011_00085	THRIPS_11_08_2011_00085	ndka_droya ame: full=nucleoside diphosphate kinase short=ndk short=ndp kinase ame: full=abnormal wing disks protein	P	GO:0007155	cell adhesion
THRIPS_11_08_2011_00085	THRIPS_11_08_2011_00085	ndka_droya ame: full=nucleoside diphosphate kinase short=ndk short=ndp kinase ame: full=abnormal wing disks protein	P	GO:0007595	lactation
THRIPS_11_08_2011_00085	THRIPS_11_08_2011_00085	ndka_droya ame: full=nucleoside diphosphate kinase short=ndk short=ndp kinase ame: full=abnormal wing disks protein	F	GO:0008144	drug binding
THRIPS_11_08_2011_00085	THRIPS_11_08_2011_00085	ndka_droya ame: full=nucleoside diphosphate kinase short=ndk short=ndp kinase ame: full=abnormal wing disks protein	P	GO:0008285	negative regulation of cell proliferation
THRIPS_11_08_2011_00085	THRIPS_11_08_2011_00085	ndka_droya ame: full=nucleoside diphosphate kinase short=ndk short=ndp kinase ame: full=abnormal wing disks protein	P	GO:0009069	serine family amino acid metabolic process
THRIPS_11_08_2011_00085	THRIPS_11_08_2011_00085	ndka_droya ame: full=nucleoside diphosphate kinase short=ndk short=ndp kinase ame: full=abnormal wing disks protein	C	GO:0009365	protein histidine kinase complex
THRIPS_11_08_2011_00085	THRIPS_11_08_2011_00085	ndka_droya ame: full=nucleoside diphosphate kinase short=ndk short=ndp kinase ame: full=abnormal wing disks protein	P	GO:0010629	negative regulation of gene expression
THRIPS_11_08_2011_00085	THRIPS_11_08_2011_00085	ndka_droya ame: full=nucleoside diphosphate kinase short=ndk short=ndp kinase ame: full=abnormal wing disks protein	P	GO:0010976	positive regulation of neuron projection development
THRIPS_11_08_2011_00085	THRIPS_11_08_2011_00085	ndka_droya ame: full=nucleoside diphosphate kinase short=ndk short=ndp kinase ame: full=abnormal wing disks protein	P	GO:0014075	response to amine stimulus
THRIPS_11_08_2011_00085	THRIPS_11_08_2011_00085	ndka_droya ame: full=nucleoside diphosphate kinase short=ndk short=ndp kinase ame: full=abnormal wing disks protein	P	GO:0015949	nucleobase, nucleoside and nucleotide interconversion
THRIPS_11_08_2011_00085	THRIPS_11_08_2011_00085	ndka_droya ame: full=nucleoside diphosphate kinase short=ndk short=ndp kinase ame: full=abnormal wing disks protein	F	GO:0019215	intermediate filament binding
THRIPS_11_08_2011_00085	THRIPS_11_08_2011_00085	ndka_droya ame: full=nucleoside diphosphate kinase short=ndk short=ndp kinase ame: full=abnormal wing disks protein	F	GO:0019901	protein kinase binding
THRIPS_11_08_2011_00085	THRIPS_11_08_2011_00085	ndka_droya ame: full=nucleoside diphosphate kinase short=ndk short=ndp kinase ame: full=abnormal wing disks protein	P	GO:0021766	hippocampus development
THRIPS_11_08_2011_00085	THRIPS_11_08_2011_00085	ndka_droya ame: full=nucleoside diphosphate kinase short=ndk short=ndp kinase ame: full=abnormal wing disks protein	C	GO:0030027	lamellipodium
THRIPS_11_08_2011_00085	THRIPS_11_08_2011_00085	ndka_droya ame: full=nucleoside diphosphate kinase short=ndk short=ndp kinase ame: full=abnormal wing disks protein	P	GO:0030819	positive regulation of cAMP biosynthetic process
THRIPS_11_08_2011_00085	THRIPS_11_08_2011_00085	ndka_droya ame: full=nucleoside diphosphate kinase short=ndk short=ndp kinase ame: full=abnormal wing disks protein	P	GO:0033574	response to testosterone stimulus
THRIPS_11_08_2011_00085	THRIPS_11_08_2011_00085	ndka_droya ame: full=nucleoside diphosphate kinase short=ndk short=ndp kinase ame: full=abnormal wing disks protein	P	GO:0034599	cellular response to oxidative stress
THRIPS_11_08_2011_00085	THRIPS_11_08_2011_00085	ndka_droya ame: full=nucleoside diphosphate kinase short=ndk short=ndp kinase ame: full=abnormal wing disks protein	N	GO:0035690
THRIPS_11_08_2011_00085	THRIPS_11_08_2011_00085	ndka_droya ame: full=nucleoside diphosphate kinase short=ndk short=ndp kinase ame: full=abnormal wing disks protein	F	GO:0042802	identical protein binding
THRIPS_11_08_2011_00085	THRIPS_11_08_2011_00085	ndka_droya ame: full=nucleoside diphosphate kinase short=ndk short=ndp kinase ame: full=abnormal wing disks protein	F	GO:0043015	gamma-tubulin binding
THRIPS_11_08_2011_00085	THRIPS_11_08_2011_00085	ndka_droya ame: full=nucleoside diphosphate kinase short=ndk short=ndp kinase ame: full=abnormal wing disks protein	P	GO:0043066	negative regulation of apoptosis
THRIPS_11_08_2011_00085	THRIPS_11_08_2011_00085	ndka_droya ame: full=nucleoside diphosphate kinase short=ndk short=ndp kinase ame: full=abnormal wing disks protein	P	GO:0043388	positive regulation of DNA binding
THRIPS_11_08_2011_00085	THRIPS_11_08_2011_00085	ndka_droya ame: full=nucleoside diphosphate kinase short=ndk short=ndp kinase ame: full=abnormal wing disks protein	C	GO:0045298	tubulin complex
THRIPS_11_08_2011_00085	THRIPS_11_08_2011_00085	ndka_droya ame: full=nucleoside diphosphate kinase short=ndk short=ndp kinase ame: full=abnormal wing disks protein	P	GO:0045449	regulation of transcription
THRIPS_11_08_2011_00085	THRIPS_11_08_2011_00085	ndka_droya ame: full=nucleoside diphosphate kinase short=ndk short=ndp kinase ame: full=abnormal wing disks protein	P	GO:0045618	positive regulation of keratinocyte differentiation
THRIPS_11_08_2011_00085	THRIPS_11_08_2011_00085	ndka_droya ame: full=nucleoside diphosphate kinase short=ndk short=ndp kinase ame: full=abnormal wing disks protein	P	GO:0046777	protein amino acid autophosphorylation
THRIPS_11_08_2011_00085	THRIPS_11_08_2011_00085	ndka_droya ame: full=nucleoside diphosphate kinase short=ndk short=ndp kinase ame: full=abnormal wing disks protein	C	GO:0048471	perinuclear region of cytoplasm
THRIPS_11_08_2011_00085	THRIPS_11_08_2011_00085	ndka_droya ame: full=nucleoside diphosphate kinase short=ndk short=ndp kinase ame: full=abnormal wing disks protein	P	GO:0050679	positive regulation of epithelial cell proliferation
THRIPS_11_08_2011_00085	THRIPS_11_08_2011_00085	ndka_droya ame: full=nucleoside diphosphate kinase short=ndk short=ndp kinase ame: full=abnormal wing disks protein	P	GO:0051259	protein oligomerization
THRIPS_11_08_2011_00085	THRIPS_11_08_2011_00085	ndka_droya ame: full=nucleoside diphosphate kinase short=ndk short=ndp kinase ame: full=abnormal wing disks protein	P	GO:0051591	response to cAMP
THRIPS_11_08_2011_00085	THRIPS_11_08_2011_00085	ndka_droya ame: full=nucleoside diphosphate kinase short=ndk short=ndp kinase ame: full=abnormal wing disks protein	P	GO:0060416	response to growth hormone stimulus
THRIPS_11_08_2011_00085	THRIPS_11_08_2011_00085	ndka_droya ame: full=nucleoside diphosphate kinase short=ndk short=ndp kinase ame: full=abnormal wing disks protein	P	GO:0071333	cellular response to glucose stimulus
THRIPS_11_08_2011_00085	THRIPS_11_08_2011_00085	ndka_droya ame: full=nucleoside diphosphate kinase short=ndk short=ndp kinase ame: full=abnormal wing disks protein	P	GO:0071398	cellular response to fatty acid
THRIPS_11_08_2011_00088	THRIPS_11_08_2011_00088	rab37_human ame: full=ras-related protein rab-37	F	GO:0003924	GTPase activity
THRIPS_11_08_2011_00088	THRIPS_11_08_2011_00088	rab37_human ame: full=ras-related protein rab-37	F	GO:0005525	GTP binding
THRIPS_11_08_2011_00088	THRIPS_11_08_2011_00088	rab37_human ame: full=ras-related protein rab-37	C	GO:0005739	mitochondrion
THRIPS_11_08_2011_00088	THRIPS_11_08_2011_00088	rab37_human ame: full=ras-related protein rab-37	C	GO:0005774	vacuolar membrane
THRIPS_11_08_2011_00088	THRIPS_11_08_2011_00088	rab37_human ame: full=ras-related protein rab-37	C	GO:0005793	ER-Golgi intermediate compartment
THRIPS_11_08_2011_00088	THRIPS_11_08_2011_00088	rab37_human ame: full=ras-related protein rab-37	P	GO:0006184	GTP catabolic process
THRIPS_11_08_2011_00088	THRIPS_11_08_2011_00088	rab37_human ame: full=ras-related protein rab-37	P	GO:0006886	intracellular protein transport
THRIPS_11_08_2011_00088	THRIPS_11_08_2011_00088	rab37_human ame: full=ras-related protein rab-37	P	GO:0006904	vesicle docking during exocytosis
THRIPS_11_08_2011_00088	THRIPS_11_08_2011_00088	rab37_human ame: full=ras-related protein rab-37	P	GO:0006913	nucleocytoplasmic transport
THRIPS_11_08_2011_00088	THRIPS_11_08_2011_00088	rab37_human ame: full=ras-related protein rab-37	P	GO:0007264	small GTPase mediated signal transduction
THRIPS_11_08_2011_00088	THRIPS_11_08_2011_00088	rab37_human ame: full=ras-related protein rab-37	P	GO:0009873	ethylene mediated signaling pathway
THRIPS_11_08_2011_00088	THRIPS_11_08_2011_00088	rab37_human ame: full=ras-related protein rab-37	P	GO:0017157	regulation of exocytosis
THRIPS_11_08_2011_00088	THRIPS_11_08_2011_00088	rab37_human ame: full=ras-related protein rab-37	C	GO:0030141	secretory granule
THRIPS_11_08_2011_00088	THRIPS_11_08_2011_00088	rab37_human ame: full=ras-related protein rab-37	F	GO:0030911	TPR domain binding
THRIPS_11_08_2011_00088	THRIPS_11_08_2011_00088	rab37_human ame: full=ras-related protein rab-37	C	GO:0031226	intrinsic to plasma membrane
THRIPS_11_08_2011_00088	THRIPS_11_08_2011_00088	rab37_human ame: full=ras-related protein rab-37	P	GO:0031346	positive regulation of cell projection organization
THRIPS_11_08_2011_00088	THRIPS_11_08_2011_00088	rab37_human ame: full=ras-related protein rab-37	C	GO:0031513	nonmotile primary cilium
THRIPS_11_08_2011_00088	THRIPS_11_08_2011_00088	rab37_human ame: full=ras-related protein rab-37	P	GO:0035272	exocrine system development
THRIPS_11_08_2011_00088	THRIPS_11_08_2011_00088	rab37_human ame: full=ras-related protein rab-37	P	GO:0042384	cilium assembly
THRIPS_11_08_2011_00088	THRIPS_11_08_2011_00088	rab37_human ame: full=ras-related protein rab-37	P	GO:0048210	Golgi vesicle fusion to target membrane
THRIPS_11_08_2011_00088	THRIPS_11_08_2011_00088	rab37_human ame: full=ras-related protein rab-37	C	GO:0048471	perinuclear region of cytoplasm
THRIPS_11_08_2011_00088	THRIPS_11_08_2011_00088	rab37_human ame: full=ras-related protein rab-37	C	GO:0051286	cell tip
THRIPS_11_08_2011_00088	THRIPS_11_08_2011_00088	rab37_human ame: full=ras-related protein rab-37	P	GO:0051461	positive regulation of adrenocorticotropin secretion
THRIPS_11_08_2011_00089	THRIPS_11_08_2011_00089	lph_rabit ame: full=lactase-phlorizin hydrolase ame: full=lactase-glycosylceramidase includes: ame: full=lactase includes: ame: full=phlorizin hydrolase flags: precursor	P	GO:0000272	polysaccharide catabolic process
THRIPS_11_08_2011_00089	THRIPS_11_08_2011_00089	lph_rabit ame: full=lactase-phlorizin hydrolase ame: full=lactase-glycosylceramidase includes: ame: full=lactase includes: ame: full=phlorizin hydrolase flags: precursor	C	GO:0005783	endoplasmic reticulum
THRIPS_11_08_2011_00089	THRIPS_11_08_2011_00089	lph_rabit ame: full=lactase-phlorizin hydrolase ame: full=lactase-glycosylceramidase includes: ame: full=lactase includes: ame: full=phlorizin hydrolase flags: precursor	F	GO:0008422	beta-glucosidase activity
THRIPS_11_08_2011_00089	THRIPS_11_08_2011_00089	lph_rabit ame: full=lactase-phlorizin hydrolase ame: full=lactase-glycosylceramidase includes: ame: full=lactase includes: ame: full=phlorizin hydrolase flags: precursor	P	GO:0010033	response to organic substance
THRIPS_11_08_2011_00089	THRIPS_11_08_2011_00089	lph_rabit ame: full=lactase-phlorizin hydrolase ame: full=lactase-glycosylceramidase includes: ame: full=lactase includes: ame: full=phlorizin hydrolase flags: precursor	C	GO:0016021	integral to membrane
THRIPS_11_08_2011_00089	THRIPS_11_08_2011_00089	lph_rabit ame: full=lactase-phlorizin hydrolase ame: full=lactase-glycosylceramidase includes: ame: full=lactase includes: ame: full=phlorizin hydrolase flags: precursor	F	GO:0043169	cation binding
THRIPS_11_08_2011_00089	THRIPS_11_08_2011_00089	lph_rabit ame: full=lactase-phlorizin hydrolase ame: full=lactase-glycosylceramidase includes: ame: full=lactase includes: ame: full=phlorizin hydrolase flags: precursor	P	GO:0044237	cellular metabolic process
THRIPS_11_08_2011_00089	THRIPS_11_08_2011_00089	lph_rabit ame: full=lactase-phlorizin hydrolase ame: full=lactase-glycosylceramidase includes: ame: full=lactase includes: ame: full=phlorizin hydrolase flags: precursor	C	GO:0044459	plasma membrane part
THRIPS_11_08_2011_00090	THRIPS_11_08_2011_00090	myro1_brebr ame: full=myrosinase 1 ame: full=beta-glucosidase 1 ame: full=beta-thioglucosidase 1 ame: full=beta-thioglucosidase glucohydrolase 1 ame: full=sinigrinase 1 ame: full=thioglucosidase 1	F	GO:0000016	lactase activity
THRIPS_11_08_2011_00090	THRIPS_11_08_2011_00090	myro1_brebr ame: full=myrosinase 1 ame: full=beta-glucosidase 1 ame: full=beta-thioglucosidase 1 ame: full=beta-thioglucosidase glucohydrolase 1 ame: full=sinigrinase 1 ame: full=thioglucosidase 1	F	GO:0004565	beta-galactosidase activity
THRIPS_11_08_2011_00090	THRIPS_11_08_2011_00090	myro1_brebr ame: full=myrosinase 1 ame: full=beta-glucosidase 1 ame: full=beta-thioglucosidase 1 ame: full=beta-thioglucosidase glucohydrolase 1 ame: full=sinigrinase 1 ame: full=thioglucosidase 1	C	GO:0005624	membrane fraction
THRIPS_11_08_2011_00090	THRIPS_11_08_2011_00090	myro1_brebr ame: full=myrosinase 1 ame: full=beta-glucosidase 1 ame: full=beta-thioglucosidase 1 ame: full=beta-thioglucosidase glucohydrolase 1 ame: full=sinigrinase 1 ame: full=thioglucosidase 1	C	GO:0005783	endoplasmic reticulum
THRIPS_11_08_2011_00090	THRIPS_11_08_2011_00090	myro1_brebr ame: full=myrosinase 1 ame: full=beta-glucosidase 1 ame: full=beta-thioglucosidase 1 ame: full=beta-thioglucosidase glucohydrolase 1 ame: full=sinigrinase 1 ame: full=thioglucosidase 1	C	GO:0005829	cytosol
THRIPS_11_08_2011_00090	THRIPS_11_08_2011_00090	myro1_brebr ame: full=myrosinase 1 ame: full=beta-glucosidase 1 ame: full=beta-thioglucosidase 1 ame: full=beta-thioglucosidase glucohydrolase 1 ame: full=sinigrinase 1 ame: full=thioglucosidase 1	C	GO:0005887	integral to plasma membrane
THRIPS_11_08_2011_00090	THRIPS_11_08_2011_00090	myro1_brebr ame: full=myrosinase 1 ame: full=beta-glucosidase 1 ame: full=beta-thioglucosidase 1 ame: full=beta-thioglucosidase glucohydrolase 1 ame: full=sinigrinase 1 ame: full=thioglucosidase 1	P	GO:0006012	galactose metabolic process
THRIPS_11_08_2011_00090	THRIPS_11_08_2011_00090	myro1_brebr ame: full=myrosinase 1 ame: full=beta-glucosidase 1 ame: full=beta-thioglucosidase 1 ame: full=beta-thioglucosidase glucohydrolase 1 ame: full=sinigrinase 1 ame: full=thioglucosidase 1	P	GO:0006027	glycosaminoglycan catabolic process
THRIPS_11_08_2011_00090	THRIPS_11_08_2011_00090	myro1_brebr ame: full=myrosinase 1 ame: full=beta-glucosidase 1 ame: full=beta-thioglucosidase 1 ame: full=beta-thioglucosidase glucohydrolase 1 ame: full=sinigrinase 1 ame: full=thioglucosidase 1	P	GO:0006687	glycosphingolipid metabolic process
THRIPS_11_08_2011_00090	THRIPS_11_08_2011_00090	myro1_brebr ame: full=myrosinase 1 ame: full=beta-glucosidase 1 ame: full=beta-thioglucosidase 1 ame: full=beta-thioglucosidase glucohydrolase 1 ame: full=sinigrinase 1 ame: full=thioglucosidase 1	F	GO:0008422	beta-glucosidase activity
THRIPS_11_08_2011_00090	THRIPS_11_08_2011_00090	myro1_brebr ame: full=myrosinase 1 ame: full=beta-glucosidase 1 ame: full=beta-thioglucosidase 1 ame: full=beta-thioglucosidase glucohydrolase 1 ame: full=sinigrinase 1 ame: full=thioglucosidase 1	C	GO:0009341	beta-galactosidase complex
THRIPS_11_08_2011_00090	THRIPS_11_08_2011_00090	myro1_brebr ame: full=myrosinase 1 ame: full=beta-glucosidase 1 ame: full=beta-thioglucosidase 1 ame: full=beta-thioglucosidase glucohydrolase 1 ame: full=sinigrinase 1 ame: full=thioglucosidase 1	P	GO:0010033	response to organic substance
THRIPS_11_08_2011_00090	THRIPS_11_08_2011_00090	myro1_brebr ame: full=myrosinase 1 ame: full=beta-glucosidase 1 ame: full=beta-thioglucosidase 1 ame: full=beta-thioglucosidase glucohydrolase 1 ame: full=sinigrinase 1 ame: full=thioglucosidase 1	C	GO:0016023	cytoplasmic membrane-bounded vesicle
THRIPS_11_08_2011_00090	THRIPS_11_08_2011_00090	myro1_brebr ame: full=myrosinase 1 ame: full=beta-glucosidase 1 ame: full=beta-thioglucosidase 1 ame: full=beta-thioglucosidase glucohydrolase 1 ame: full=sinigrinase 1 ame: full=thioglucosidase 1	P	GO:0016139	glycoside catabolic process
THRIPS_11_08_2011_00090	THRIPS_11_08_2011_00090	myro1_brebr ame: full=myrosinase 1 ame: full=beta-glucosidase 1 ame: full=beta-thioglucosidase 1 ame: full=beta-thioglucosidase glucohydrolase 1 ame: full=sinigrinase 1 ame: full=thioglucosidase 1	F	GO:0017042	glycosylceramidase activity
THRIPS_11_08_2011_00090	THRIPS_11_08_2011_00090	myro1_brebr ame: full=myrosinase 1 ame: full=beta-glucosidase 1 ame: full=beta-thioglucosidase 1 ame: full=beta-thioglucosidase glucohydrolase 1 ame: full=sinigrinase 1 ame: full=thioglucosidase 1	F	GO:0043169	cation binding
THRIPS_11_08_2011_00090	THRIPS_11_08_2011_00090	myro1_brebr ame: full=myrosinase 1 ame: full=beta-glucosidase 1 ame: full=beta-thioglucosidase 1 ame: full=beta-thioglucosidase glucohydrolase 1 ame: full=sinigrinase 1 ame: full=thioglucosidase 1	P	GO:0044245	polysaccharide digestion
THRIPS_11_08_2011_00090	THRIPS_11_08_2011_00090	myro1_brebr ame: full=myrosinase 1 ame: full=beta-glucosidase 1 ame: full=beta-thioglucosidase 1 ame: full=beta-thioglucosidase glucohydrolase 1 ame: full=sinigrinase 1 ame: full=thioglucosidase 1	P	GO:0046477	glycosylceramide catabolic process
THRIPS_11_08_2011_00090	THRIPS_11_08_2011_00090	myro1_brebr ame: full=myrosinase 1 ame: full=beta-glucosidase 1 ame: full=beta-thioglucosidase 1 ame: full=beta-thioglucosidase glucohydrolase 1 ame: full=sinigrinase 1 ame: full=thioglucosidase 1	P	GO:0046486	glycerolipid metabolic process
THRIPS_11_08_2011_00095	THRIPS_11_08_2011_00095	rhbt1_human ame: full=rho-related btb domain-containing protein 1	C	GO:0000123	histone acetyltransferase complex
THRIPS_11_08_2011_00095	THRIPS_11_08_2011_00095	rhbt1_human ame: full=rho-related btb domain-containing protein 1	C	GO:0000139	Golgi membrane
THRIPS_11_08_2011_00095	THRIPS_11_08_2011_00095	rhbt1_human ame: full=rho-related btb domain-containing protein 1	C	GO:0000785	chromatin
THRIPS_11_08_2011_00095	THRIPS_11_08_2011_00095	rhbt1_human ame: full=rho-related btb domain-containing protein 1	P	GO:0002093	auditory receptor cell morphogenesis
THRIPS_11_08_2011_00095	THRIPS_11_08_2011_00095	rhbt1_human ame: full=rho-related btb domain-containing protein 1	P	GO:0002551	mast cell chemotaxis
THRIPS_11_08_2011_00095	THRIPS_11_08_2011_00095	rhbt1_human ame: full=rho-related btb domain-containing protein 1	P	GO:0003382	epithelial cell morphogenesis
THRIPS_11_08_2011_00095	THRIPS_11_08_2011_00095	rhbt1_human ame: full=rho-related btb domain-containing protein 1	F	GO:0003682	chromatin binding
THRIPS_11_08_2011_00095	THRIPS_11_08_2011_00095	rhbt1_human ame: full=rho-related btb domain-containing protein 1	F	GO:0003713	transcription coactivator activity
THRIPS_11_08_2011_00095	THRIPS_11_08_2011_00095	rhbt1_human ame: full=rho-related btb domain-containing protein 1	F	GO:0003924	GTPase activity
THRIPS_11_08_2011_00095	THRIPS_11_08_2011_00095	rhbt1_human ame: full=rho-related btb domain-containing protein 1	F	GO:0004402	histone acetyltransferase activity
THRIPS_11_08_2011_00095	THRIPS_11_08_2011_00095	rhbt1_human ame: full=rho-related btb domain-containing protein 1	F	GO:0005525	GTP binding
THRIPS_11_08_2011_00095	THRIPS_11_08_2011_00095	rhbt1_human ame: full=rho-related btb domain-containing protein 1	C	GO:0005624	membrane fraction
THRIPS_11_08_2011_00095	THRIPS_11_08_2011_00095	rhbt1_human ame: full=rho-related btb domain-containing protein 1	C	GO:0005667	transcription factor complex
THRIPS_11_08_2011_00095	THRIPS_11_08_2011_00095	rhbt1_human ame: full=rho-related btb domain-containing protein 1	P	GO:0006184	GTP catabolic process
THRIPS_11_08_2011_00095	THRIPS_11_08_2011_00095	rhbt1_human ame: full=rho-related btb domain-containing protein 1	P	GO:0006972	hyperosmotic response
THRIPS_11_08_2011_00095	THRIPS_11_08_2011_00095	rhbt1_human ame: full=rho-related btb domain-containing protein 1	P	GO:0007067	mitosis
THRIPS_11_08_2011_00095	THRIPS_11_08_2011_00095	rhbt1_human ame: full=rho-related btb domain-containing protein 1	P	GO:0007267	cell-cell signaling
THRIPS_11_08_2011_00095	THRIPS_11_08_2011_00095	rhbt1_human ame: full=rho-related btb domain-containing protein 1	P	GO:0007411	axon guidance
THRIPS_11_08_2011_00095	THRIPS_11_08_2011_00095	rhbt1_human ame: full=rho-related btb domain-containing protein 1	P	GO:0008284	positive regulation of cell proliferation
THRIPS_11_08_2011_00095	THRIPS_11_08_2011_00095	rhbt1_human ame: full=rho-related btb domain-containing protein 1	P	GO:0009611	response to wounding
THRIPS_11_08_2011_00095	THRIPS_11_08_2011_00095	rhbt1_human ame: full=rho-related btb domain-containing protein 1	P	GO:0009719	response to endogenous stimulus
THRIPS_11_08_2011_00095	THRIPS_11_08_2011_00095	rhbt1_human ame: full=rho-related btb domain-containing protein 1	P	GO:0009894	regulation of catabolic process
THRIPS_11_08_2011_00095	THRIPS_11_08_2011_00095	rhbt1_human ame: full=rho-related btb domain-containing protein 1	P	GO:0009968	negative regulation of signal transduction
THRIPS_11_08_2011_00095	THRIPS_11_08_2011_00095	rhbt1_human ame: full=rho-related btb domain-containing protein 1	P	GO:0010033	response to organic substance
THRIPS_11_08_2011_00095	THRIPS_11_08_2011_00095	rhbt1_human ame: full=rho-related btb domain-containing protein 1	P	GO:0010564	regulation of cell cycle process
THRIPS_11_08_2011_00095	THRIPS_11_08_2011_00095	rhbt1_human ame: full=rho-related btb domain-containing protein 1	P	GO:0010592	positive regulation of lamellipodium assembly
THRIPS_11_08_2011_00095	THRIPS_11_08_2011_00095	rhbt1_human ame: full=rho-related btb domain-containing protein 1	P	GO:0010608	posttranscriptional regulation of gene expression
THRIPS_11_08_2011_00095	THRIPS_11_08_2011_00095	rhbt1_human ame: full=rho-related btb domain-containing protein 1	P	GO:0010740	positive regulation of intracellular protein kinase cascade
THRIPS_11_08_2011_00095	THRIPS_11_08_2011_00095	rhbt1_human ame: full=rho-related btb domain-containing protein 1	P	GO:0015031	protein transport
THRIPS_11_08_2011_00095	THRIPS_11_08_2011_00095	rhbt1_human ame: full=rho-related btb domain-containing protein 1	C	GO:0016023	cytoplasmic membrane-bounded vesicle
THRIPS_11_08_2011_00095	THRIPS_11_08_2011_00095	rhbt1_human ame: full=rho-related btb domain-containing protein 1	P	GO:0016049	cell growth
THRIPS_11_08_2011_00095	THRIPS_11_08_2011_00095	rhbt1_human ame: full=rho-related btb domain-containing protein 1	P	GO:0016358	dendrite development
THRIPS_11_08_2011_00095	THRIPS_11_08_2011_00095	rhbt1_human ame: full=rho-related btb domain-containing protein 1	P	GO:0016573	histone acetylation
THRIPS_11_08_2011_00095	THRIPS_11_08_2011_00095	rhbt1_human ame: full=rho-related btb domain-containing protein 1	F	GO:0016922	ligand-dependent nuclear receptor binding
THRIPS_11_08_2011_00095	THRIPS_11_08_2011_00095	rhbt1_human ame: full=rho-related btb domain-containing protein 1	F	GO:0017137	Rab GTPase binding
THRIPS_11_08_2011_00095	THRIPS_11_08_2011_00095	rhbt1_human ame: full=rho-related btb domain-containing protein 1	C	GO:0019897	extrinsic to plasma membrane
THRIPS_11_08_2011_00095	THRIPS_11_08_2011_00095	rhbt1_human ame: full=rho-related btb domain-containing protein 1	F	GO:0019901	protein kinase binding
THRIPS_11_08_2011_00095	THRIPS_11_08_2011_00095	rhbt1_human ame: full=rho-related btb domain-containing protein 1	P	GO:0021799	cerebral cortex radially oriented cell migration
THRIPS_11_08_2011_00095	THRIPS_11_08_2011_00095	rhbt1_human ame: full=rho-related btb domain-containing protein 1	P	GO:0021831	embryonic olfactory bulb interneuron precursor migration
THRIPS_11_08_2011_00095	THRIPS_11_08_2011_00095	rhbt1_human ame: full=rho-related btb domain-containing protein 1	C	GO:0030027	lamellipodium
THRIPS_11_08_2011_00095	THRIPS_11_08_2011_00095	rhbt1_human ame: full=rho-related btb domain-containing protein 1	P	GO:0030100	regulation of endocytosis
THRIPS_11_08_2011_00095	THRIPS_11_08_2011_00095	rhbt1_human ame: full=rho-related btb domain-containing protein 1	P	GO:0030334	regulation of cell migration
THRIPS_11_08_2011_00095	THRIPS_11_08_2011_00095	rhbt1_human ame: full=rho-related btb domain-containing protein 1	C	GO:0030426	growth cone
THRIPS_11_08_2011_00095	THRIPS_11_08_2011_00095	rhbt1_human ame: full=rho-related btb domain-containing protein 1	F	GO:0030742	GTP-dependent protein binding
THRIPS_11_08_2011_00095	THRIPS_11_08_2011_00095	rhbt1_human ame: full=rho-related btb domain-containing protein 1	P	GO:0030838	positive regulation of actin filament polymerization
THRIPS_11_08_2011_00095	THRIPS_11_08_2011_00095	rhbt1_human ame: full=rho-related btb domain-containing protein 1	P	GO:0031529	ruffle organization
THRIPS_11_08_2011_00095	THRIPS_11_08_2011_00095	rhbt1_human ame: full=rho-related btb domain-containing protein 1	C	GO:0031941	filamentous actin
THRIPS_11_08_2011_00095	THRIPS_11_08_2011_00095	rhbt1_human ame: full=rho-related btb domain-containing protein 1	F	GO:0031996	thioesterase binding
THRIPS_11_08_2011_00095	THRIPS_11_08_2011_00095	rhbt1_human ame: full=rho-related btb domain-containing protein 1	P	GO:0032270	positive regulation of cellular protein metabolic process
THRIPS_11_08_2011_00095	THRIPS_11_08_2011_00095	rhbt1_human ame: full=rho-related btb domain-containing protein 1	P	GO:0032707	negative regulation of interleukin-23 production
THRIPS_11_08_2011_00095	THRIPS_11_08_2011_00095	rhbt1_human ame: full=rho-related btb domain-containing protein 1	P	GO:0033143	regulation of steroid hormone receptor signaling pathway
THRIPS_11_08_2011_00095	THRIPS_11_08_2011_00095	rhbt1_human ame: full=rho-related btb domain-containing protein 1	P	GO:0033205	cell cycle cytokinesis
THRIPS_11_08_2011_00095	THRIPS_11_08_2011_00095	rhbt1_human ame: full=rho-related btb domain-containing protein 1	P	GO:0034446	substrate adhesion-dependent cell spreading
THRIPS_11_08_2011_00095	THRIPS_11_08_2011_00095	rhbt1_human ame: full=rho-related btb domain-containing protein 1	P	GO:0034613	cellular protein localization
THRIPS_11_08_2011_00095	THRIPS_11_08_2011_00095	rhbt1_human ame: full=rho-related btb domain-containing protein 1	P	GO:0034762	regulation of transmembrane transport
THRIPS_11_08_2011_00095	THRIPS_11_08_2011_00095	rhbt1_human ame: full=rho-related btb domain-containing protein 1	P	GO:0035023	regulation of Rho protein signal transduction
THRIPS_11_08_2011_00095	THRIPS_11_08_2011_00095	rhbt1_human ame: full=rho-related btb domain-containing protein 1	F	GO:0035257	nuclear hormone receptor binding
THRIPS_11_08_2011_00095	THRIPS_11_08_2011_00095	rhbt1_human ame: full=rho-related btb domain-containing protein 1	P	GO:0035264	multicellular organism growth
THRIPS_11_08_2011_00095	THRIPS_11_08_2011_00095	rhbt1_human ame: full=rho-related btb domain-containing protein 1	P	GO:0040017	positive regulation of locomotion
THRIPS_11_08_2011_00095	THRIPS_11_08_2011_00095	rhbt1_human ame: full=rho-related btb domain-containing protein 1	P	GO:0042967	acyl-carrier-protein biosynthetic process
THRIPS_11_08_2011_00095	THRIPS_11_08_2011_00095	rhbt1_human ame: full=rho-related btb domain-containing protein 1	C	GO:0043025	neuronal cell body
THRIPS_11_08_2011_00095	THRIPS_11_08_2011_00095	rhbt1_human ame: full=rho-related btb domain-containing protein 1	P	GO:0043065	positive regulation of apoptosis
THRIPS_11_08_2011_00095	THRIPS_11_08_2011_00095	rhbt1_human ame: full=rho-related btb domain-containing protein 1	P	GO:0043122	regulation of I-kappaB kinase/NF-kappaB cascade
THRIPS_11_08_2011_00095	THRIPS_11_08_2011_00095	rhbt1_human ame: full=rho-related btb domain-containing protein 1	P	GO:0043149	stress fiber assembly
THRIPS_11_08_2011_00095	THRIPS_11_08_2011_00095	rhbt1_human ame: full=rho-related btb domain-containing protein 1	P	GO:0043523	regulation of neuron apoptosis
THRIPS_11_08_2011_00095	THRIPS_11_08_2011_00095	rhbt1_human ame: full=rho-related btb domain-containing protein 1	P	GO:0043552	positive regulation of phosphoinositide 3-kinase activity
THRIPS_11_08_2011_00095	THRIPS_11_08_2011_00095	rhbt1_human ame: full=rho-related btb domain-containing protein 1	P	GO:0043652	engulfment of apoptotic cell
THRIPS_11_08_2011_00095	THRIPS_11_08_2011_00095	rhbt1_human ame: full=rho-related btb domain-containing protein 1	P	GO:0044057	regulation of system process
THRIPS_11_08_2011_00095	THRIPS_11_08_2011_00095	rhbt1_human ame: full=rho-related btb domain-containing protein 1	P	GO:0045216	cell-cell junction organization
THRIPS_11_08_2011_00095	THRIPS_11_08_2011_00095	rhbt1_human ame: full=rho-related btb domain-containing protein 1	P	GO:0045453	bone resorption
THRIPS_11_08_2011_00095	THRIPS_11_08_2011_00095	rhbt1_human ame: full=rho-related btb domain-containing protein 1	P	GO:0045596	negative regulation of cell differentiation
THRIPS_11_08_2011_00095	THRIPS_11_08_2011_00095	rhbt1_human ame: full=rho-related btb domain-containing protein 1	P	GO:0045597	positive regulation of cell differentiation
THRIPS_11_08_2011_00095	THRIPS_11_08_2011_00095	rhbt1_human ame: full=rho-related btb domain-containing protein 1	P	GO:0045740	positive regulation of DNA replication
THRIPS_11_08_2011_00095	THRIPS_11_08_2011_00095	rhbt1_human ame: full=rho-related btb domain-containing protein 1	P	GO:0045941	positive regulation of transcription
THRIPS_11_08_2011_00095	THRIPS_11_08_2011_00095	rhbt1_human ame: full=rho-related btb domain-containing protein 1	P	GO:0045944	positive regulation of transcription from RNA polymerase II promoter
THRIPS_11_08_2011_00095	THRIPS_11_08_2011_00095	rhbt1_human ame: full=rho-related btb domain-containing protein 1	F	GO:0047485	protein N-terminus binding
THRIPS_11_08_2011_00095	THRIPS_11_08_2011_00095	rhbt1_human ame: full=rho-related btb domain-containing protein 1	P	GO:0048532	anatomical structure arrangement
THRIPS_11_08_2011_00095	THRIPS_11_08_2011_00095	rhbt1_human ame: full=rho-related btb domain-containing protein 1	P	GO:0048589	developmental growth
THRIPS_11_08_2011_00095	THRIPS_11_08_2011_00095	rhbt1_human ame: full=rho-related btb domain-containing protein 1	P	GO:0048609	reproductive process in a multicellular organism
THRIPS_11_08_2011_00095	THRIPS_11_08_2011_00095	rhbt1_human ame: full=rho-related btb domain-containing protein 1	P	GO:0050770	regulation of axonogenesis
THRIPS_11_08_2011_00095	THRIPS_11_08_2011_00095	rhbt1_human ame: full=rho-related btb domain-containing protein 1	P	GO:0050885	neuromuscular process controlling balance
THRIPS_11_08_2011_00095	THRIPS_11_08_2011_00095	rhbt1_human ame: full=rho-related btb domain-containing protein 1	P	GO:0051050	positive regulation of transport
THRIPS_11_08_2011_00095	THRIPS_11_08_2011_00095	rhbt1_human ame: full=rho-related btb domain-containing protein 1	P	GO:0051051	negative regulation of transport
THRIPS_11_08_2011_00095	THRIPS_11_08_2011_00095	rhbt1_human ame: full=rho-related btb domain-containing protein 1	P	GO:0051129	negative regulation of cellular component organization
THRIPS_11_08_2011_00095	THRIPS_11_08_2011_00095	rhbt1_human ame: full=rho-related btb domain-containing protein 1	P	GO:0051240	positive regulation of multicellular organismal process
THRIPS_11_08_2011_00095	THRIPS_11_08_2011_00095	rhbt1_human ame: full=rho-related btb domain-containing protein 1	P	GO:0051345	positive regulation of hydrolase activity
THRIPS_11_08_2011_00095	THRIPS_11_08_2011_00095	rhbt1_human ame: full=rho-related btb domain-containing protein 1	P	GO:0051649	establishment of localization in cell
THRIPS_11_08_2011_00095	THRIPS_11_08_2011_00095	rhbt1_human ame: full=rho-related btb domain-containing protein 1	P	GO:0051668	localization within membrane
THRIPS_11_08_2011_00095	THRIPS_11_08_2011_00095	rhbt1_human ame: full=rho-related btb domain-containing protein 1	P	GO:0060068	vagina development
THRIPS_11_08_2011_00095	THRIPS_11_08_2011_00095	rhbt1_human ame: full=rho-related btb domain-containing protein 1	P	GO:0060071	Wnt receptor signaling pathway, planar cell polarity pathway
THRIPS_11_08_2011_00095	THRIPS_11_08_2011_00095	rhbt1_human ame: full=rho-related btb domain-containing protein 1	P	GO:0060263	regulation of respiratory burst
THRIPS_11_08_2011_00095	THRIPS_11_08_2011_00095	rhbt1_human ame: full=rho-related btb domain-containing protein 1	P	GO:0060341	regulation of cellular localization
THRIPS_11_08_2011_00095	THRIPS_11_08_2011_00095	rhbt1_human ame: full=rho-related btb domain-containing protein 1	P	GO:0060744	mammary gland branching involved in thelarche
THRIPS_11_08_2011_00095	THRIPS_11_08_2011_00095	rhbt1_human ame: full=rho-related btb domain-containing protein 1	P	GO:0070201	regulation of establishment of protein localization
THRIPS_11_08_2011_00095	THRIPS_11_08_2011_00095	rhbt1_human ame: full=rho-related btb domain-containing protein 1	P	GO:0071542	dopaminergic neuron differentiation
THRIPS_11_08_2011_00095	THRIPS_11_08_2011_00095	rhbt1_human ame: full=rho-related btb domain-containing protein 1	P	GO:0071688	muscle thick filament assembly
THRIPS_11_08_2011_00095	THRIPS_11_08_2011_00095	rhbt1_human ame: full=rho-related btb domain-containing protein 1	P	GO:0090103	cochlea morphogenesis
THRIPS_11_08_2011_00096	THRIPS_11_08_2011_00096	zfr_mouse ame: full=zinc finger rna-binding protein	F	GO:0003725	double-stranded RNA binding
THRIPS_11_08_2011_00096	THRIPS_11_08_2011_00096	zfr_mouse ame: full=zinc finger rna-binding protein	F	GO:0003727	single-stranded RNA binding
THRIPS_11_08_2011_00096	THRIPS_11_08_2011_00096	zfr_mouse ame: full=zinc finger rna-binding protein	F	GO:0005515	protein binding
THRIPS_11_08_2011_00096	THRIPS_11_08_2011_00096	zfr_mouse ame: full=zinc finger rna-binding protein	C	GO:0005730	nucleolus
THRIPS_11_08_2011_00096	THRIPS_11_08_2011_00096	zfr_mouse ame: full=zinc finger rna-binding protein	C	GO:0005739	mitochondrion
THRIPS_11_08_2011_00096	THRIPS_11_08_2011_00096	zfr_mouse ame: full=zinc finger rna-binding protein	C	GO:0005844	polysome
THRIPS_11_08_2011_00096	THRIPS_11_08_2011_00096	zfr_mouse ame: full=zinc finger rna-binding protein	P	GO:0006357	regulation of transcription from RNA polymerase II promoter
THRIPS_11_08_2011_00096	THRIPS_11_08_2011_00096	zfr_mouse ame: full=zinc finger rna-binding protein	P	GO:0006928	cellular component movement
THRIPS_11_08_2011_00096	THRIPS_11_08_2011_00096	zfr_mouse ame: full=zinc finger rna-binding protein	P	GO:0007286	spermatid development
THRIPS_11_08_2011_00096	THRIPS_11_08_2011_00096	zfr_mouse ame: full=zinc finger rna-binding protein	P	GO:0007638	mechanosensory behavior
THRIPS_11_08_2011_00096	THRIPS_11_08_2011_00096	zfr_mouse ame: full=zinc finger rna-binding protein	F	GO:0008270	zinc ion binding
THRIPS_11_08_2011_00096	THRIPS_11_08_2011_00096	zfr_mouse ame: full=zinc finger rna-binding protein	C	GO:0015630	microtubule cytoskeleton
THRIPS_11_08_2011_00096	THRIPS_11_08_2011_00096	zfr_mouse ame: full=zinc finger rna-binding protein	F	GO:0043565	sequence-specific DNA binding
THRIPS_11_08_2011_00096	THRIPS_11_08_2011_00096	zfr_mouse ame: full=zinc finger rna-binding protein	F	GO:0044212	DNA regulatory region binding
THRIPS_11_08_2011_00096	THRIPS_11_08_2011_00096	zfr_mouse ame: full=zinc finger rna-binding protein	P	GO:0045892	negative regulation of transcription, DNA-dependent
THRIPS_11_08_2011_00096	THRIPS_11_08_2011_00096	zfr_mouse ame: full=zinc finger rna-binding protein	P	GO:0045893	positive regulation of transcription, DNA-dependent
THRIPS_11_08_2011_00096	THRIPS_11_08_2011_00096	zfr_mouse ame: full=zinc finger rna-binding protein	F	GO:0048027	mRNA 5'-UTR binding
THRIPS_11_08_2011_00097	THRIPS_11_08_2011_00097	zfr_mouse ame: full=zinc finger rna-binding protein	F	GO:0003725	double-stranded RNA binding
THRIPS_11_08_2011_00097	THRIPS_11_08_2011_00097	zfr_mouse ame: full=zinc finger rna-binding protein	F	GO:0003727	single-stranded RNA binding
THRIPS_11_08_2011_00097	THRIPS_11_08_2011_00097	zfr_mouse ame: full=zinc finger rna-binding protein	F	GO:0005515	protein binding
THRIPS_11_08_2011_00097	THRIPS_11_08_2011_00097	zfr_mouse ame: full=zinc finger rna-binding protein	C	GO:0005730	nucleolus
THRIPS_11_08_2011_00097	THRIPS_11_08_2011_00097	zfr_mouse ame: full=zinc finger rna-binding protein	C	GO:0005739	mitochondrion
THRIPS_11_08_2011_00097	THRIPS_11_08_2011_00097	zfr_mouse ame: full=zinc finger rna-binding protein	C	GO:0005844	polysome
THRIPS_11_08_2011_00097	THRIPS_11_08_2011_00097	zfr_mouse ame: full=zinc finger rna-binding protein	P	GO:0006357	regulation of transcription from RNA polymerase II promoter
THRIPS_11_08_2011_00097	THRIPS_11_08_2011_00097	zfr_mouse ame: full=zinc finger rna-binding protein	P	GO:0006928	cellular component movement
THRIPS_11_08_2011_00097	THRIPS_11_08_2011_00097	zfr_mouse ame: full=zinc finger rna-binding protein	P	GO:0007286	spermatid development
THRIPS_11_08_2011_00097	THRIPS_11_08_2011_00097	zfr_mouse ame: full=zinc finger rna-binding protein	P	GO:0007638	mechanosensory behavior
THRIPS_11_08_2011_00097	THRIPS_11_08_2011_00097	zfr_mouse ame: full=zinc finger rna-binding protein	F	GO:0008270	zinc ion binding
THRIPS_11_08_2011_00097	THRIPS_11_08_2011_00097	zfr_mouse ame: full=zinc finger rna-binding protein	C	GO:0015630	microtubule cytoskeleton
THRIPS_11_08_2011_00097	THRIPS_11_08_2011_00097	zfr_mouse ame: full=zinc finger rna-binding protein	F	GO:0043565	sequence-specific DNA binding
THRIPS_11_08_2011_00097	THRIPS_11_08_2011_00097	zfr_mouse ame: full=zinc finger rna-binding protein	F	GO:0044212	DNA regulatory region binding
THRIPS_11_08_2011_00097	THRIPS_11_08_2011_00097	zfr_mouse ame: full=zinc finger rna-binding protein	P	GO:0045892	negative regulation of transcription, DNA-dependent
THRIPS_11_08_2011_00097	THRIPS_11_08_2011_00097	zfr_mouse ame: full=zinc finger rna-binding protein	P	GO:0045893	positive regulation of transcription, DNA-dependent
THRIPS_11_08_2011_00097	THRIPS_11_08_2011_00097	zfr_mouse ame: full=zinc finger rna-binding protein	F	GO:0048027	mRNA 5'-UTR binding
THRIPS_11_08_2011_00104	THRIPS_11_08_2011_00104	vit3_solin ame: full=vitellogenin-3 flags: precursor	F	GO:0005319	lipid transporter activity
THRIPS_11_08_2011_00104	THRIPS_11_08_2011_00104	vit3_solin ame: full=vitellogenin-3 flags: precursor	C	GO:0005576	extracellular region
THRIPS_11_08_2011_00104	THRIPS_11_08_2011_00104	vit3_solin ame: full=vitellogenin-3 flags: precursor	P	GO:0006869	lipid transport
THRIPS_11_08_2011_00106	THRIPS_11_08_2011_00106	at10d_human ame: full=probable phospholipid-transporting atpase vd ame: full=atpase class v type 10d	F	GO:0000287	magnesium ion binding
THRIPS_11_08_2011_00106	THRIPS_11_08_2011_00106	at10d_human ame: full=probable phospholipid-transporting atpase vd ame: full=atpase class v type 10d	F	GO:0004012	phospholipid-translocating ATPase activity
THRIPS_11_08_2011_00106	THRIPS_11_08_2011_00106	at10d_human ame: full=probable phospholipid-transporting atpase vd ame: full=atpase class v type 10d	F	GO:0005515	protein binding
THRIPS_11_08_2011_00106	THRIPS_11_08_2011_00106	at10d_human ame: full=probable phospholipid-transporting atpase vd ame: full=atpase class v type 10d	F	GO:0005524	ATP binding
THRIPS_11_08_2011_00106	THRIPS_11_08_2011_00106	at10d_human ame: full=probable phospholipid-transporting atpase vd ame: full=atpase class v type 10d	P	GO:0006812	cation transport
THRIPS_11_08_2011_00106	THRIPS_11_08_2011_00106	at10d_human ame: full=probable phospholipid-transporting atpase vd ame: full=atpase class v type 10d	P	GO:0015914	phospholipid transport
THRIPS_11_08_2011_00106	THRIPS_11_08_2011_00106	at10d_human ame: full=probable phospholipid-transporting atpase vd ame: full=atpase class v type 10d	P	GO:0015917	aminophospholipid transport
THRIPS_11_08_2011_00106	THRIPS_11_08_2011_00106	at10d_human ame: full=probable phospholipid-transporting atpase vd ame: full=atpase class v type 10d	C	GO:0016021	integral to membrane
THRIPS_11_08_2011_00106	THRIPS_11_08_2011_00106	at10d_human ame: full=probable phospholipid-transporting atpase vd ame: full=atpase class v type 10d	P	GO:0046034	ATP metabolic process
THRIPS_11_08_2011_00106	THRIPS_11_08_2011_00106	at10d_human ame: full=probable phospholipid-transporting atpase vd ame: full=atpase class v type 10d	P	GO:0055085	transmembrane transport
THRIPS_11_08_2011_00107	THRIPS_11_08_2011_00107	rl13_spofr ame: full=60s ribosomal protein l13	P	GO:0002119	nematode larval development
THRIPS_11_08_2011_00107	THRIPS_11_08_2011_00107	rl13_spofr ame: full=60s ribosomal protein l13	F	GO:0003723	RNA binding
THRIPS_11_08_2011_00107	THRIPS_11_08_2011_00107	rl13_spofr ame: full=60s ribosomal protein l13	F	GO:0003735	structural constituent of ribosome
THRIPS_11_08_2011_00107	THRIPS_11_08_2011_00107	rl13_spofr ame: full=60s ribosomal protein l13	F	GO:0005515	protein binding
THRIPS_11_08_2011_00107	THRIPS_11_08_2011_00107	rl13_spofr ame: full=60s ribosomal protein l13	P	GO:0006414	translational elongation
THRIPS_11_08_2011_00107	THRIPS_11_08_2011_00107	rl13_spofr ame: full=60s ribosomal protein l13	P	GO:0006415	translational termination
THRIPS_11_08_2011_00107	THRIPS_11_08_2011_00107	rl13_spofr ame: full=60s ribosomal protein l13	P	GO:0009792	embryonic development ending in birth or egg hatching
THRIPS_11_08_2011_00107	THRIPS_11_08_2011_00107	rl13_spofr ame: full=60s ribosomal protein l13	P	GO:0016071	mRNA metabolic process
THRIPS_11_08_2011_00107	THRIPS_11_08_2011_00107	rl13_spofr ame: full=60s ribosomal protein l13	P	GO:0019083	viral transcription
THRIPS_11_08_2011_00107	THRIPS_11_08_2011_00107	rl13_spofr ame: full=60s ribosomal protein l13	C	GO:0022626	cytosolic ribosome
THRIPS_11_08_2011_00107	THRIPS_11_08_2011_00107	rl13_spofr ame: full=60s ribosomal protein l13	P	GO:0031018	endocrine pancreas development
THRIPS_11_08_2011_00107	THRIPS_11_08_2011_00107	rl13_spofr ame: full=60s ribosomal protein l13	P	GO:0040007	growth
THRIPS_11_08_2011_00107	THRIPS_11_08_2011_00107	rl13_spofr ame: full=60s ribosomal protein l13	P	GO:0042254	ribosome biogenesis
THRIPS_11_08_2011_00108	THRIPS_11_08_2011_00108	5ntd_lutlo ame: full=protein 5nuc includes: ame: full=udp-sugar hydrolase ame: full=udp-sugar diphosphatase ame: full=udp-sugar pyrophosphatase includes: ame: full=5 -nucleotidase short=5 -nt flags: precursor	F	GO:0000166	nucleotide binding
THRIPS_11_08_2011_00108	THRIPS_11_08_2011_00108	5ntd_lutlo ame: full=protein 5nuc includes: ame: full=udp-sugar hydrolase ame: full=udp-sugar diphosphatase ame: full=udp-sugar pyrophosphatase includes: ame: full=5 -nucleotidase short=5 -nt flags: precursor	C	GO:0005737	cytoplasm
THRIPS_11_08_2011_00108	THRIPS_11_08_2011_00108	5ntd_lutlo ame: full=protein 5nuc includes: ame: full=udp-sugar hydrolase ame: full=udp-sugar diphosphatase ame: full=udp-sugar pyrophosphatase includes: ame: full=5 -nucleotidase short=5 -nt flags: precursor	C	GO:0005886	plasma membrane
THRIPS_11_08_2011_00108	THRIPS_11_08_2011_00108	5ntd_lutlo ame: full=protein 5nuc includes: ame: full=udp-sugar hydrolase ame: full=udp-sugar diphosphatase ame: full=udp-sugar pyrophosphatase includes: ame: full=5 -nucleotidase short=5 -nt flags: precursor	P	GO:0006164	purine nucleotide biosynthetic process
THRIPS_11_08_2011_00108	THRIPS_11_08_2011_00108	5ntd_lutlo ame: full=protein 5nuc includes: ame: full=udp-sugar hydrolase ame: full=udp-sugar diphosphatase ame: full=udp-sugar pyrophosphatase includes: ame: full=5 -nucleotidase short=5 -nt flags: precursor	P	GO:0006196	AMP catabolic process
THRIPS_11_08_2011_00108	THRIPS_11_08_2011_00108	5ntd_lutlo ame: full=protein 5nuc includes: ame: full=udp-sugar hydrolase ame: full=udp-sugar diphosphatase ame: full=udp-sugar pyrophosphatase includes: ame: full=5 -nucleotidase short=5 -nt flags: precursor	P	GO:0007420	brain development
THRIPS_11_08_2011_00108	THRIPS_11_08_2011_00108	5ntd_lutlo ame: full=protein 5nuc includes: ame: full=udp-sugar hydrolase ame: full=udp-sugar diphosphatase ame: full=udp-sugar pyrophosphatase includes: ame: full=5 -nucleotidase short=5 -nt flags: precursor	F	GO:0008198	ferrous iron binding
THRIPS_11_08_2011_00108	THRIPS_11_08_2011_00108	5ntd_lutlo ame: full=protein 5nuc includes: ame: full=udp-sugar hydrolase ame: full=udp-sugar diphosphatase ame: full=udp-sugar pyrophosphatase includes: ame: full=5 -nucleotidase short=5 -nt flags: precursor	F	GO:0008253	5'-nucleotidase activity
THRIPS_11_08_2011_00108	THRIPS_11_08_2011_00108	5ntd_lutlo ame: full=protein 5nuc includes: ame: full=udp-sugar hydrolase ame: full=udp-sugar diphosphatase ame: full=udp-sugar pyrophosphatase includes: ame: full=5 -nucleotidase short=5 -nt flags: precursor	P	GO:0009112	nucleobase metabolic process
THRIPS_11_08_2011_00108	THRIPS_11_08_2011_00108	5ntd_lutlo ame: full=protein 5nuc includes: ame: full=udp-sugar hydrolase ame: full=udp-sugar diphosphatase ame: full=udp-sugar pyrophosphatase includes: ame: full=5 -nucleotidase short=5 -nt flags: precursor	C	GO:0009986	cell surface
THRIPS_11_08_2011_00108	THRIPS_11_08_2011_00108	5ntd_lutlo ame: full=protein 5nuc includes: ame: full=udp-sugar hydrolase ame: full=udp-sugar diphosphatase ame: full=udp-sugar pyrophosphatase includes: ame: full=5 -nucleotidase short=5 -nt flags: precursor	P	GO:0010044	response to aluminum ion
THRIPS_11_08_2011_00108	THRIPS_11_08_2011_00108	5ntd_lutlo ame: full=protein 5nuc includes: ame: full=udp-sugar hydrolase ame: full=udp-sugar diphosphatase ame: full=udp-sugar pyrophosphatase includes: ame: full=5 -nucleotidase short=5 -nt flags: precursor	C	GO:0016021	integral to membrane
THRIPS_11_08_2011_00108	THRIPS_11_08_2011_00108	5ntd_lutlo ame: full=protein 5nuc includes: ame: full=udp-sugar hydrolase ame: full=udp-sugar diphosphatase ame: full=udp-sugar pyrophosphatase includes: ame: full=5 -nucleotidase short=5 -nt flags: precursor	P	GO:0046085	adenosine metabolic process
THRIPS_11_08_2011_00108	THRIPS_11_08_2011_00108	5ntd_lutlo ame: full=protein 5nuc includes: ame: full=udp-sugar hydrolase ame: full=udp-sugar diphosphatase ame: full=udp-sugar pyrophosphatase includes: ame: full=5 -nucleotidase short=5 -nt flags: precursor	P	GO:0046889	positive regulation of lipid biosynthetic process
THRIPS_11_08_2011_00108	THRIPS_11_08_2011_00108	5ntd_lutlo ame: full=protein 5nuc includes: ame: full=udp-sugar hydrolase ame: full=udp-sugar diphosphatase ame: full=udp-sugar pyrophosphatase includes: ame: full=5 -nucleotidase short=5 -nt flags: precursor	N	GO:0072527
THRIPS_11_08_2011_00108	THRIPS_11_08_2011_00108	5ntd_lutlo ame: full=protein 5nuc includes: ame: full=udp-sugar hydrolase ame: full=udp-sugar diphosphatase ame: full=udp-sugar pyrophosphatase includes: ame: full=5 -nucleotidase short=5 -nt flags: precursor	N	GO:0097060
THRIPS_11_08_2011_00109	THRIPS_11_08_2011_00109	gnpat_bovin ame: full=dihydroxyacetone phosphate acyltransferase short=dap-at short=dhap-at ame: full=acyl- :dihydroxyacetonephosphateacyltransferase ame: full=glycerone-phosphate o-acyltransferase	F	GO:0005515	protein binding
THRIPS_11_08_2011_00109	THRIPS_11_08_2011_00109	gnpat_bovin ame: full=dihydroxyacetone phosphate acyltransferase short=dap-at short=dhap-at ame: full=acyl- :dihydroxyacetonephosphateacyltransferase ame: full=glycerone-phosphate o-acyltransferase	C	GO:0005739	mitochondrion
THRIPS_11_08_2011_00109	THRIPS_11_08_2011_00109	gnpat_bovin ame: full=dihydroxyacetone phosphate acyltransferase short=dap-at short=dhap-at ame: full=acyl- :dihydroxyacetonephosphateacyltransferase ame: full=glycerone-phosphate o-acyltransferase	C	GO:0005778	peroxisomal membrane
THRIPS_11_08_2011_00109	THRIPS_11_08_2011_00109	gnpat_bovin ame: full=dihydroxyacetone phosphate acyltransferase short=dap-at short=dhap-at ame: full=acyl- :dihydroxyacetonephosphateacyltransferase ame: full=glycerone-phosphate o-acyltransferase	C	GO:0005782	peroxisomal matrix
THRIPS_11_08_2011_00109	THRIPS_11_08_2011_00109	gnpat_bovin ame: full=dihydroxyacetone phosphate acyltransferase short=dap-at short=dhap-at ame: full=acyl- :dihydroxyacetonephosphateacyltransferase ame: full=glycerone-phosphate o-acyltransferase	P	GO:0006631	fatty acid metabolic process
THRIPS_11_08_2011_00109	THRIPS_11_08_2011_00109	gnpat_bovin ame: full=dihydroxyacetone phosphate acyltransferase short=dap-at short=dhap-at ame: full=acyl- :dihydroxyacetonephosphateacyltransferase ame: full=glycerone-phosphate o-acyltransferase	P	GO:0007416	synapse assembly
THRIPS_11_08_2011_00109	THRIPS_11_08_2011_00109	gnpat_bovin ame: full=dihydroxyacetone phosphate acyltransferase short=dap-at short=dhap-at ame: full=acyl- :dihydroxyacetonephosphateacyltransferase ame: full=glycerone-phosphate o-acyltransferase	P	GO:0007584	response to nutrient
THRIPS_11_08_2011_00109	THRIPS_11_08_2011_00109	gnpat_bovin ame: full=dihydroxyacetone phosphate acyltransferase short=dap-at short=dhap-at ame: full=acyl- :dihydroxyacetonephosphateacyltransferase ame: full=glycerone-phosphate o-acyltransferase	P	GO:0008611	ether lipid biosynthetic process
THRIPS_11_08_2011_00109	THRIPS_11_08_2011_00109	gnpat_bovin ame: full=dihydroxyacetone phosphate acyltransferase short=dap-at short=dhap-at ame: full=acyl- :dihydroxyacetonephosphateacyltransferase ame: full=glycerone-phosphate o-acyltransferase	P	GO:0009887	organ morphogenesis
THRIPS_11_08_2011_00109	THRIPS_11_08_2011_00109	gnpat_bovin ame: full=dihydroxyacetone phosphate acyltransferase short=dap-at short=dhap-at ame: full=acyl- :dihydroxyacetonephosphateacyltransferase ame: full=glycerone-phosphate o-acyltransferase	P	GO:0016044	cellular membrane organization
THRIPS_11_08_2011_00109	THRIPS_11_08_2011_00109	gnpat_bovin ame: full=dihydroxyacetone phosphate acyltransferase short=dap-at short=dhap-at ame: full=acyl- :dihydroxyacetonephosphateacyltransferase ame: full=glycerone-phosphate o-acyltransferase	F	GO:0016287	glycerone-phosphate O-acyltransferase activity
THRIPS_11_08_2011_00109	THRIPS_11_08_2011_00109	gnpat_bovin ame: full=dihydroxyacetone phosphate acyltransferase short=dap-at short=dhap-at ame: full=acyl- :dihydroxyacetonephosphateacyltransferase ame: full=glycerone-phosphate o-acyltransferase	P	GO:0021587	cerebellum morphogenesis
THRIPS_11_08_2011_00109	THRIPS_11_08_2011_00109	gnpat_bovin ame: full=dihydroxyacetone phosphate acyltransferase short=dap-at short=dhap-at ame: full=acyl- :dihydroxyacetonephosphateacyltransferase ame: full=glycerone-phosphate o-acyltransferase	P	GO:0030913	paranodal junction assembly
THRIPS_11_08_2011_00109	THRIPS_11_08_2011_00109	gnpat_bovin ame: full=dihydroxyacetone phosphate acyltransferase short=dap-at short=dhap-at ame: full=acyl- :dihydroxyacetonephosphateacyltransferase ame: full=glycerone-phosphate o-acyltransferase	P	GO:0042493	response to drug
THRIPS_11_08_2011_00109	THRIPS_11_08_2011_00109	gnpat_bovin ame: full=dihydroxyacetone phosphate acyltransferase short=dap-at short=dhap-at ame: full=acyl- :dihydroxyacetonephosphateacyltransferase ame: full=glycerone-phosphate o-acyltransferase	P	GO:0042594	response to starvation
THRIPS_11_08_2011_00109	THRIPS_11_08_2011_00109	gnpat_bovin ame: full=dihydroxyacetone phosphate acyltransferase short=dap-at short=dhap-at ame: full=acyl- :dihydroxyacetonephosphateacyltransferase ame: full=glycerone-phosphate o-acyltransferase	P	GO:0042967	acyl-carrier-protein biosynthetic process
THRIPS_11_08_2011_00109	THRIPS_11_08_2011_00109	gnpat_bovin ame: full=dihydroxyacetone phosphate acyltransferase short=dap-at short=dhap-at ame: full=acyl- :dihydroxyacetonephosphateacyltransferase ame: full=glycerone-phosphate o-acyltransferase	P	GO:0070542	response to fatty acid
THRIPS_11_08_2011_00113	THRIPS_11_08_2011_00113	brd4_mouse ame: full=bromodomain-containing protein 4 ame: full=mitotic chromosome-associated protein short=mcap	P	GO:0000114	regulation of transcription involved in G1 phase of mitotic cell cycle
THRIPS_11_08_2011_00113	THRIPS_11_08_2011_00113	brd4_mouse ame: full=bromodomain-containing protein 4 ame: full=mitotic chromosome-associated protein short=mcap	C	GO:0000123	histone acetyltransferase complex
THRIPS_11_08_2011_00113	THRIPS_11_08_2011_00113	brd4_mouse ame: full=bromodomain-containing protein 4 ame: full=mitotic chromosome-associated protein short=mcap	C	GO:0000790	nuclear chromatin
THRIPS_11_08_2011_00113	THRIPS_11_08_2011_00113	brd4_mouse ame: full=bromodomain-containing protein 4 ame: full=mitotic chromosome-associated protein short=mcap	C	GO:0000794	condensed nuclear chromosome
THRIPS_11_08_2011_00113	THRIPS_11_08_2011_00113	brd4_mouse ame: full=bromodomain-containing protein 4 ame: full=mitotic chromosome-associated protein short=mcap	P	GO:0001833	inner cell mass cell proliferation
THRIPS_11_08_2011_00113	THRIPS_11_08_2011_00113	brd4_mouse ame: full=bromodomain-containing protein 4 ame: full=mitotic chromosome-associated protein short=mcap	F	GO:0003677	DNA binding
THRIPS_11_08_2011_00113	THRIPS_11_08_2011_00113	brd4_mouse ame: full=bromodomain-containing protein 4 ame: full=mitotic chromosome-associated protein short=mcap	F	GO:0003713	transcription coactivator activity
THRIPS_11_08_2011_00113	THRIPS_11_08_2011_00113	brd4_mouse ame: full=bromodomain-containing protein 4 ame: full=mitotic chromosome-associated protein short=mcap	F	GO:0004402	histone acetyltransferase activity
THRIPS_11_08_2011_00113	THRIPS_11_08_2011_00113	brd4_mouse ame: full=bromodomain-containing protein 4 ame: full=mitotic chromosome-associated protein short=mcap	F	GO:0004674	protein serine/threonine kinase activity
THRIPS_11_08_2011_00113	THRIPS_11_08_2011_00113	brd4_mouse ame: full=bromodomain-containing protein 4 ame: full=mitotic chromosome-associated protein short=mcap	C	GO:0005667	transcription factor complex
THRIPS_11_08_2011_00113	THRIPS_11_08_2011_00113	brd4_mouse ame: full=bromodomain-containing protein 4 ame: full=mitotic chromosome-associated protein short=mcap	C	GO:0005730	nucleolus
THRIPS_11_08_2011_00113	THRIPS_11_08_2011_00113	brd4_mouse ame: full=bromodomain-containing protein 4 ame: full=mitotic chromosome-associated protein short=mcap	P	GO:0006338	chromatin remodeling
THRIPS_11_08_2011_00113	THRIPS_11_08_2011_00113	brd4_mouse ame: full=bromodomain-containing protein 4 ame: full=mitotic chromosome-associated protein short=mcap	P	GO:0006468	protein amino acid phosphorylation
THRIPS_11_08_2011_00113	THRIPS_11_08_2011_00113	brd4_mouse ame: full=bromodomain-containing protein 4 ame: full=mitotic chromosome-associated protein short=mcap	P	GO:0006915	apoptosis
THRIPS_11_08_2011_00113	THRIPS_11_08_2011_00113	brd4_mouse ame: full=bromodomain-containing protein 4 ame: full=mitotic chromosome-associated protein short=mcap	P	GO:0007059	chromosome segregation
THRIPS_11_08_2011_00113	THRIPS_11_08_2011_00113	brd4_mouse ame: full=bromodomain-containing protein 4 ame: full=mitotic chromosome-associated protein short=mcap	P	GO:0007283	spermatogenesis
THRIPS_11_08_2011_00113	THRIPS_11_08_2011_00113	brd4_mouse ame: full=bromodomain-containing protein 4 ame: full=mitotic chromosome-associated protein short=mcap	P	GO:0009069	serine family amino acid metabolic process
THRIPS_11_08_2011_00113	THRIPS_11_08_2011_00113	brd4_mouse ame: full=bromodomain-containing protein 4 ame: full=mitotic chromosome-associated protein short=mcap	P	GO:0010557	positive regulation of macromolecule biosynthetic process
THRIPS_11_08_2011_00113	THRIPS_11_08_2011_00113	brd4_mouse ame: full=bromodomain-containing protein 4 ame: full=mitotic chromosome-associated protein short=mcap	P	GO:0010628	positive regulation of gene expression
THRIPS_11_08_2011_00113	THRIPS_11_08_2011_00113	brd4_mouse ame: full=bromodomain-containing protein 4 ame: full=mitotic chromosome-associated protein short=mcap	P	GO:0010971	positive regulation of G2/M transition of mitotic cell cycle
THRIPS_11_08_2011_00113	THRIPS_11_08_2011_00113	brd4_mouse ame: full=bromodomain-containing protein 4 ame: full=mitotic chromosome-associated protein short=mcap	P	GO:0032968	positive regulation of RNA elongation from RNA polymerase II promoter
THRIPS_11_08_2011_00113	THRIPS_11_08_2011_00113	brd4_mouse ame: full=bromodomain-containing protein 4 ame: full=mitotic chromosome-associated protein short=mcap	P	GO:0033554	cellular response to stress
THRIPS_11_08_2011_00113	THRIPS_11_08_2011_00113	brd4_mouse ame: full=bromodomain-containing protein 4 ame: full=mitotic chromosome-associated protein short=mcap	F	GO:0033613	transcription activator binding
THRIPS_11_08_2011_00113	THRIPS_11_08_2011_00113	brd4_mouse ame: full=bromodomain-containing protein 4 ame: full=mitotic chromosome-associated protein short=mcap	F	GO:0035258	steroid hormone receptor binding
THRIPS_11_08_2011_00113	THRIPS_11_08_2011_00113	brd4_mouse ame: full=bromodomain-containing protein 4 ame: full=mitotic chromosome-associated protein short=mcap	N	GO:0035556
THRIPS_11_08_2011_00113	THRIPS_11_08_2011_00113	brd4_mouse ame: full=bromodomain-containing protein 4 ame: full=mitotic chromosome-associated protein short=mcap	F	GO:0042393	histone binding
THRIPS_11_08_2011_00113	THRIPS_11_08_2011_00113	brd4_mouse ame: full=bromodomain-containing protein 4 ame: full=mitotic chromosome-associated protein short=mcap	P	GO:0042967	acyl-carrier-protein biosynthetic process
THRIPS_11_08_2011_00113	THRIPS_11_08_2011_00113	brd4_mouse ame: full=bromodomain-containing protein 4 ame: full=mitotic chromosome-associated protein short=mcap	P	GO:0043388	positive regulation of DNA binding
THRIPS_11_08_2011_00113	THRIPS_11_08_2011_00113	brd4_mouse ame: full=bromodomain-containing protein 4 ame: full=mitotic chromosome-associated protein short=mcap	P	GO:0043983	histone H4-K12 acetylation
THRIPS_11_08_2011_00113	THRIPS_11_08_2011_00113	brd4_mouse ame: full=bromodomain-containing protein 4 ame: full=mitotic chromosome-associated protein short=mcap	P	GO:0044154	histone H3-K14 acetylation
THRIPS_11_08_2011_00113	THRIPS_11_08_2011_00113	brd4_mouse ame: full=bromodomain-containing protein 4 ame: full=mitotic chromosome-associated protein short=mcap	P	GO:0044419	interspecies interaction between organisms
THRIPS_11_08_2011_00113	THRIPS_11_08_2011_00113	brd4_mouse ame: full=bromodomain-containing protein 4 ame: full=mitotic chromosome-associated protein short=mcap	C	GO:0044444	cytoplasmic part
THRIPS_11_08_2011_00113	THRIPS_11_08_2011_00113	brd4_mouse ame: full=bromodomain-containing protein 4 ame: full=mitotic chromosome-associated protein short=mcap	P	GO:0045941	positive regulation of transcription
THRIPS_11_08_2011_00113	THRIPS_11_08_2011_00113	brd4_mouse ame: full=bromodomain-containing protein 4 ame: full=mitotic chromosome-associated protein short=mcap	P	GO:0048545	response to steroid hormone stimulus
THRIPS_11_08_2011_00113	THRIPS_11_08_2011_00113	brd4_mouse ame: full=bromodomain-containing protein 4 ame: full=mitotic chromosome-associated protein short=mcap	P	GO:0048731	system development
THRIPS_11_08_2011_00113	THRIPS_11_08_2011_00113	brd4_mouse ame: full=bromodomain-containing protein 4 ame: full=mitotic chromosome-associated protein short=mcap	P	GO:0065008	regulation of biological quality
THRIPS_11_08_2011_00117	THRIPS_11_08_2011_00117	sng1_human ame: full=synaptogyrin-1	C	GO:0005887	integral to plasma membrane
THRIPS_11_08_2011_00117	THRIPS_11_08_2011_00117	sng1_human ame: full=synaptogyrin-1	P	GO:0006605	protein targeting
THRIPS_11_08_2011_00117	THRIPS_11_08_2011_00117	sng1_human ame: full=synaptogyrin-1	C	GO:0030672	synaptic vesicle membrane
THRIPS_11_08_2011_00117	THRIPS_11_08_2011_00117	sng1_human ame: full=synaptogyrin-1	C	GO:0031594	neuromuscular junction
THRIPS_11_08_2011_00117	THRIPS_11_08_2011_00117	sng1_human ame: full=synaptogyrin-1	P	GO:0032411	positive regulation of transporter activity
THRIPS_11_08_2011_00117	THRIPS_11_08_2011_00117	sng1_human ame: full=synaptogyrin-1	F	GO:0042169	SH2 domain binding
THRIPS_11_08_2011_00117	THRIPS_11_08_2011_00117	sng1_human ame: full=synaptogyrin-1	F	GO:0047485	protein N-terminus binding
THRIPS_11_08_2011_00117	THRIPS_11_08_2011_00117	sng1_human ame: full=synaptogyrin-1	P	GO:0048168	regulation of neuronal synaptic plasticity
THRIPS_11_08_2011_00119	THRIPS_11_08_2011_00119	ubc_pig ame: full=polyubiquitin-c contains: ame: full=ubiquitin-related contains: ame: full=ubiquitin flags: precursor	P	GO:0000003	reproduction
THRIPS_11_08_2011_00119	THRIPS_11_08_2011_00119	ubc_pig ame: full=polyubiquitin-c contains: ame: full=ubiquitin-related contains: ame: full=ubiquitin flags: precursor	P	GO:0000084	S phase of mitotic cell cycle
THRIPS_11_08_2011_00119	THRIPS_11_08_2011_00119	ubc_pig ame: full=polyubiquitin-c contains: ame: full=ubiquitin-related contains: ame: full=ubiquitin flags: precursor	P	GO:0000187	activation of MAPK activity
THRIPS_11_08_2011_00119	THRIPS_11_08_2011_00119	ubc_pig ame: full=polyubiquitin-c contains: ame: full=ubiquitin-related contains: ame: full=ubiquitin flags: precursor	P	GO:0000209	protein polyubiquitination
THRIPS_11_08_2011_00119	THRIPS_11_08_2011_00119	ubc_pig ame: full=polyubiquitin-c contains: ame: full=ubiquitin-related contains: ame: full=ubiquitin flags: precursor	P	GO:0000216	M/G1 transition of mitotic cell cycle
THRIPS_11_08_2011_00119	THRIPS_11_08_2011_00119	ubc_pig ame: full=polyubiquitin-c contains: ame: full=ubiquitin-related contains: ame: full=ubiquitin flags: precursor	P	GO:0002119	nematode larval development
THRIPS_11_08_2011_00119	THRIPS_11_08_2011_00119	ubc_pig ame: full=polyubiquitin-c contains: ame: full=ubiquitin-related contains: ame: full=ubiquitin flags: precursor	P	GO:0002474	antigen processing and presentation of peptide antigen via MHC class I
THRIPS_11_08_2011_00119	THRIPS_11_08_2011_00119	ubc_pig ame: full=polyubiquitin-c contains: ame: full=ubiquitin-related contains: ame: full=ubiquitin flags: precursor	P	GO:0002755	MyD88-dependent toll-like receptor signaling pathway
THRIPS_11_08_2011_00119	THRIPS_11_08_2011_00119	ubc_pig ame: full=polyubiquitin-c contains: ame: full=ubiquitin-related contains: ame: full=ubiquitin flags: precursor	P	GO:0002756	MyD88-independent toll-like receptor signaling pathway
THRIPS_11_08_2011_00119	THRIPS_11_08_2011_00119	ubc_pig ame: full=polyubiquitin-c contains: ame: full=ubiquitin-related contains: ame: full=ubiquitin flags: precursor	F	GO:0004842	ubiquitin-protein ligase activity
THRIPS_11_08_2011_00119	THRIPS_11_08_2011_00119	ubc_pig ame: full=polyubiquitin-c contains: ame: full=ubiquitin-related contains: ame: full=ubiquitin flags: precursor	F	GO:0005515	protein binding
THRIPS_11_08_2011_00119	THRIPS_11_08_2011_00119	ubc_pig ame: full=polyubiquitin-c contains: ame: full=ubiquitin-related contains: ame: full=ubiquitin flags: precursor	C	GO:0005654	nucleoplasm
THRIPS_11_08_2011_00119	THRIPS_11_08_2011_00119	ubc_pig ame: full=polyubiquitin-c contains: ame: full=ubiquitin-related contains: ame: full=ubiquitin flags: precursor	C	GO:0005829	cytosol
THRIPS_11_08_2011_00119	THRIPS_11_08_2011_00119	ubc_pig ame: full=polyubiquitin-c contains: ame: full=ubiquitin-related contains: ame: full=ubiquitin flags: precursor	C	GO:0005886	plasma membrane
THRIPS_11_08_2011_00119	THRIPS_11_08_2011_00119	ubc_pig ame: full=polyubiquitin-c contains: ame: full=ubiquitin-related contains: ame: full=ubiquitin flags: precursor	P	GO:0006281	DNA repair
THRIPS_11_08_2011_00119	THRIPS_11_08_2011_00119	ubc_pig ame: full=polyubiquitin-c contains: ame: full=ubiquitin-related contains: ame: full=ubiquitin flags: precursor	P	GO:0006916	anti-apoptosis
THRIPS_11_08_2011_00119	THRIPS_11_08_2011_00119	ubc_pig ame: full=polyubiquitin-c contains: ame: full=ubiquitin-related contains: ame: full=ubiquitin flags: precursor	P	GO:0006977	DNA damage response, signal transduction by p53 class mediator resulting in cell cycle arrest
THRIPS_11_08_2011_00119	THRIPS_11_08_2011_00119	ubc_pig ame: full=polyubiquitin-c contains: ame: full=ubiquitin-related contains: ame: full=ubiquitin flags: precursor	P	GO:0007254	JNK cascade
THRIPS_11_08_2011_00119	THRIPS_11_08_2011_00119	ubc_pig ame: full=polyubiquitin-c contains: ame: full=ubiquitin-related contains: ame: full=ubiquitin flags: precursor	P	GO:0008063	Toll signaling pathway
THRIPS_11_08_2011_00119	THRIPS_11_08_2011_00119	ubc_pig ame: full=polyubiquitin-c contains: ame: full=ubiquitin-related contains: ame: full=ubiquitin flags: precursor	P	GO:0008624	induction of apoptosis by extracellular signals
THRIPS_11_08_2011_00119	THRIPS_11_08_2011_00119	ubc_pig ame: full=polyubiquitin-c contains: ame: full=ubiquitin-related contains: ame: full=ubiquitin flags: precursor	P	GO:0009792	embryonic development ending in birth or egg hatching
THRIPS_11_08_2011_00119	THRIPS_11_08_2011_00119	ubc_pig ame: full=polyubiquitin-c contains: ame: full=ubiquitin-related contains: ame: full=ubiquitin flags: precursor	C	GO:0010008	endosome membrane
THRIPS_11_08_2011_00119	THRIPS_11_08_2011_00119	ubc_pig ame: full=polyubiquitin-c contains: ame: full=ubiquitin-related contains: ame: full=ubiquitin flags: precursor	P	GO:0016032	viral reproduction
THRIPS_11_08_2011_00119	THRIPS_11_08_2011_00119	ubc_pig ame: full=polyubiquitin-c contains: ame: full=ubiquitin-related contains: ame: full=ubiquitin flags: precursor	P	GO:0016044	cellular membrane organization
THRIPS_11_08_2011_00119	THRIPS_11_08_2011_00119	ubc_pig ame: full=polyubiquitin-c contains: ame: full=ubiquitin-related contains: ame: full=ubiquitin flags: precursor	P	GO:0016071	mRNA metabolic process
THRIPS_11_08_2011_00119	THRIPS_11_08_2011_00119	ubc_pig ame: full=polyubiquitin-c contains: ame: full=ubiquitin-related contains: ame: full=ubiquitin flags: precursor	P	GO:0016197	endosome transport
THRIPS_11_08_2011_00119	THRIPS_11_08_2011_00119	ubc_pig ame: full=polyubiquitin-c contains: ame: full=ubiquitin-related contains: ame: full=ubiquitin flags: precursor	C	GO:0030666	endocytic vesicle membrane
THRIPS_11_08_2011_00119	THRIPS_11_08_2011_00119	ubc_pig ame: full=polyubiquitin-c contains: ame: full=ubiquitin-related contains: ame: full=ubiquitin flags: precursor	P	GO:0031145	anaphase-promoting complex-dependent proteasomal ubiquitin-dependent protein catabolic process
THRIPS_11_08_2011_00119	THRIPS_11_08_2011_00119	ubc_pig ame: full=polyubiquitin-c contains: ame: full=ubiquitin-related contains: ame: full=ubiquitin flags: precursor	P	GO:0032480	negative regulation of type I interferon production
THRIPS_11_08_2011_00119	THRIPS_11_08_2011_00119	ubc_pig ame: full=polyubiquitin-c contains: ame: full=ubiquitin-related contains: ame: full=ubiquitin flags: precursor	P	GO:0034130	toll-like receptor 1 signaling pathway
THRIPS_11_08_2011_00119	THRIPS_11_08_2011_00119	ubc_pig ame: full=polyubiquitin-c contains: ame: full=ubiquitin-related contains: ame: full=ubiquitin flags: precursor	P	GO:0034134	toll-like receptor 2 signaling pathway
THRIPS_11_08_2011_00119	THRIPS_11_08_2011_00119	ubc_pig ame: full=polyubiquitin-c contains: ame: full=ubiquitin-related contains: ame: full=ubiquitin flags: precursor	P	GO:0034138	toll-like receptor 3 signaling pathway
THRIPS_11_08_2011_00119	THRIPS_11_08_2011_00119	ubc_pig ame: full=polyubiquitin-c contains: ame: full=ubiquitin-related contains: ame: full=ubiquitin flags: precursor	P	GO:0034142	toll-like receptor 4 signaling pathway
THRIPS_11_08_2011_00119	THRIPS_11_08_2011_00119	ubc_pig ame: full=polyubiquitin-c contains: ame: full=ubiquitin-related contains: ame: full=ubiquitin flags: precursor	P	GO:0040007	growth
THRIPS_11_08_2011_00119	THRIPS_11_08_2011_00119	ubc_pig ame: full=polyubiquitin-c contains: ame: full=ubiquitin-related contains: ame: full=ubiquitin flags: precursor	P	GO:0042059	negative regulation of epidermal growth factor receptor signaling pathway
THRIPS_11_08_2011_00119	THRIPS_11_08_2011_00119	ubc_pig ame: full=polyubiquitin-c contains: ame: full=ubiquitin-related contains: ame: full=ubiquitin flags: precursor	P	GO:0043123	positive regulation of I-kappaB kinase/NF-kappaB cascade
THRIPS_11_08_2011_00119	THRIPS_11_08_2011_00119	ubc_pig ame: full=polyubiquitin-c contains: ame: full=ubiquitin-related contains: ame: full=ubiquitin flags: precursor	P	GO:0048011	nerve growth factor receptor signaling pathway
THRIPS_11_08_2011_00119	THRIPS_11_08_2011_00119	ubc_pig ame: full=polyubiquitin-c contains: ame: full=ubiquitin-related contains: ame: full=ubiquitin flags: precursor	P	GO:0050852	T cell receptor signaling pathway
THRIPS_11_08_2011_00119	THRIPS_11_08_2011_00119	ubc_pig ame: full=polyubiquitin-c contains: ame: full=ubiquitin-related contains: ame: full=ubiquitin flags: precursor	P	GO:0051092	positive regulation of NF-kappaB transcription factor activity
THRIPS_11_08_2011_00119	THRIPS_11_08_2011_00119	ubc_pig ame: full=polyubiquitin-c contains: ame: full=ubiquitin-related contains: ame: full=ubiquitin flags: precursor	P	GO:0051403	stress-activated MAPK cascade
THRIPS_11_08_2011_00119	THRIPS_11_08_2011_00119	ubc_pig ame: full=polyubiquitin-c contains: ame: full=ubiquitin-related contains: ame: full=ubiquitin flags: precursor	P	GO:0051436	negative regulation of ubiquitin-protein ligase activity during mitotic cell cycle
THRIPS_11_08_2011_00119	THRIPS_11_08_2011_00119	ubc_pig ame: full=polyubiquitin-c contains: ame: full=ubiquitin-related contains: ame: full=ubiquitin flags: precursor	P	GO:0051437	positive regulation of ubiquitin-protein ligase activity during mitotic cell cycle
THRIPS_11_08_2011_00119	THRIPS_11_08_2011_00119	ubc_pig ame: full=polyubiquitin-c contains: ame: full=ubiquitin-related contains: ame: full=ubiquitin flags: precursor	P	GO:0070423	nucleotide-binding oligomerization domain containing signaling pathway
THRIPS_11_08_2011_00120	THRIPS_11_08_2011_00120	ubc_bovin ame: full=polyubiquitin-c contains: ame: full=ubiquitin-related contains: ame: full=ubiquitin flags: precursor	P	GO:0000003	reproduction
THRIPS_11_08_2011_00120	THRIPS_11_08_2011_00120	ubc_bovin ame: full=polyubiquitin-c contains: ame: full=ubiquitin-related contains: ame: full=ubiquitin flags: precursor	P	GO:0000084	S phase of mitotic cell cycle
THRIPS_11_08_2011_00120	THRIPS_11_08_2011_00120	ubc_bovin ame: full=polyubiquitin-c contains: ame: full=ubiquitin-related contains: ame: full=ubiquitin flags: precursor	P	GO:0000187	activation of MAPK activity
THRIPS_11_08_2011_00120	THRIPS_11_08_2011_00120	ubc_bovin ame: full=polyubiquitin-c contains: ame: full=ubiquitin-related contains: ame: full=ubiquitin flags: precursor	P	GO:0000209	protein polyubiquitination
THRIPS_11_08_2011_00120	THRIPS_11_08_2011_00120	ubc_bovin ame: full=polyubiquitin-c contains: ame: full=ubiquitin-related contains: ame: full=ubiquitin flags: precursor	P	GO:0000216	M/G1 transition of mitotic cell cycle
THRIPS_11_08_2011_00120	THRIPS_11_08_2011_00120	ubc_bovin ame: full=polyubiquitin-c contains: ame: full=ubiquitin-related contains: ame: full=ubiquitin flags: precursor	P	GO:0002119	nematode larval development
THRIPS_11_08_2011_00120	THRIPS_11_08_2011_00120	ubc_bovin ame: full=polyubiquitin-c contains: ame: full=ubiquitin-related contains: ame: full=ubiquitin flags: precursor	P	GO:0002474	antigen processing and presentation of peptide antigen via MHC class I
THRIPS_11_08_2011_00120	THRIPS_11_08_2011_00120	ubc_bovin ame: full=polyubiquitin-c contains: ame: full=ubiquitin-related contains: ame: full=ubiquitin flags: precursor	P	GO:0002755	MyD88-dependent toll-like receptor signaling pathway
THRIPS_11_08_2011_00120	THRIPS_11_08_2011_00120	ubc_bovin ame: full=polyubiquitin-c contains: ame: full=ubiquitin-related contains: ame: full=ubiquitin flags: precursor	P	GO:0002756	MyD88-independent toll-like receptor signaling pathway
THRIPS_11_08_2011_00120	THRIPS_11_08_2011_00120	ubc_bovin ame: full=polyubiquitin-c contains: ame: full=ubiquitin-related contains: ame: full=ubiquitin flags: precursor	F	GO:0004842	ubiquitin-protein ligase activity
THRIPS_11_08_2011_00120	THRIPS_11_08_2011_00120	ubc_bovin ame: full=polyubiquitin-c contains: ame: full=ubiquitin-related contains: ame: full=ubiquitin flags: precursor	F	GO:0005515	protein binding
THRIPS_11_08_2011_00120	THRIPS_11_08_2011_00120	ubc_bovin ame: full=polyubiquitin-c contains: ame: full=ubiquitin-related contains: ame: full=ubiquitin flags: precursor	C	GO:0005618	cell wall
THRIPS_11_08_2011_00120	THRIPS_11_08_2011_00120	ubc_bovin ame: full=polyubiquitin-c contains: ame: full=ubiquitin-related contains: ame: full=ubiquitin flags: precursor	C	GO:0005654	nucleoplasm
THRIPS_11_08_2011_00120	THRIPS_11_08_2011_00120	ubc_bovin ame: full=polyubiquitin-c contains: ame: full=ubiquitin-related contains: ame: full=ubiquitin flags: precursor	C	GO:0005773	vacuole
THRIPS_11_08_2011_00120	THRIPS_11_08_2011_00120	ubc_bovin ame: full=polyubiquitin-c contains: ame: full=ubiquitin-related contains: ame: full=ubiquitin flags: precursor	C	GO:0005829	cytosol
THRIPS_11_08_2011_00120	THRIPS_11_08_2011_00120	ubc_bovin ame: full=polyubiquitin-c contains: ame: full=ubiquitin-related contains: ame: full=ubiquitin flags: precursor	C	GO:0005886	plasma membrane
THRIPS_11_08_2011_00120	THRIPS_11_08_2011_00120	ubc_bovin ame: full=polyubiquitin-c contains: ame: full=ubiquitin-related contains: ame: full=ubiquitin flags: precursor	P	GO:0006281	DNA repair
THRIPS_11_08_2011_00120	THRIPS_11_08_2011_00120	ubc_bovin ame: full=polyubiquitin-c contains: ame: full=ubiquitin-related contains: ame: full=ubiquitin flags: precursor	P	GO:0006916	anti-apoptosis
THRIPS_11_08_2011_00120	THRIPS_11_08_2011_00120	ubc_bovin ame: full=polyubiquitin-c contains: ame: full=ubiquitin-related contains: ame: full=ubiquitin flags: precursor	P	GO:0006977	DNA damage response, signal transduction by p53 class mediator resulting in cell cycle arrest
THRIPS_11_08_2011_00120	THRIPS_11_08_2011_00120	ubc_bovin ame: full=polyubiquitin-c contains: ame: full=ubiquitin-related contains: ame: full=ubiquitin flags: precursor	P	GO:0007254	JNK cascade
THRIPS_11_08_2011_00120	THRIPS_11_08_2011_00120	ubc_bovin ame: full=polyubiquitin-c contains: ame: full=ubiquitin-related contains: ame: full=ubiquitin flags: precursor	P	GO:0008063	Toll signaling pathway
THRIPS_11_08_2011_00120	THRIPS_11_08_2011_00120	ubc_bovin ame: full=polyubiquitin-c contains: ame: full=ubiquitin-related contains: ame: full=ubiquitin flags: precursor	P	GO:0008624	induction of apoptosis by extracellular signals
THRIPS_11_08_2011_00120	THRIPS_11_08_2011_00120	ubc_bovin ame: full=polyubiquitin-c contains: ame: full=ubiquitin-related contains: ame: full=ubiquitin flags: precursor	P	GO:0009792	embryonic development ending in birth or egg hatching
THRIPS_11_08_2011_00120	THRIPS_11_08_2011_00120	ubc_bovin ame: full=polyubiquitin-c contains: ame: full=ubiquitin-related contains: ame: full=ubiquitin flags: precursor	C	GO:0010008	endosome membrane
THRIPS_11_08_2011_00120	THRIPS_11_08_2011_00120	ubc_bovin ame: full=polyubiquitin-c contains: ame: full=ubiquitin-related contains: ame: full=ubiquitin flags: precursor	P	GO:0016032	viral reproduction
THRIPS_11_08_2011_00120	THRIPS_11_08_2011_00120	ubc_bovin ame: full=polyubiquitin-c contains: ame: full=ubiquitin-related contains: ame: full=ubiquitin flags: precursor	P	GO:0016044	cellular membrane organization
THRIPS_11_08_2011_00120	THRIPS_11_08_2011_00120	ubc_bovin ame: full=polyubiquitin-c contains: ame: full=ubiquitin-related contains: ame: full=ubiquitin flags: precursor	P	GO:0016071	mRNA metabolic process
THRIPS_11_08_2011_00120	THRIPS_11_08_2011_00120	ubc_bovin ame: full=polyubiquitin-c contains: ame: full=ubiquitin-related contains: ame: full=ubiquitin flags: precursor	P	GO:0016197	endosome transport
THRIPS_11_08_2011_00120	THRIPS_11_08_2011_00120	ubc_bovin ame: full=polyubiquitin-c contains: ame: full=ubiquitin-related contains: ame: full=ubiquitin flags: precursor	C	GO:0030666	endocytic vesicle membrane
THRIPS_11_08_2011_00120	THRIPS_11_08_2011_00120	ubc_bovin ame: full=polyubiquitin-c contains: ame: full=ubiquitin-related contains: ame: full=ubiquitin flags: precursor	P	GO:0031145	anaphase-promoting complex-dependent proteasomal ubiquitin-dependent protein catabolic process
THRIPS_11_08_2011_00120	THRIPS_11_08_2011_00120	ubc_bovin ame: full=polyubiquitin-c contains: ame: full=ubiquitin-related contains: ame: full=ubiquitin flags: precursor	P	GO:0032480	negative regulation of type I interferon production
THRIPS_11_08_2011_00120	THRIPS_11_08_2011_00120	ubc_bovin ame: full=polyubiquitin-c contains: ame: full=ubiquitin-related contains: ame: full=ubiquitin flags: precursor	P	GO:0034130	toll-like receptor 1 signaling pathway
THRIPS_11_08_2011_00120	THRIPS_11_08_2011_00120	ubc_bovin ame: full=polyubiquitin-c contains: ame: full=ubiquitin-related contains: ame: full=ubiquitin flags: precursor	P	GO:0034134	toll-like receptor 2 signaling pathway
THRIPS_11_08_2011_00120	THRIPS_11_08_2011_00120	ubc_bovin ame: full=polyubiquitin-c contains: ame: full=ubiquitin-related contains: ame: full=ubiquitin flags: precursor	P	GO:0034138	toll-like receptor 3 signaling pathway
THRIPS_11_08_2011_00120	THRIPS_11_08_2011_00120	ubc_bovin ame: full=polyubiquitin-c contains: ame: full=ubiquitin-related contains: ame: full=ubiquitin flags: precursor	P	GO:0034142	toll-like receptor 4 signaling pathway
THRIPS_11_08_2011_00120	THRIPS_11_08_2011_00120	ubc_bovin ame: full=polyubiquitin-c contains: ame: full=ubiquitin-related contains: ame: full=ubiquitin flags: precursor	P	GO:0040007	growth
THRIPS_11_08_2011_00120	THRIPS_11_08_2011_00120	ubc_bovin ame: full=polyubiquitin-c contains: ame: full=ubiquitin-related contains: ame: full=ubiquitin flags: precursor	P	GO:0042059	negative regulation of epidermal growth factor receptor signaling pathway
THRIPS_11_08_2011_00120	THRIPS_11_08_2011_00120	ubc_bovin ame: full=polyubiquitin-c contains: ame: full=ubiquitin-related contains: ame: full=ubiquitin flags: precursor	P	GO:0043123	positive regulation of I-kappaB kinase/NF-kappaB cascade
THRIPS_11_08_2011_00120	THRIPS_11_08_2011_00120	ubc_bovin ame: full=polyubiquitin-c contains: ame: full=ubiquitin-related contains: ame: full=ubiquitin flags: precursor	P	GO:0048011	nerve growth factor receptor signaling pathway
THRIPS_11_08_2011_00120	THRIPS_11_08_2011_00120	ubc_bovin ame: full=polyubiquitin-c contains: ame: full=ubiquitin-related contains: ame: full=ubiquitin flags: precursor	P	GO:0050852	T cell receptor signaling pathway
THRIPS_11_08_2011_00120	THRIPS_11_08_2011_00120	ubc_bovin ame: full=polyubiquitin-c contains: ame: full=ubiquitin-related contains: ame: full=ubiquitin flags: precursor	P	GO:0051092	positive regulation of NF-kappaB transcription factor activity
THRIPS_11_08_2011_00120	THRIPS_11_08_2011_00120	ubc_bovin ame: full=polyubiquitin-c contains: ame: full=ubiquitin-related contains: ame: full=ubiquitin flags: precursor	P	GO:0051403	stress-activated MAPK cascade
THRIPS_11_08_2011_00120	THRIPS_11_08_2011_00120	ubc_bovin ame: full=polyubiquitin-c contains: ame: full=ubiquitin-related contains: ame: full=ubiquitin flags: precursor	P	GO:0051436	negative regulation of ubiquitin-protein ligase activity during mitotic cell cycle
THRIPS_11_08_2011_00120	THRIPS_11_08_2011_00120	ubc_bovin ame: full=polyubiquitin-c contains: ame: full=ubiquitin-related contains: ame: full=ubiquitin flags: precursor	P	GO:0051437	positive regulation of ubiquitin-protein ligase activity during mitotic cell cycle
THRIPS_11_08_2011_00120	THRIPS_11_08_2011_00120	ubc_bovin ame: full=polyubiquitin-c contains: ame: full=ubiquitin-related contains: ame: full=ubiquitin flags: precursor	P	GO:0070423	nucleotide-binding oligomerization domain containing signaling pathway
THRIPS_11_08_2011_00121	THRIPS_11_08_2011_00121	clc_drome ame: full=clathrin light chain ame: full=dclc	F	GO:0005198	structural molecule activity
THRIPS_11_08_2011_00121	THRIPS_11_08_2011_00121	clc_drome ame: full=clathrin light chain ame: full=dclc	F	GO:0005488	binding
THRIPS_11_08_2011_00121	THRIPS_11_08_2011_00121	clc_drome ame: full=clathrin light chain ame: full=dclc	P	GO:0006886	intracellular protein transport
THRIPS_11_08_2011_00121	THRIPS_11_08_2011_00121	clc_drome ame: full=clathrin light chain ame: full=dclc	P	GO:0006897	endocytosis
THRIPS_11_08_2011_00121	THRIPS_11_08_2011_00121	clc_drome ame: full=clathrin light chain ame: full=dclc	P	GO:0007169	transmembrane receptor protein tyrosine kinase signaling pathway
THRIPS_11_08_2011_00121	THRIPS_11_08_2011_00121	clc_drome ame: full=clathrin light chain ame: full=dclc	C	GO:0030130	clathrin coat of trans-Golgi network vesicle
THRIPS_11_08_2011_00121	THRIPS_11_08_2011_00121	clc_drome ame: full=clathrin light chain ame: full=dclc	C	GO:0030132	clathrin coat of coated pit
THRIPS_11_08_2011_00121	THRIPS_11_08_2011_00121	clc_drome ame: full=clathrin light chain ame: full=dclc	P	GO:0032501	multicellular organismal process
THRIPS_11_08_2011_00122	THRIPS_11_08_2011_00122	spt6h_human ame: full=transcription elongation factor spt6 short=hspt6 ame: full=tat-cotransactivator 2 protein short=tat-ct2 protein	P	GO:0001756	somitogenesis
THRIPS_11_08_2011_00122	THRIPS_11_08_2011_00122	spt6h_human ame: full=transcription elongation factor spt6 short=hspt6 ame: full=tat-cotransactivator 2 protein short=tat-ct2 protein	P	GO:0002119	nematode larval development
THRIPS_11_08_2011_00122	THRIPS_11_08_2011_00122	spt6h_human ame: full=transcription elongation factor spt6 short=hspt6 ame: full=tat-cotransactivator 2 protein short=tat-ct2 protein	F	GO:0003700	transcription factor activity
THRIPS_11_08_2011_00122	THRIPS_11_08_2011_00122	spt6h_human ame: full=transcription elongation factor spt6 short=hspt6 ame: full=tat-cotransactivator 2 protein short=tat-ct2 protein	F	GO:0003723	RNA binding
THRIPS_11_08_2011_00122	THRIPS_11_08_2011_00122	spt6h_human ame: full=transcription elongation factor spt6 short=hspt6 ame: full=tat-cotransactivator 2 protein short=tat-ct2 protein	C	GO:0005667	transcription factor complex
THRIPS_11_08_2011_00122	THRIPS_11_08_2011_00122	spt6h_human ame: full=transcription elongation factor spt6 short=hspt6 ame: full=tat-cotransactivator 2 protein short=tat-ct2 protein	P	GO:0006338	chromatin remodeling
THRIPS_11_08_2011_00122	THRIPS_11_08_2011_00122	spt6h_human ame: full=transcription elongation factor spt6 short=hspt6 ame: full=tat-cotransactivator 2 protein short=tat-ct2 protein	P	GO:0006357	regulation of transcription from RNA polymerase II promoter
THRIPS_11_08_2011_00122	THRIPS_11_08_2011_00122	spt6h_human ame: full=transcription elongation factor spt6 short=hspt6 ame: full=tat-cotransactivator 2 protein short=tat-ct2 protein	F	GO:0016788	hydrolase activity, acting on ester bonds
THRIPS_11_08_2011_00122	THRIPS_11_08_2011_00122	spt6h_human ame: full=transcription elongation factor spt6 short=hspt6 ame: full=tat-cotransactivator 2 protein short=tat-ct2 protein	P	GO:0032784	regulation of RNA elongation
THRIPS_11_08_2011_00122	THRIPS_11_08_2011_00122	spt6h_human ame: full=transcription elongation factor spt6 short=hspt6 ame: full=tat-cotransactivator 2 protein short=tat-ct2 protein	P	GO:0035050	embryonic heart tube development
THRIPS_11_08_2011_00122	THRIPS_11_08_2011_00122	spt6h_human ame: full=transcription elongation factor spt6 short=hspt6 ame: full=tat-cotransactivator 2 protein short=tat-ct2 protein	P	GO:0040007	growth
THRIPS_11_08_2011_00122	THRIPS_11_08_2011_00122	spt6h_human ame: full=transcription elongation factor spt6 short=hspt6 ame: full=tat-cotransactivator 2 protein short=tat-ct2 protein	P	GO:0045449	regulation of transcription
THRIPS_11_08_2011_00122	THRIPS_11_08_2011_00122	spt6h_human ame: full=transcription elongation factor spt6 short=hspt6 ame: full=tat-cotransactivator 2 protein short=tat-ct2 protein	P	GO:0071599	otic vesicle development
THRIPS_11_08_2011_00123	THRIPS_11_08_2011_00123	tada3_xentr ame: full=transcriptional adapter 3 ame: full=ada3 homolog ame: full=transcriptional adapter 3-like short=ada3-like protein	C	GO:0005634	nucleus
THRIPS_11_08_2011_00123	THRIPS_11_08_2011_00123	tada3_xentr ame: full=transcriptional adapter 3 ame: full=ada3 homolog ame: full=transcriptional adapter 3-like short=ada3-like protein	P	GO:0006351	transcription, DNA-dependent
THRIPS_11_08_2011_00123	THRIPS_11_08_2011_00123	tada3_xentr ame: full=transcriptional adapter 3 ame: full=ada3 homolog ame: full=transcriptional adapter 3-like short=ada3-like protein	P	GO:0010468	regulation of gene expression
THRIPS_11_08_2011_00123	THRIPS_11_08_2011_00123	tada3_xentr ame: full=transcriptional adapter 3 ame: full=ada3 homolog ame: full=transcriptional adapter 3-like short=ada3-like protein	P	GO:0050794	regulation of cellular process
THRIPS_11_08_2011_00124	THRIPS_11_08_2011_00124	pg1 protein	F	GO:0016829	lyase activity
THRIPS_11_08_2011_00125	THRIPS_11_08_2011_00125	sps1_drome ame: full= water dikinase ame: full=protein patufet ame: full=selenium donor protein ame: full=selenophosphate synthase ame: full=d	F	GO:0004756	selenide, water dikinase activity
THRIPS_11_08_2011_00125	THRIPS_11_08_2011_00125	sps1_drome ame: full= water dikinase ame: full=protein patufet ame: full=selenium donor protein ame: full=selenophosphate synthase ame: full=d	F	GO:0005524	ATP binding
THRIPS_11_08_2011_00125	THRIPS_11_08_2011_00125	sps1_drome ame: full= water dikinase ame: full=protein patufet ame: full=selenium donor protein ame: full=selenophosphate synthase ame: full=d	F	GO:0005525	GTP binding
THRIPS_11_08_2011_00125	THRIPS_11_08_2011_00125	sps1_drome ame: full= water dikinase ame: full=protein patufet ame: full=selenium donor protein ame: full=selenophosphate synthase ame: full=d	P	GO:0006464	protein modification process
THRIPS_11_08_2011_00125	THRIPS_11_08_2011_00125	sps1_drome ame: full= water dikinase ame: full=protein patufet ame: full=selenium donor protein ame: full=selenophosphate synthase ame: full=d	P	GO:0016260	selenocysteine biosynthetic process
THRIPS_11_08_2011_00125	THRIPS_11_08_2011_00125	sps1_drome ame: full= water dikinase ame: full=protein patufet ame: full=selenium donor protein ame: full=selenophosphate synthase ame: full=d	P	GO:0016310	phosphorylation
THRIPS_11_08_2011_00131	THRIPS_11_08_2011_00131	tera_drome ame: full=transitional endoplasmic reticulum atpase ter94 ame: full=valosin-containing protein homolog	C	GO:0000502	proteasome complex
THRIPS_11_08_2011_00131	THRIPS_11_08_2011_00131	tera_drome ame: full=transitional endoplasmic reticulum atpase ter94 ame: full=valosin-containing protein homolog	C	GO:0000785	chromatin
THRIPS_11_08_2011_00131	THRIPS_11_08_2011_00131	tera_drome ame: full=transitional endoplasmic reticulum atpase ter94 ame: full=valosin-containing protein homolog	P	GO:0000910	cytokinesis
THRIPS_11_08_2011_00131	THRIPS_11_08_2011_00131	tera_drome ame: full=transitional endoplasmic reticulum atpase ter94 ame: full=valosin-containing protein homolog	P	GO:0002119	nematode larval development
THRIPS_11_08_2011_00131	THRIPS_11_08_2011_00131	tera_drome ame: full=transitional endoplasmic reticulum atpase ter94 ame: full=valosin-containing protein homolog	F	GO:0005102	receptor binding
THRIPS_11_08_2011_00131	THRIPS_11_08_2011_00131	tera_drome ame: full=transitional endoplasmic reticulum atpase ter94 ame: full=valosin-containing protein homolog	F	GO:0005524	ATP binding
THRIPS_11_08_2011_00131	THRIPS_11_08_2011_00131	tera_drome ame: full=transitional endoplasmic reticulum atpase ter94 ame: full=valosin-containing protein homolog	C	GO:0005618	cell wall
THRIPS_11_08_2011_00131	THRIPS_11_08_2011_00131	tera_drome ame: full=transitional endoplasmic reticulum atpase ter94 ame: full=valosin-containing protein homolog	C	GO:0005635	nuclear envelope
THRIPS_11_08_2011_00131	THRIPS_11_08_2011_00131	tera_drome ame: full=transitional endoplasmic reticulum atpase ter94 ame: full=valosin-containing protein homolog	C	GO:0005657	replication fork
THRIPS_11_08_2011_00131	THRIPS_11_08_2011_00131	tera_drome ame: full=transitional endoplasmic reticulum atpase ter94 ame: full=valosin-containing protein homolog	C	GO:0005730	nucleolus
THRIPS_11_08_2011_00131	THRIPS_11_08_2011_00131	tera_drome ame: full=transitional endoplasmic reticulum atpase ter94 ame: full=valosin-containing protein homolog	C	GO:0005792	microsome
THRIPS_11_08_2011_00131	THRIPS_11_08_2011_00131	tera_drome ame: full=transitional endoplasmic reticulum atpase ter94 ame: full=valosin-containing protein homolog	C	GO:0005819	spindle
THRIPS_11_08_2011_00131	THRIPS_11_08_2011_00131	tera_drome ame: full=transitional endoplasmic reticulum atpase ter94 ame: full=valosin-containing protein homolog	C	GO:0005886	plasma membrane
THRIPS_11_08_2011_00131	THRIPS_11_08_2011_00131	tera_drome ame: full=transitional endoplasmic reticulum atpase ter94 ame: full=valosin-containing protein homolog	P	GO:0006200	ATP catabolic process
THRIPS_11_08_2011_00131	THRIPS_11_08_2011_00131	tera_drome ame: full=transitional endoplasmic reticulum atpase ter94 ame: full=valosin-containing protein homolog	P	GO:0006302	double-strand break repair
THRIPS_11_08_2011_00131	THRIPS_11_08_2011_00131	tera_drome ame: full=transitional endoplasmic reticulum atpase ter94 ame: full=valosin-containing protein homolog	P	GO:0006310	DNA recombination
THRIPS_11_08_2011_00131	THRIPS_11_08_2011_00131	tera_drome ame: full=transitional endoplasmic reticulum atpase ter94 ame: full=valosin-containing protein homolog	P	GO:0006888	ER to Golgi vesicle-mediated transport
THRIPS_11_08_2011_00131	THRIPS_11_08_2011_00131	tera_drome ame: full=transitional endoplasmic reticulum atpase ter94 ame: full=valosin-containing protein homolog	P	GO:0006919	activation of caspase activity
THRIPS_11_08_2011_00131	THRIPS_11_08_2011_00131	tera_drome ame: full=transitional endoplasmic reticulum atpase ter94 ame: full=valosin-containing protein homolog	P	GO:0007126	meiosis
THRIPS_11_08_2011_00131	THRIPS_11_08_2011_00131	tera_drome ame: full=transitional endoplasmic reticulum atpase ter94 ame: full=valosin-containing protein homolog	F	GO:0008289	lipid binding
THRIPS_11_08_2011_00131	THRIPS_11_08_2011_00131	tera_drome ame: full=transitional endoplasmic reticulum atpase ter94 ame: full=valosin-containing protein homolog	F	GO:0009378	four-way junction helicase activity
THRIPS_11_08_2011_00131	THRIPS_11_08_2011_00131	tera_drome ame: full=transitional endoplasmic reticulum atpase ter94 ame: full=valosin-containing protein homolog	C	GO:0009379	Holliday junction helicase complex
THRIPS_11_08_2011_00131	THRIPS_11_08_2011_00131	tera_drome ame: full=transitional endoplasmic reticulum atpase ter94 ame: full=valosin-containing protein homolog	C	GO:0009506	plasmodesma
THRIPS_11_08_2011_00131	THRIPS_11_08_2011_00131	tera_drome ame: full=transitional endoplasmic reticulum atpase ter94 ame: full=valosin-containing protein homolog	C	GO:0009524	phragmoplast
THRIPS_11_08_2011_00131	THRIPS_11_08_2011_00131	tera_drome ame: full=transitional endoplasmic reticulum atpase ter94 ame: full=valosin-containing protein homolog	P	GO:0009792	embryonic development ending in birth or egg hatching
THRIPS_11_08_2011_00131	THRIPS_11_08_2011_00131	tera_drome ame: full=transitional endoplasmic reticulum atpase ter94 ame: full=valosin-containing protein homolog	P	GO:0009846	pollen germination
THRIPS_11_08_2011_00131	THRIPS_11_08_2011_00131	tera_drome ame: full=transitional endoplasmic reticulum atpase ter94 ame: full=valosin-containing protein homolog	P	GO:0009860	pollen tube growth
THRIPS_11_08_2011_00131	THRIPS_11_08_2011_00131	tera_drome ame: full=transitional endoplasmic reticulum atpase ter94 ame: full=valosin-containing protein homolog	P	GO:0016567	protein ubiquitination
THRIPS_11_08_2011_00131	THRIPS_11_08_2011_00131	tera_drome ame: full=transitional endoplasmic reticulum atpase ter94 ame: full=valosin-containing protein homolog	F	GO:0016887	ATPase activity
THRIPS_11_08_2011_00131	THRIPS_11_08_2011_00131	tera_drome ame: full=transitional endoplasmic reticulum atpase ter94 ame: full=valosin-containing protein homolog	F	GO:0019903	protein phosphatase binding
THRIPS_11_08_2011_00131	THRIPS_11_08_2011_00131	tera_drome ame: full=transitional endoplasmic reticulum atpase ter94 ame: full=valosin-containing protein homolog	F	GO:0019904	protein domain specific binding
THRIPS_11_08_2011_00131	THRIPS_11_08_2011_00131	tera_drome ame: full=transitional endoplasmic reticulum atpase ter94 ame: full=valosin-containing protein homolog	C	GO:0022626	cytosolic ribosome
THRIPS_11_08_2011_00131	THRIPS_11_08_2011_00131	tera_drome ame: full=transitional endoplasmic reticulum atpase ter94 ame: full=valosin-containing protein homolog	P	GO:0030968	endoplasmic reticulum unfolded protein response
THRIPS_11_08_2011_00131	THRIPS_11_08_2011_00131	tera_drome ame: full=transitional endoplasmic reticulum atpase ter94 ame: full=valosin-containing protein homolog	P	GO:0030970	retrograde protein transport, ER to cytosol
THRIPS_11_08_2011_00131	THRIPS_11_08_2011_00131	tera_drome ame: full=transitional endoplasmic reticulum atpase ter94 ame: full=valosin-containing protein homolog	P	GO:0031334	positive regulation of protein complex assembly
THRIPS_11_08_2011_00131	THRIPS_11_08_2011_00131	tera_drome ame: full=transitional endoplasmic reticulum atpase ter94 ame: full=valosin-containing protein homolog	F	GO:0031593	polyubiquitin binding
THRIPS_11_08_2011_00131	THRIPS_11_08_2011_00131	tera_drome ame: full=transitional endoplasmic reticulum atpase ter94 ame: full=valosin-containing protein homolog	F	GO:0032403	protein complex binding
THRIPS_11_08_2011_00131	THRIPS_11_08_2011_00131	tera_drome ame: full=transitional endoplasmic reticulum atpase ter94 ame: full=valosin-containing protein homolog	P	GO:0032436	positive regulation of proteasomal ubiquitin-dependent protein catabolic process
THRIPS_11_08_2011_00131	THRIPS_11_08_2011_00131	tera_drome ame: full=transitional endoplasmic reticulum atpase ter94 ame: full=valosin-containing protein homolog	C	GO:0034098	Cdc48p-Npl4p-Ufd1p AAA ATPase complex
THRIPS_11_08_2011_00131	THRIPS_11_08_2011_00131	tera_drome ame: full=transitional endoplasmic reticulum atpase ter94 ame: full=valosin-containing protein homolog	P	GO:0034214	protein hexamerization
THRIPS_11_08_2011_00131	THRIPS_11_08_2011_00131	tera_drome ame: full=transitional endoplasmic reticulum atpase ter94 ame: full=valosin-containing protein homolog	C	GO:0035101	FACT complex
THRIPS_11_08_2011_00131	THRIPS_11_08_2011_00131	tera_drome ame: full=transitional endoplasmic reticulum atpase ter94 ame: full=valosin-containing protein homolog	P	GO:0040002	collagen and cuticulin-based cuticle development
THRIPS_11_08_2011_00131	THRIPS_11_08_2011_00131	tera_drome ame: full=transitional endoplasmic reticulum atpase ter94 ame: full=valosin-containing protein homolog	P	GO:0040011	locomotion
THRIPS_11_08_2011_00131	THRIPS_11_08_2011_00131	tera_drome ame: full=transitional endoplasmic reticulum atpase ter94 ame: full=valosin-containing protein homolog	P	GO:0040018	positive regulation of multicellular organism growth
THRIPS_11_08_2011_00131	THRIPS_11_08_2011_00131	tera_drome ame: full=transitional endoplasmic reticulum atpase ter94 ame: full=valosin-containing protein homolog	F	GO:0042802	identical protein binding
THRIPS_11_08_2011_00131	THRIPS_11_08_2011_00131	tera_drome ame: full=transitional endoplasmic reticulum atpase ter94 ame: full=valosin-containing protein homolog	P	GO:0046686	response to cadmium ion
THRIPS_11_08_2011_00131	THRIPS_11_08_2011_00131	tera_drome ame: full=transitional endoplasmic reticulum atpase ter94 ame: full=valosin-containing protein homolog	P	GO:0051260	protein homooligomerization
THRIPS_11_08_2011_00131	THRIPS_11_08_2011_00131	tera_drome ame: full=transitional endoplasmic reticulum atpase ter94 ame: full=valosin-containing protein homolog	P	GO:0070842	aggresome assembly
THRIPS_11_08_2011_00131	THRIPS_11_08_2011_00131	tera_drome ame: full=transitional endoplasmic reticulum atpase ter94 ame: full=valosin-containing protein homolog	P	GO:0071712	ER-associated misfolded protein catabolic process
THRIPS_11_08_2011_00134	THRIPS_11_08_2011_00134	smg5_human ame: full=protein smg5 ame: full=est1-like protein b ame: full=lpts-rp1 ame: full=lpts-interacting protein ame: full=smg-5 homolog short=hsmg-5	F	GO:0004518	nuclease activity
THRIPS_11_08_2011_00134	THRIPS_11_08_2011_00134	smg5_human ame: full=protein smg5 ame: full=est1-like protein b ame: full=lpts-rp1 ame: full=lpts-interacting protein ame: full=smg-5 homolog short=hsmg-5	F	GO:0005515	protein binding
THRIPS_11_08_2011_00134	THRIPS_11_08_2011_00134	smg5_human ame: full=protein smg5 ame: full=est1-like protein b ame: full=lpts-rp1 ame: full=lpts-interacting protein ame: full=smg-5 homolog short=hsmg-5	C	GO:0005634	nucleus
THRIPS_11_08_2011_00134	THRIPS_11_08_2011_00134	smg5_human ame: full=protein smg5 ame: full=est1-like protein b ame: full=lpts-rp1 ame: full=lpts-interacting protein ame: full=smg-5 homolog short=hsmg-5	C	GO:0005737	cytoplasm
THRIPS_11_08_2011_00134	THRIPS_11_08_2011_00134	smg5_human ame: full=protein smg5 ame: full=est1-like protein b ame: full=lpts-rp1 ame: full=lpts-interacting protein ame: full=smg-5 homolog short=hsmg-5	P	GO:0016070	RNA metabolic process
THRIPS_11_08_2011_00134	THRIPS_11_08_2011_00134	smg5_human ame: full=protein smg5 ame: full=est1-like protein b ame: full=lpts-rp1 ame: full=lpts-interacting protein ame: full=smg-5 homolog short=hsmg-5	C	GO:0043232	intracellular non-membrane-bounded organelle
THRIPS_11_08_2011_00134	THRIPS_11_08_2011_00134	smg5_human ame: full=protein smg5 ame: full=est1-like protein b ame: full=lpts-rp1 ame: full=lpts-interacting protein ame: full=smg-5 homolog short=hsmg-5	P	GO:0065007	biological regulation
THRIPS_11_08_2011_00138	THRIPS_11_08_2011_00138	znt7_chick ame: full=zinc transporter 7 short= -7 ame: full=solute carrier family 30 member 7	C	GO:0000139	Golgi membrane
THRIPS_11_08_2011_00138	THRIPS_11_08_2011_00138	znt7_chick ame: full=zinc transporter 7 short= -7 ame: full=solute carrier family 30 member 7	F	GO:0005385	zinc ion transmembrane transporter activity
THRIPS_11_08_2011_00138	THRIPS_11_08_2011_00138	znt7_chick ame: full=zinc transporter 7 short= -7 ame: full=solute carrier family 30 member 7	C	GO:0005624	membrane fraction
THRIPS_11_08_2011_00138	THRIPS_11_08_2011_00138	znt7_chick ame: full=zinc transporter 7 short= -7 ame: full=solute carrier family 30 member 7	C	GO:0005887	integral to plasma membrane
THRIPS_11_08_2011_00138	THRIPS_11_08_2011_00138	znt7_chick ame: full=zinc transporter 7 short= -7 ame: full=solute carrier family 30 member 7	P	GO:0006824	cobalt ion transport
THRIPS_11_08_2011_00138	THRIPS_11_08_2011_00138	znt7_chick ame: full=zinc transporter 7 short= -7 ame: full=solute carrier family 30 member 7	P	GO:0006882	cellular zinc ion homeostasis
THRIPS_11_08_2011_00138	THRIPS_11_08_2011_00138	znt7_chick ame: full=zinc transporter 7 short= -7 ame: full=solute carrier family 30 member 7	F	GO:0008270	zinc ion binding
THRIPS_11_08_2011_00138	THRIPS_11_08_2011_00138	znt7_chick ame: full=zinc transporter 7 short= -7 ame: full=solute carrier family 30 member 7	P	GO:0010043	response to zinc ion
THRIPS_11_08_2011_00138	THRIPS_11_08_2011_00138	znt7_chick ame: full=zinc transporter 7 short= -7 ame: full=solute carrier family 30 member 7	C	GO:0016324	apical plasma membrane
THRIPS_11_08_2011_00138	THRIPS_11_08_2011_00138	znt7_chick ame: full=zinc transporter 7 short= -7 ame: full=solute carrier family 30 member 7	C	GO:0030667	secretory granule membrane
THRIPS_11_08_2011_00138	THRIPS_11_08_2011_00138	znt7_chick ame: full=zinc transporter 7 short= -7 ame: full=solute carrier family 30 member 7	C	GO:0048471	perinuclear region of cytoplasm
THRIPS_11_08_2011_00138	THRIPS_11_08_2011_00138	znt7_chick ame: full=zinc transporter 7 short= -7 ame: full=solute carrier family 30 member 7	P	GO:0071577	zinc ion transmembrane transport
THRIPS_11_08_2011_00144	THRIPS_11_08_2011_00144	y1505_drome ame: full=la-related protein cg11505 ame: full=la ribonucleoprotein domain family member cg11505	F	GO:0000166	nucleotide binding
THRIPS_11_08_2011_00144	THRIPS_11_08_2011_00144	y1505_drome ame: full=la-related protein cg11505 ame: full=la ribonucleoprotein domain family member cg11505	F	GO:0003723	RNA binding
THRIPS_11_08_2011_00153	THRIPS_11_08_2011_00153	hsdl2_xenla ame: full=hydroxysteroid dehydrogenase-like protein 2	P	GO:0001816	cytokine production
THRIPS_11_08_2011_00153	THRIPS_11_08_2011_00153	hsdl2_xenla ame: full=hydroxysteroid dehydrogenase-like protein 2	P	GO:0002224	toll-like receptor signaling pathway
THRIPS_11_08_2011_00153	THRIPS_11_08_2011_00153	hsdl2_xenla ame: full=hydroxysteroid dehydrogenase-like protein 2	F	GO:0004674	protein serine/threonine kinase activity
THRIPS_11_08_2011_00153	THRIPS_11_08_2011_00153	hsdl2_xenla ame: full=hydroxysteroid dehydrogenase-like protein 2	F	GO:0004713	protein tyrosine kinase activity
THRIPS_11_08_2011_00153	THRIPS_11_08_2011_00153	hsdl2_xenla ame: full=hydroxysteroid dehydrogenase-like protein 2	F	GO:0005149	interleukin-1 receptor binding
THRIPS_11_08_2011_00153	THRIPS_11_08_2011_00153	hsdl2_xenla ame: full=hydroxysteroid dehydrogenase-like protein 2	F	GO:0005524	ATP binding
THRIPS_11_08_2011_00153	THRIPS_11_08_2011_00153	hsdl2_xenla ame: full=hydroxysteroid dehydrogenase-like protein 2	C	GO:0005739	mitochondrion
THRIPS_11_08_2011_00153	THRIPS_11_08_2011_00153	hsdl2_xenla ame: full=hydroxysteroid dehydrogenase-like protein 2	C	GO:0005777	peroxisome
THRIPS_11_08_2011_00153	THRIPS_11_08_2011_00153	hsdl2_xenla ame: full=hydroxysteroid dehydrogenase-like protein 2	P	GO:0008283	cell proliferation
THRIPS_11_08_2011_00153	THRIPS_11_08_2011_00153	hsdl2_xenla ame: full=hydroxysteroid dehydrogenase-like protein 2	P	GO:0009069	serine family amino acid metabolic process
THRIPS_11_08_2011_00153	THRIPS_11_08_2011_00153	hsdl2_xenla ame: full=hydroxysteroid dehydrogenase-like protein 2	P	GO:0009555	pollen development
THRIPS_11_08_2011_00153	THRIPS_11_08_2011_00153	hsdl2_xenla ame: full=hydroxysteroid dehydrogenase-like protein 2	F	GO:0016491	oxidoreductase activity
THRIPS_11_08_2011_00153	THRIPS_11_08_2011_00153	hsdl2_xenla ame: full=hydroxysteroid dehydrogenase-like protein 2	P	GO:0019221	cytokine-mediated signaling pathway
THRIPS_11_08_2011_00153	THRIPS_11_08_2011_00153	hsdl2_xenla ame: full=hydroxysteroid dehydrogenase-like protein 2	F	GO:0032934	sterol binding
THRIPS_11_08_2011_00153	THRIPS_11_08_2011_00153	hsdl2_xenla ame: full=hydroxysteroid dehydrogenase-like protein 2	P	GO:0040007	growth
THRIPS_11_08_2011_00153	THRIPS_11_08_2011_00153	hsdl2_xenla ame: full=hydroxysteroid dehydrogenase-like protein 2	C	GO:0045323	interleukin-1 receptor complex
THRIPS_11_08_2011_00153	THRIPS_11_08_2011_00153	hsdl2_xenla ame: full=hydroxysteroid dehydrogenase-like protein 2	P	GO:0046777	protein amino acid autophosphorylation
THRIPS_11_08_2011_00153	THRIPS_11_08_2011_00153	hsdl2_xenla ame: full=hydroxysteroid dehydrogenase-like protein 2	P	GO:0055114	oxidation reduction
THRIPS_11_08_2011_00155	THRIPS_11_08_2011_00155	ypd1_caeel ame: full=uncharacterized protein	F	GO:0003824	catalytic activity
THRIPS_11_08_2011_00155	THRIPS_11_08_2011_00155	ypd1_caeel ame: full=uncharacterized protein	F	GO:0046872	metal ion binding
THRIPS_11_08_2011_00159	THRIPS_11_08_2011_00159	cyb_elimo ame: full=cytochrome b ame: full=complex iii subunit 3 ame: full=complex iii subunit iii ame: full=cytochrome b-c1 complex subunit 3 ame: full=ubiquinol-cytochrome-c reductase complex cytochrome b subunit	C	GO:0005739	mitochondrion
THRIPS_11_08_2011_00159	THRIPS_11_08_2011_00159	cyb_elimo ame: full=cytochrome b ame: full=complex iii subunit 3 ame: full=complex iii subunit iii ame: full=cytochrome b-c1 complex subunit 3 ame: full=ubiquinol-cytochrome-c reductase complex cytochrome b subunit	P	GO:0022900	electron transport chain
THRIPS_11_08_2011_00159	THRIPS_11_08_2011_00159	cyb_elimo ame: full=cytochrome b ame: full=complex iii subunit 3 ame: full=complex iii subunit iii ame: full=cytochrome b-c1 complex subunit 3 ame: full=ubiquinol-cytochrome-c reductase complex cytochrome b subunit	C	GO:0044425	membrane part
THRIPS_11_08_2011_00167	THRIPS_11_08_2011_00167	ubl3_human ame: full=ubiquitin-like protein 3 ame: full=membrane-anchored ubiquitin-fold protein short= short=mub ame: full=protein hcg-1 flags: precursor	C	GO:0005622	intracellular
THRIPS_11_08_2011_00167	THRIPS_11_08_2011_00167	ubl3_human ame: full=ubiquitin-like protein 3 ame: full=membrane-anchored ubiquitin-fold protein short= short=mub ame: full=protein hcg-1 flags: precursor	C	GO:0005886	plasma membrane
THRIPS_11_08_2011_00168	THRIPS_11_08_2011_00168	skp1_rat ame: full=s-phase kinase-associated protein 1 ame: full=cyclin-a cdk2-associated protein p19 ame: full=s-phase kinase-associated protein 1a ame: full=p19a ame: full=p19skp1	P	GO:0000082	G1/S transition of mitotic cell cycle
THRIPS_11_08_2011_00168	THRIPS_11_08_2011_00168	skp1_rat ame: full=s-phase kinase-associated protein 1 ame: full=cyclin-a cdk2-associated protein p19 ame: full=s-phase kinase-associated protein 1a ame: full=p19a ame: full=p19skp1	P	GO:0000084	S phase of mitotic cell cycle
THRIPS_11_08_2011_00168	THRIPS_11_08_2011_00168	skp1_rat ame: full=s-phase kinase-associated protein 1 ame: full=cyclin-a cdk2-associated protein p19 ame: full=s-phase kinase-associated protein 1a ame: full=p19a ame: full=p19skp1	F	GO:0004672	protein kinase activity
THRIPS_11_08_2011_00168	THRIPS_11_08_2011_00168	skp1_rat ame: full=s-phase kinase-associated protein 1 ame: full=cyclin-a cdk2-associated protein p19 ame: full=s-phase kinase-associated protein 1a ame: full=p19a ame: full=p19skp1	F	GO:0004842	ubiquitin-protein ligase activity
THRIPS_11_08_2011_00168	THRIPS_11_08_2011_00168	skp1_rat ame: full=s-phase kinase-associated protein 1 ame: full=cyclin-a cdk2-associated protein p19 ame: full=s-phase kinase-associated protein 1a ame: full=p19a ame: full=p19skp1	F	GO:0005515	protein binding
THRIPS_11_08_2011_00168	THRIPS_11_08_2011_00168	skp1_rat ame: full=s-phase kinase-associated protein 1 ame: full=cyclin-a cdk2-associated protein p19 ame: full=s-phase kinase-associated protein 1a ame: full=p19a ame: full=p19skp1	C	GO:0005654	nucleoplasm
THRIPS_11_08_2011_00168	THRIPS_11_08_2011_00168	skp1_rat ame: full=s-phase kinase-associated protein 1 ame: full=cyclin-a cdk2-associated protein p19 ame: full=s-phase kinase-associated protein 1a ame: full=p19a ame: full=p19skp1	C	GO:0005819	spindle
THRIPS_11_08_2011_00168	THRIPS_11_08_2011_00168	skp1_rat ame: full=s-phase kinase-associated protein 1 ame: full=cyclin-a cdk2-associated protein p19 ame: full=s-phase kinase-associated protein 1a ame: full=p19a ame: full=p19skp1	C	GO:0005829	cytosol
THRIPS_11_08_2011_00168	THRIPS_11_08_2011_00168	skp1_rat ame: full=s-phase kinase-associated protein 1 ame: full=cyclin-a cdk2-associated protein p19 ame: full=s-phase kinase-associated protein 1a ame: full=p19a ame: full=p19skp1	C	GO:0005886	plasma membrane
THRIPS_11_08_2011_00168	THRIPS_11_08_2011_00168	skp1_rat ame: full=s-phase kinase-associated protein 1 ame: full=cyclin-a cdk2-associated protein p19 ame: full=s-phase kinase-associated protein 1a ame: full=p19a ame: full=p19skp1	P	GO:0006468	protein amino acid phosphorylation
THRIPS_11_08_2011_00168	THRIPS_11_08_2011_00168	skp1_rat ame: full=s-phase kinase-associated protein 1 ame: full=cyclin-a cdk2-associated protein p19 ame: full=s-phase kinase-associated protein 1a ame: full=p19a ame: full=p19skp1	P	GO:0007067	mitosis
THRIPS_11_08_2011_00168	THRIPS_11_08_2011_00168	skp1_rat ame: full=s-phase kinase-associated protein 1 ame: full=cyclin-a cdk2-associated protein p19 ame: full=s-phase kinase-associated protein 1a ame: full=p19a ame: full=p19skp1	P	GO:0007140	male meiosis
THRIPS_11_08_2011_00168	THRIPS_11_08_2011_00168	skp1_rat ame: full=s-phase kinase-associated protein 1 ame: full=cyclin-a cdk2-associated protein p19 ame: full=s-phase kinase-associated protein 1a ame: full=p19a ame: full=p19skp1	C	GO:0009524	phragmoplast
THRIPS_11_08_2011_00168	THRIPS_11_08_2011_00168	skp1_rat ame: full=s-phase kinase-associated protein 1 ame: full=cyclin-a cdk2-associated protein p19 ame: full=s-phase kinase-associated protein 1a ame: full=p19a ame: full=p19skp1	P	GO:0009651	response to salt stress
THRIPS_11_08_2011_00168	THRIPS_11_08_2011_00168	skp1_rat ame: full=s-phase kinase-associated protein 1 ame: full=cyclin-a cdk2-associated protein p19 ame: full=s-phase kinase-associated protein 1a ame: full=p19a ame: full=p19skp1	P	GO:0009793	embryonic development ending in seed dormancy
THRIPS_11_08_2011_00168	THRIPS_11_08_2011_00168	skp1_rat ame: full=s-phase kinase-associated protein 1 ame: full=cyclin-a cdk2-associated protein p19 ame: full=s-phase kinase-associated protein 1a ame: full=p19a ame: full=p19skp1	P	GO:0016032	viral reproduction
THRIPS_11_08_2011_00168	THRIPS_11_08_2011_00168	skp1_rat ame: full=s-phase kinase-associated protein 1 ame: full=cyclin-a cdk2-associated protein p19 ame: full=s-phase kinase-associated protein 1a ame: full=p19a ame: full=p19skp1	C	GO:0019005	SCF ubiquitin ligase complex
THRIPS_11_08_2011_00168	THRIPS_11_08_2011_00168	skp1_rat ame: full=s-phase kinase-associated protein 1 ame: full=cyclin-a cdk2-associated protein p19 ame: full=s-phase kinase-associated protein 1a ame: full=p19a ame: full=p19skp1	P	GO:0031145	anaphase-promoting complex-dependent proteasomal ubiquitin-dependent protein catabolic process
THRIPS_11_08_2011_00168	THRIPS_11_08_2011_00168	skp1_rat ame: full=s-phase kinase-associated protein 1 ame: full=cyclin-a cdk2-associated protein p19 ame: full=s-phase kinase-associated protein 1a ame: full=p19a ame: full=p19skp1	P	GO:0031146	SCF-dependent proteasomal ubiquitin-dependent protein catabolic process
THRIPS_11_08_2011_00168	THRIPS_11_08_2011_00168	skp1_rat ame: full=s-phase kinase-associated protein 1 ame: full=cyclin-a cdk2-associated protein p19 ame: full=s-phase kinase-associated protein 1a ame: full=p19a ame: full=p19skp1	C	GO:0031519	PcG protein complex
THRIPS_11_08_2011_00168	THRIPS_11_08_2011_00168	skp1_rat ame: full=s-phase kinase-associated protein 1 ame: full=cyclin-a cdk2-associated protein p19 ame: full=s-phase kinase-associated protein 1a ame: full=p19a ame: full=p19skp1	N	GO:0035518
THRIPS_11_08_2011_00168	THRIPS_11_08_2011_00168	skp1_rat ame: full=s-phase kinase-associated protein 1 ame: full=cyclin-a cdk2-associated protein p19 ame: full=s-phase kinase-associated protein 1a ame: full=p19a ame: full=p19skp1	P	GO:0045910	negative regulation of DNA recombination
THRIPS_11_08_2011_00168	THRIPS_11_08_2011_00168	skp1_rat ame: full=s-phase kinase-associated protein 1 ame: full=cyclin-a cdk2-associated protein p19 ame: full=s-phase kinase-associated protein 1a ame: full=p19a ame: full=p19skp1	P	GO:0046686	response to cadmium ion
THRIPS_11_08_2011_00168	THRIPS_11_08_2011_00168	skp1_rat ame: full=s-phase kinase-associated protein 1 ame: full=cyclin-a cdk2-associated protein p19 ame: full=s-phase kinase-associated protein 1a ame: full=p19a ame: full=p19skp1	P	GO:0051437	positive regulation of ubiquitin-protein ligase activity during mitotic cell cycle
THRIPS_11_08_2011_00171	THRIPS_11_08_2011_00171	ctns_drome ame: full=cystinosin homolog	P	GO:0003333	amino acid transmembrane transport
THRIPS_11_08_2011_00171	THRIPS_11_08_2011_00171	ctns_drome ame: full=cystinosin homolog	C	GO:0005765	lysosomal membrane
THRIPS_11_08_2011_00171	THRIPS_11_08_2011_00171	ctns_drome ame: full=cystinosin homolog	C	GO:0005769	early endosome
THRIPS_11_08_2011_00171	THRIPS_11_08_2011_00171	ctns_drome ame: full=cystinosin homolog	C	GO:0005770	late endosome
THRIPS_11_08_2011_00171	THRIPS_11_08_2011_00171	ctns_drome ame: full=cystinosin homolog	P	GO:0006749	glutathione metabolic process
THRIPS_11_08_2011_00171	THRIPS_11_08_2011_00171	ctns_drome ame: full=cystinosin homolog	P	GO:0007420	brain development
THRIPS_11_08_2011_00171	THRIPS_11_08_2011_00171	ctns_drome ame: full=cystinosin homolog	F	GO:0015184	L-cystine transmembrane transporter activity
THRIPS_11_08_2011_00171	THRIPS_11_08_2011_00171	ctns_drome ame: full=cystinosin homolog	P	GO:0015811	L-cystine transport
THRIPS_11_08_2011_00171	THRIPS_11_08_2011_00171	ctns_drome ame: full=cystinosin homolog	P	GO:0046034	ATP metabolic process
THRIPS_11_08_2011_00171	THRIPS_11_08_2011_00171	ctns_drome ame: full=cystinosin homolog	P	GO:0050890	cognition
THRIPS_11_08_2011_00171	THRIPS_11_08_2011_00171	ctns_drome ame: full=cystinosin homolog	N	GO:0072337
THRIPS_11_08_2011_00173	THRIPS_11_08_2011_00173	rl30_brabe ame: full=60s ribosomal protein l30	F	GO:0003723	RNA binding
THRIPS_11_08_2011_00173	THRIPS_11_08_2011_00173	rl30_brabe ame: full=60s ribosomal protein l30	F	GO:0003735	structural constituent of ribosome
THRIPS_11_08_2011_00173	THRIPS_11_08_2011_00173	rl30_brabe ame: full=60s ribosomal protein l30	C	GO:0005886	plasma membrane
THRIPS_11_08_2011_00173	THRIPS_11_08_2011_00173	rl30_brabe ame: full=60s ribosomal protein l30	P	GO:0006414	translational elongation
THRIPS_11_08_2011_00173	THRIPS_11_08_2011_00173	rl30_brabe ame: full=60s ribosomal protein l30	P	GO:0006415	translational termination
THRIPS_11_08_2011_00173	THRIPS_11_08_2011_00173	rl30_brabe ame: full=60s ribosomal protein l30	C	GO:0009506	plasmodesma
THRIPS_11_08_2011_00173	THRIPS_11_08_2011_00173	rl30_brabe ame: full=60s ribosomal protein l30	P	GO:0009620	response to fungus
THRIPS_11_08_2011_00173	THRIPS_11_08_2011_00173	rl30_brabe ame: full=60s ribosomal protein l30	P	GO:0016071	mRNA metabolic process
THRIPS_11_08_2011_00173	THRIPS_11_08_2011_00173	rl30_brabe ame: full=60s ribosomal protein l30	P	GO:0019083	viral transcription
THRIPS_11_08_2011_00173	THRIPS_11_08_2011_00173	rl30_brabe ame: full=60s ribosomal protein l30	C	GO:0022625	cytosolic large ribosomal subunit
THRIPS_11_08_2011_00173	THRIPS_11_08_2011_00173	rl30_brabe ame: full=60s ribosomal protein l30	P	GO:0031018	endocrine pancreas development
THRIPS_11_08_2011_00173	THRIPS_11_08_2011_00173	rl30_brabe ame: full=60s ribosomal protein l30	P	GO:0042254	ribosome biogenesis
THRIPS_11_08_2011_00174	THRIPS_11_08_2011_00174	bccip_drome ame: full=protein bccip homolog	P	GO:0000079	regulation of cyclin-dependent protein kinase activity
THRIPS_11_08_2011_00174	THRIPS_11_08_2011_00174	bccip_drome ame: full=protein bccip homolog	F	GO:0005515	protein binding
THRIPS_11_08_2011_00174	THRIPS_11_08_2011_00174	bccip_drome ame: full=protein bccip homolog	F	GO:0019207	kinase regulator activity
THRIPS_11_08_2011_00174	THRIPS_11_08_2011_00174	bccip_drome ame: full=protein bccip homolog	C	GO:0019908	nuclear cyclin-dependent protein kinase holoenzyme complex
THRIPS_11_08_2011_00174	THRIPS_11_08_2011_00174	bccip_drome ame: full=protein bccip homolog	P	GO:0061101	neuroendocrine cell differentiation
THRIPS_11_08_2011_00177	THRIPS_11_08_2011_00177	mdhm_human ame: full=malate mitochondrial flags: precursor	F	GO:0000166	nucleotide binding
THRIPS_11_08_2011_00177	THRIPS_11_08_2011_00177	mdhm_human ame: full=malate mitochondrial flags: precursor	F	GO:0005507	copper ion binding
THRIPS_11_08_2011_00177	THRIPS_11_08_2011_00177	mdhm_human ame: full=malate mitochondrial flags: precursor	C	GO:0005618	cell wall
THRIPS_11_08_2011_00177	THRIPS_11_08_2011_00177	mdhm_human ame: full=malate mitochondrial flags: precursor	C	GO:0005730	nucleolus
THRIPS_11_08_2011_00177	THRIPS_11_08_2011_00177	mdhm_human ame: full=malate mitochondrial flags: precursor	C	GO:0005743	mitochondrial inner membrane
THRIPS_11_08_2011_00177	THRIPS_11_08_2011_00177	mdhm_human ame: full=malate mitochondrial flags: precursor	C	GO:0005759	mitochondrial matrix
THRIPS_11_08_2011_00177	THRIPS_11_08_2011_00177	mdhm_human ame: full=malate mitochondrial flags: precursor	C	GO:0005774	vacuolar membrane
THRIPS_11_08_2011_00177	THRIPS_11_08_2011_00177	mdhm_human ame: full=malate mitochondrial flags: precursor	C	GO:0005777	peroxisome
THRIPS_11_08_2011_00177	THRIPS_11_08_2011_00177	mdhm_human ame: full=malate mitochondrial flags: precursor	C	GO:0005829	cytosol
THRIPS_11_08_2011_00177	THRIPS_11_08_2011_00177	mdhm_human ame: full=malate mitochondrial flags: precursor	C	GO:0005886	plasma membrane
THRIPS_11_08_2011_00177	THRIPS_11_08_2011_00177	mdhm_human ame: full=malate mitochondrial flags: precursor	P	GO:0006090	pyruvate metabolic process
THRIPS_11_08_2011_00177	THRIPS_11_08_2011_00177	mdhm_human ame: full=malate mitochondrial flags: precursor	P	GO:0006094	gluconeogenesis
THRIPS_11_08_2011_00177	THRIPS_11_08_2011_00177	mdhm_human ame: full=malate mitochondrial flags: precursor	P	GO:0006107	oxaloacetate metabolic process
THRIPS_11_08_2011_00177	THRIPS_11_08_2011_00177	mdhm_human ame: full=malate mitochondrial flags: precursor	P	GO:0006108	malate metabolic process
THRIPS_11_08_2011_00177	THRIPS_11_08_2011_00177	mdhm_human ame: full=malate mitochondrial flags: precursor	P	GO:0006475	internal protein amino acid acetylation
THRIPS_11_08_2011_00177	THRIPS_11_08_2011_00177	mdhm_human ame: full=malate mitochondrial flags: precursor	P	GO:0006734	NADH metabolic process
THRIPS_11_08_2011_00177	THRIPS_11_08_2011_00177	mdhm_human ame: full=malate mitochondrial flags: precursor	P	GO:0009409	response to cold
THRIPS_11_08_2011_00177	THRIPS_11_08_2011_00177	mdhm_human ame: full=malate mitochondrial flags: precursor	C	GO:0009570	chloroplast stroma
THRIPS_11_08_2011_00177	THRIPS_11_08_2011_00177	mdhm_human ame: full=malate mitochondrial flags: precursor	P	GO:0009651	response to salt stress
THRIPS_11_08_2011_00177	THRIPS_11_08_2011_00177	mdhm_human ame: full=malate mitochondrial flags: precursor	C	GO:0009941	chloroplast envelope
THRIPS_11_08_2011_00177	THRIPS_11_08_2011_00177	mdhm_human ame: full=malate mitochondrial flags: precursor	C	GO:0010319	stromule
THRIPS_11_08_2011_00177	THRIPS_11_08_2011_00177	mdhm_human ame: full=malate mitochondrial flags: precursor	P	GO:0015976	carbon utilization
THRIPS_11_08_2011_00177	THRIPS_11_08_2011_00177	mdhm_human ame: full=malate mitochondrial flags: precursor	P	GO:0019643	reductive tricarboxylic acid cycle
THRIPS_11_08_2011_00177	THRIPS_11_08_2011_00177	mdhm_human ame: full=malate mitochondrial flags: precursor	F	GO:0030060	L-malate dehydrogenase activity
THRIPS_11_08_2011_00177	THRIPS_11_08_2011_00177	mdhm_human ame: full=malate mitochondrial flags: precursor	P	GO:0031998	regulation of fatty acid beta-oxidation
THRIPS_11_08_2011_00177	THRIPS_11_08_2011_00177	mdhm_human ame: full=malate mitochondrial flags: precursor	P	GO:0042742	defense response to bacterium
THRIPS_11_08_2011_00177	THRIPS_11_08_2011_00177	mdhm_human ame: full=malate mitochondrial flags: precursor	F	GO:0043621	protein self-association
THRIPS_11_08_2011_00177	THRIPS_11_08_2011_00177	mdhm_human ame: full=malate mitochondrial flags: precursor	P	GO:0046487	glyoxylate metabolic process
THRIPS_11_08_2011_00177	THRIPS_11_08_2011_00177	mdhm_human ame: full=malate mitochondrial flags: precursor	F	GO:0046554	malate dehydrogenase (NADP+) activity
THRIPS_11_08_2011_00177	THRIPS_11_08_2011_00177	mdhm_human ame: full=malate mitochondrial flags: precursor	P	GO:0046686	response to cadmium ion
THRIPS_11_08_2011_00177	THRIPS_11_08_2011_00177	mdhm_human ame: full=malate mitochondrial flags: precursor	C	GO:0048046	apoplast
THRIPS_11_08_2011_00177	THRIPS_11_08_2011_00177	mdhm_human ame: full=malate mitochondrial flags: precursor	P	GO:0080093	regulation of photorespiration
THRIPS_11_08_2011_00184	THRIPS_11_08_2011_00184	zfy21_bovin ame: full=zinc finger fyve domain-containing protein 21	F	GO:0005515	protein binding
THRIPS_11_08_2011_00184	THRIPS_11_08_2011_00184	zfy21_bovin ame: full=zinc finger fyve domain-containing protein 21	C	GO:0005829	cytosol
THRIPS_11_08_2011_00184	THRIPS_11_08_2011_00184	zfy21_bovin ame: full=zinc finger fyve domain-containing protein 21	P	GO:0006996	organelle organization
THRIPS_11_08_2011_00184	THRIPS_11_08_2011_00184	zfy21_bovin ame: full=zinc finger fyve domain-containing protein 21	P	GO:0007175	negative regulation of epidermal growth factor receptor activity
THRIPS_11_08_2011_00184	THRIPS_11_08_2011_00184	zfy21_bovin ame: full=zinc finger fyve domain-containing protein 21	P	GO:0016192	vesicle-mediated transport
THRIPS_11_08_2011_00184	THRIPS_11_08_2011_00184	zfy21_bovin ame: full=zinc finger fyve domain-containing protein 21	C	GO:0031901	early endosome membrane
THRIPS_11_08_2011_00184	THRIPS_11_08_2011_00184	zfy21_bovin ame: full=zinc finger fyve domain-containing protein 21	F	GO:0032266	phosphatidylinositol-3-phosphate binding
THRIPS_11_08_2011_00184	THRIPS_11_08_2011_00184	zfy21_bovin ame: full=zinc finger fyve domain-containing protein 21	P	GO:0046907	intracellular transport
THRIPS_11_08_2011_00185	THRIPS_11_08_2011_00185	adenylate cyclase type 9	F	GO:0004016	adenylate cyclase activity
THRIPS_11_08_2011_00185	THRIPS_11_08_2011_00185	adenylate cyclase type 9	P	GO:0006144	purine base metabolic process
THRIPS_11_08_2011_00185	THRIPS_11_08_2011_00185	adenylate cyclase type 9	P	GO:0006171	cAMP biosynthetic process
THRIPS_11_08_2011_00185	THRIPS_11_08_2011_00185	adenylate cyclase type 9	C	GO:0044464	cell part
THRIPS_11_08_2011_00189	THRIPS_11_08_2011_00189	ken1_culqu ame: full=transcription factor ken 1	F	GO:0003677	DNA binding
THRIPS_11_08_2011_00189	THRIPS_11_08_2011_00189	ken1_culqu ame: full=transcription factor ken 1	F	GO:0003700	transcription factor activity
THRIPS_11_08_2011_00189	THRIPS_11_08_2011_00189	ken1_culqu ame: full=transcription factor ken 1	C	GO:0005667	transcription factor complex
THRIPS_11_08_2011_00189	THRIPS_11_08_2011_00189	ken1_culqu ame: full=transcription factor ken 1	P	GO:0006355	regulation of transcription, DNA-dependent
THRIPS_11_08_2011_00189	THRIPS_11_08_2011_00189	ken1_culqu ame: full=transcription factor ken 1	F	GO:0008270	zinc ion binding
THRIPS_11_08_2011_00189	THRIPS_11_08_2011_00189	ken1_culqu ame: full=transcription factor ken 1	P	GO:0030539	male genitalia development
THRIPS_11_08_2011_00189	THRIPS_11_08_2011_00189	ken1_culqu ame: full=transcription factor ken 1	P	GO:0030540	female genitalia development
THRIPS_11_08_2011_00189	THRIPS_11_08_2011_00189	ken1_culqu ame: full=transcription factor ken 1	P	GO:0045449	regulation of transcription
THRIPS_11_08_2011_00189	THRIPS_11_08_2011_00189	ken1_culqu ame: full=transcription factor ken 1	P	GO:0045496	male analia development
THRIPS_11_08_2011_00189	THRIPS_11_08_2011_00189	ken1_culqu ame: full=transcription factor ken 1	P	GO:0045497	female analia development
THRIPS_11_08_2011_00189	THRIPS_11_08_2011_00189	ken1_culqu ame: full=transcription factor ken 1	P	GO:0046426	negative regulation of JAK-STAT cascade
THRIPS_11_08_2011_00192	THRIPS_11_08_2011_00192	c1tc_drome ame: full=c-1-tetrahydrofolate cytoplasmic short=c1-thf synthase includes: ame: full=methylenetetrahydrofolate dehydrogenase includes: ame: full=methenyltetrahydrofolate cyclohydrolase includes: ame: full=formyltetrahydrofolate synthetase	P	GO:0000105	histidine biosynthetic process
THRIPS_11_08_2011_00192	THRIPS_11_08_2011_00192	c1tc_drome ame: full=c-1-tetrahydrofolate cytoplasmic short=c1-thf synthase includes: ame: full=methylenetetrahydrofolate dehydrogenase includes: ame: full=methenyltetrahydrofolate cyclohydrolase includes: ame: full=formyltetrahydrofolate synthetase	F	GO:0004329	formate-tetrahydrofolate ligase activity
THRIPS_11_08_2011_00192	THRIPS_11_08_2011_00192	c1tc_drome ame: full=c-1-tetrahydrofolate cytoplasmic short=c1-thf synthase includes: ame: full=methylenetetrahydrofolate dehydrogenase includes: ame: full=methenyltetrahydrofolate cyclohydrolase includes: ame: full=formyltetrahydrofolate synthetase	F	GO:0004477	methenyltetrahydrofolate cyclohydrolase activity
THRIPS_11_08_2011_00192	THRIPS_11_08_2011_00192	c1tc_drome ame: full=c-1-tetrahydrofolate cytoplasmic short=c1-thf synthase includes: ame: full=methylenetetrahydrofolate dehydrogenase includes: ame: full=methenyltetrahydrofolate cyclohydrolase includes: ame: full=formyltetrahydrofolate synthetase	F	GO:0004486	methylenetetrahydrofolate dehydrogenase activity
THRIPS_11_08_2011_00192	THRIPS_11_08_2011_00192	c1tc_drome ame: full=c-1-tetrahydrofolate cytoplasmic short=c1-thf synthase includes: ame: full=methylenetetrahydrofolate dehydrogenase includes: ame: full=methenyltetrahydrofolate cyclohydrolase includes: ame: full=formyltetrahydrofolate synthetase	F	GO:0004488	methylenetetrahydrofolate dehydrogenase (NADP+) activity
THRIPS_11_08_2011_00192	THRIPS_11_08_2011_00192	c1tc_drome ame: full=c-1-tetrahydrofolate cytoplasmic short=c1-thf synthase includes: ame: full=methylenetetrahydrofolate dehydrogenase includes: ame: full=methenyltetrahydrofolate cyclohydrolase includes: ame: full=formyltetrahydrofolate synthetase	F	GO:0005507	copper ion binding
THRIPS_11_08_2011_00192	THRIPS_11_08_2011_00192	c1tc_drome ame: full=c-1-tetrahydrofolate cytoplasmic short=c1-thf synthase includes: ame: full=methylenetetrahydrofolate dehydrogenase includes: ame: full=methenyltetrahydrofolate cyclohydrolase includes: ame: full=formyltetrahydrofolate synthetase	F	GO:0005524	ATP binding
THRIPS_11_08_2011_00192	THRIPS_11_08_2011_00192	c1tc_drome ame: full=c-1-tetrahydrofolate cytoplasmic short=c1-thf synthase includes: ame: full=methylenetetrahydrofolate dehydrogenase includes: ame: full=methenyltetrahydrofolate cyclohydrolase includes: ame: full=formyltetrahydrofolate synthetase	C	GO:0005739	mitochondrion
THRIPS_11_08_2011_00192	THRIPS_11_08_2011_00192	c1tc_drome ame: full=c-1-tetrahydrofolate cytoplasmic short=c1-thf synthase includes: ame: full=methylenetetrahydrofolate dehydrogenase includes: ame: full=methenyltetrahydrofolate cyclohydrolase includes: ame: full=formyltetrahydrofolate synthetase	C	GO:0005829	cytosol
THRIPS_11_08_2011_00192	THRIPS_11_08_2011_00192	c1tc_drome ame: full=c-1-tetrahydrofolate cytoplasmic short=c1-thf synthase includes: ame: full=methylenetetrahydrofolate dehydrogenase includes: ame: full=methenyltetrahydrofolate cyclohydrolase includes: ame: full=formyltetrahydrofolate synthetase	C	GO:0005886	plasma membrane
THRIPS_11_08_2011_00192	THRIPS_11_08_2011_00192	c1tc_drome ame: full=c-1-tetrahydrofolate cytoplasmic short=c1-thf synthase includes: ame: full=methylenetetrahydrofolate dehydrogenase includes: ame: full=methenyltetrahydrofolate cyclohydrolase includes: ame: full=formyltetrahydrofolate synthetase	P	GO:0006164	purine nucleotide biosynthetic process
THRIPS_11_08_2011_00192	THRIPS_11_08_2011_00192	c1tc_drome ame: full=c-1-tetrahydrofolate cytoplasmic short=c1-thf synthase includes: ame: full=methylenetetrahydrofolate dehydrogenase includes: ame: full=methenyltetrahydrofolate cyclohydrolase includes: ame: full=formyltetrahydrofolate synthetase	P	GO:0006730	one-carbon metabolic process
THRIPS_11_08_2011_00192	THRIPS_11_08_2011_00192	c1tc_drome ame: full=c-1-tetrahydrofolate cytoplasmic short=c1-thf synthase includes: ame: full=methylenetetrahydrofolate dehydrogenase includes: ame: full=methenyltetrahydrofolate cyclohydrolase includes: ame: full=formyltetrahydrofolate synthetase	P	GO:0009086	methionine biosynthetic process
THRIPS_11_08_2011_00192	THRIPS_11_08_2011_00192	c1tc_drome ame: full=c-1-tetrahydrofolate cytoplasmic short=c1-thf synthase includes: ame: full=methylenetetrahydrofolate dehydrogenase includes: ame: full=methenyltetrahydrofolate cyclohydrolase includes: ame: full=formyltetrahydrofolate synthetase	P	GO:0009396	folic acid and derivative biosynthetic process
THRIPS_11_08_2011_00192	THRIPS_11_08_2011_00192	c1tc_drome ame: full=c-1-tetrahydrofolate cytoplasmic short=c1-thf synthase includes: ame: full=methylenetetrahydrofolate dehydrogenase includes: ame: full=methenyltetrahydrofolate cyclohydrolase includes: ame: full=formyltetrahydrofolate synthetase	C	GO:0009507	chloroplast
THRIPS_11_08_2011_00192	THRIPS_11_08_2011_00192	c1tc_drome ame: full=c-1-tetrahydrofolate cytoplasmic short=c1-thf synthase includes: ame: full=methylenetetrahydrofolate dehydrogenase includes: ame: full=methenyltetrahydrofolate cyclohydrolase includes: ame: full=formyltetrahydrofolate synthetase	P	GO:0015942	formate metabolic process
THRIPS_11_08_2011_00192	THRIPS_11_08_2011_00192	c1tc_drome ame: full=c-1-tetrahydrofolate cytoplasmic short=c1-thf synthase includes: ame: full=methylenetetrahydrofolate dehydrogenase includes: ame: full=methenyltetrahydrofolate cyclohydrolase includes: ame: full=formyltetrahydrofolate synthetase	F	GO:0042803	protein homodimerization activity
THRIPS_11_08_2011_00192	THRIPS_11_08_2011_00192	c1tc_drome ame: full=c-1-tetrahydrofolate cytoplasmic short=c1-thf synthase includes: ame: full=methylenetetrahydrofolate dehydrogenase includes: ame: full=methenyltetrahydrofolate cyclohydrolase includes: ame: full=formyltetrahydrofolate synthetase	P	GO:0046487	glyoxylate metabolic process
THRIPS_11_08_2011_00192	THRIPS_11_08_2011_00192	c1tc_drome ame: full=c-1-tetrahydrofolate cytoplasmic short=c1-thf synthase includes: ame: full=methylenetetrahydrofolate dehydrogenase includes: ame: full=methenyltetrahydrofolate cyclohydrolase includes: ame: full=formyltetrahydrofolate synthetase	P	GO:0046653	tetrahydrofolate metabolic process
THRIPS_11_08_2011_00192	THRIPS_11_08_2011_00192	c1tc_drome ame: full=c-1-tetrahydrofolate cytoplasmic short=c1-thf synthase includes: ame: full=methylenetetrahydrofolate dehydrogenase includes: ame: full=methenyltetrahydrofolate cyclohydrolase includes: ame: full=formyltetrahydrofolate synthetase	P	GO:0046655	folic acid metabolic process
THRIPS_11_08_2011_00192	THRIPS_11_08_2011_00192	c1tc_drome ame: full=c-1-tetrahydrofolate cytoplasmic short=c1-thf synthase includes: ame: full=methylenetetrahydrofolate dehydrogenase includes: ame: full=methenyltetrahydrofolate cyclohydrolase includes: ame: full=formyltetrahydrofolate synthetase	P	GO:0046686	response to cadmium ion
THRIPS_11_08_2011_00192	THRIPS_11_08_2011_00192	c1tc_drome ame: full=c-1-tetrahydrofolate cytoplasmic short=c1-thf synthase includes: ame: full=methylenetetrahydrofolate dehydrogenase includes: ame: full=methenyltetrahydrofolate cyclohydrolase includes: ame: full=formyltetrahydrofolate synthetase	C	GO:0048046	apoplast
THRIPS_11_08_2011_00192	THRIPS_11_08_2011_00192	c1tc_drome ame: full=c-1-tetrahydrofolate cytoplasmic short=c1-thf synthase includes: ame: full=methylenetetrahydrofolate dehydrogenase includes: ame: full=methenyltetrahydrofolate cyclohydrolase includes: ame: full=formyltetrahydrofolate synthetase	P	GO:0055114	oxidation reduction
THRIPS_11_08_2011_00193	THRIPS_11_08_2011_00193	fcho2_human ame: full=fch domain only protein 2	P	GO:0002021	response to dietary excess
THRIPS_11_08_2011_00193	THRIPS_11_08_2011_00193	fcho2_human ame: full=fch domain only protein 2	F	GO:0005543	phospholipid binding
THRIPS_11_08_2011_00193	THRIPS_11_08_2011_00193	fcho2_human ame: full=fch domain only protein 2	F	GO:0008017	microtubule binding
THRIPS_11_08_2011_00193	THRIPS_11_08_2011_00193	fcho2_human ame: full=fch domain only protein 2	F	GO:0017124	SH3 domain binding
THRIPS_11_08_2011_00193	THRIPS_11_08_2011_00193	fcho2_human ame: full=fch domain only protein 2	C	GO:0030122	AP-2 adaptor complex
THRIPS_11_08_2011_00193	THRIPS_11_08_2011_00193	fcho2_human ame: full=fch domain only protein 2	P	GO:0042594	response to starvation
THRIPS_11_08_2011_00193	THRIPS_11_08_2011_00193	fcho2_human ame: full=fch domain only protein 2	C	GO:0045298	tubulin complex
THRIPS_11_08_2011_00193	THRIPS_11_08_2011_00193	fcho2_human ame: full=fch domain only protein 2	P	GO:0048260	positive regulation of receptor-mediated endocytosis
THRIPS_11_08_2011_00193	THRIPS_11_08_2011_00193	fcho2_human ame: full=fch domain only protein 2	N	GO:2000253
THRIPS_11_08_2011_00193	THRIPS_11_08_2011_00193	fcho2_human ame: full=fch domain only protein 2	N	GO:2000507
THRIPS_11_08_2011_00194	THRIPS_11_08_2011_00194	arf1_drome ame: full=adp-ribosylation factor 1	C	GO:0000139	Golgi membrane
THRIPS_11_08_2011_00194	THRIPS_11_08_2011_00194	arf1_drome ame: full=adp-ribosylation factor 1	F	GO:0003924	GTPase activity
THRIPS_11_08_2011_00194	THRIPS_11_08_2011_00194	arf1_drome ame: full=adp-ribosylation factor 1	F	GO:0005057	receptor signaling protein activity
THRIPS_11_08_2011_00194	THRIPS_11_08_2011_00194	arf1_drome ame: full=adp-ribosylation factor 1	F	GO:0005215	transporter activity
THRIPS_11_08_2011_00194	THRIPS_11_08_2011_00194	arf1_drome ame: full=adp-ribosylation factor 1	F	GO:0005515	protein binding
THRIPS_11_08_2011_00194	THRIPS_11_08_2011_00194	arf1_drome ame: full=adp-ribosylation factor 1	F	GO:0005525	GTP binding
THRIPS_11_08_2011_00194	THRIPS_11_08_2011_00194	arf1_drome ame: full=adp-ribosylation factor 1	C	GO:0005783	endoplasmic reticulum
THRIPS_11_08_2011_00194	THRIPS_11_08_2011_00194	arf1_drome ame: full=adp-ribosylation factor 1	C	GO:0005829	cytosol
THRIPS_11_08_2011_00194	THRIPS_11_08_2011_00194	arf1_drome ame: full=adp-ribosylation factor 1	C	GO:0005886	plasma membrane
THRIPS_11_08_2011_00194	THRIPS_11_08_2011_00194	arf1_drome ame: full=adp-ribosylation factor 1	P	GO:0006184	GTP catabolic process
THRIPS_11_08_2011_00194	THRIPS_11_08_2011_00194	arf1_drome ame: full=adp-ribosylation factor 1	P	GO:0006471	protein amino acid ADP-ribosylation
THRIPS_11_08_2011_00194	THRIPS_11_08_2011_00194	arf1_drome ame: full=adp-ribosylation factor 1	P	GO:0006878	cellular copper ion homeostasis
THRIPS_11_08_2011_00194	THRIPS_11_08_2011_00194	arf1_drome ame: full=adp-ribosylation factor 1	P	GO:0006886	intracellular protein transport
THRIPS_11_08_2011_00194	THRIPS_11_08_2011_00194	arf1_drome ame: full=adp-ribosylation factor 1	P	GO:0006890	retrograde vesicle-mediated transport, Golgi to ER
THRIPS_11_08_2011_00194	THRIPS_11_08_2011_00194	arf1_drome ame: full=adp-ribosylation factor 1	P	GO:0006892	post-Golgi vesicle-mediated transport
THRIPS_11_08_2011_00194	THRIPS_11_08_2011_00194	arf1_drome ame: full=adp-ribosylation factor 1	P	GO:0007264	small GTPase mediated signal transduction
THRIPS_11_08_2011_00194	THRIPS_11_08_2011_00194	arf1_drome ame: full=adp-ribosylation factor 1	P	GO:0007276	gamete generation
THRIPS_11_08_2011_00194	THRIPS_11_08_2011_00194	arf1_drome ame: full=adp-ribosylation factor 1	P	GO:0009792	embryonic development ending in birth or egg hatching
THRIPS_11_08_2011_00194	THRIPS_11_08_2011_00194	arf1_drome ame: full=adp-ribosylation factor 1	P	GO:0016032	viral reproduction
THRIPS_11_08_2011_00194	THRIPS_11_08_2011_00194	arf1_drome ame: full=adp-ribosylation factor 1	C	GO:0030017	sarcomere
THRIPS_11_08_2011_00194	THRIPS_11_08_2011_00194	arf1_drome ame: full=adp-ribosylation factor 1	P	GO:0048205	COPI coating of Golgi vesicle
THRIPS_11_08_2011_00194	THRIPS_11_08_2011_00194	arf1_drome ame: full=adp-ribosylation factor 1	C	GO:0048471	perinuclear region of cytoplasm
THRIPS_11_08_2011_00194	THRIPS_11_08_2011_00194	arf1_drome ame: full=adp-ribosylation factor 1	P	GO:0050690	regulation of defense response to virus by virus
THRIPS_11_08_2011_00195	THRIPS_11_08_2011_00195	bap31_human ame: full=b-cell receptor-associated protein 31 short=bcr-associated protein 31 short=bap31 ame: full=6c6-ag tumor-associated antigen ame: full=protein cdm ame: full=p28	P	GO:0002376	immune system process
THRIPS_11_08_2011_00195	THRIPS_11_08_2011_00195	bap31_human ame: full=b-cell receptor-associated protein 31 short=bcr-associated protein 31 short=bap31 ame: full=6c6-ag tumor-associated antigen ame: full=protein cdm ame: full=p28	F	GO:0005515	protein binding
THRIPS_11_08_2011_00195	THRIPS_11_08_2011_00195	bap31_human ame: full=b-cell receptor-associated protein 31 short=bcr-associated protein 31 short=bap31 ame: full=6c6-ag tumor-associated antigen ame: full=protein cdm ame: full=p28	C	GO:0005789	endoplasmic reticulum membrane
THRIPS_11_08_2011_00195	THRIPS_11_08_2011_00195	bap31_human ame: full=b-cell receptor-associated protein 31 short=bcr-associated protein 31 short=bap31 ame: full=6c6-ag tumor-associated antigen ame: full=protein cdm ame: full=p28	C	GO:0005887	integral to plasma membrane
THRIPS_11_08_2011_00195	THRIPS_11_08_2011_00195	bap31_human ame: full=b-cell receptor-associated protein 31 short=bcr-associated protein 31 short=bap31 ame: full=6c6-ag tumor-associated antigen ame: full=protein cdm ame: full=p28	P	GO:0006886	intracellular protein transport
THRIPS_11_08_2011_00195	THRIPS_11_08_2011_00195	bap31_human ame: full=b-cell receptor-associated protein 31 short=bcr-associated protein 31 short=bap31 ame: full=6c6-ag tumor-associated antigen ame: full=protein cdm ame: full=p28	P	GO:0006915	apoptosis
THRIPS_11_08_2011_00196	THRIPS_11_08_2011_00196	csk2a_spofr ame: full=casein kinase ii subunit alpha short=ck ii subunit alpha	C	GO:0000777	condensed chromosome kinetochore
THRIPS_11_08_2011_00196	THRIPS_11_08_2011_00196	csk2a_spofr ame: full=casein kinase ii subunit alpha short=ck ii subunit alpha	F	GO:0004674	protein serine/threonine kinase activity
THRIPS_11_08_2011_00196	THRIPS_11_08_2011_00196	csk2a_spofr ame: full=casein kinase ii subunit alpha short=ck ii subunit alpha	F	GO:0004713	protein tyrosine kinase activity
THRIPS_11_08_2011_00196	THRIPS_11_08_2011_00196	csk2a_spofr ame: full=casein kinase ii subunit alpha short=ck ii subunit alpha	F	GO:0005524	ATP binding
THRIPS_11_08_2011_00196	THRIPS_11_08_2011_00196	csk2a_spofr ame: full=casein kinase ii subunit alpha short=ck ii subunit alpha	C	GO:0005815	microtubule organizing center
THRIPS_11_08_2011_00196	THRIPS_11_08_2011_00196	csk2a_spofr ame: full=casein kinase ii subunit alpha short=ck ii subunit alpha	C	GO:0005829	cytosol
THRIPS_11_08_2011_00196	THRIPS_11_08_2011_00196	csk2a_spofr ame: full=casein kinase ii subunit alpha short=ck ii subunit alpha	C	GO:0005847	mRNA cleavage and polyadenylation specificity factor complex
THRIPS_11_08_2011_00196	THRIPS_11_08_2011_00196	csk2a_spofr ame: full=casein kinase ii subunit alpha short=ck ii subunit alpha	C	GO:0005929	cilium
THRIPS_11_08_2011_00196	THRIPS_11_08_2011_00196	csk2a_spofr ame: full=casein kinase ii subunit alpha short=ck ii subunit alpha	C	GO:0005956	protein kinase CK2 complex
THRIPS_11_08_2011_00196	THRIPS_11_08_2011_00196	csk2a_spofr ame: full=casein kinase ii subunit alpha short=ck ii subunit alpha	P	GO:0007067	mitosis
THRIPS_11_08_2011_00196	THRIPS_11_08_2011_00196	csk2a_spofr ame: full=casein kinase ii subunit alpha short=ck ii subunit alpha	P	GO:0007411	axon guidance
THRIPS_11_08_2011_00196	THRIPS_11_08_2011_00196	csk2a_spofr ame: full=casein kinase ii subunit alpha short=ck ii subunit alpha	F	GO:0008013	beta-catenin binding
THRIPS_11_08_2011_00196	THRIPS_11_08_2011_00196	csk2a_spofr ame: full=casein kinase ii subunit alpha short=ck ii subunit alpha	P	GO:0009069	serine family amino acid metabolic process
THRIPS_11_08_2011_00196	THRIPS_11_08_2011_00196	csk2a_spofr ame: full=casein kinase ii subunit alpha short=ck ii subunit alpha	P	GO:0009792	embryonic development ending in birth or egg hatching
THRIPS_11_08_2011_00196	THRIPS_11_08_2011_00196	csk2a_spofr ame: full=casein kinase ii subunit alpha short=ck ii subunit alpha	P	GO:0016055	Wnt receptor signaling pathway
THRIPS_11_08_2011_00196	THRIPS_11_08_2011_00196	csk2a_spofr ame: full=casein kinase ii subunit alpha short=ck ii subunit alpha	C	GO:0016342	catenin complex
THRIPS_11_08_2011_00196	THRIPS_11_08_2011_00196	csk2a_spofr ame: full=casein kinase ii subunit alpha short=ck ii subunit alpha	C	GO:0016580	Sin3 complex
THRIPS_11_08_2011_00196	THRIPS_11_08_2011_00196	csk2a_spofr ame: full=casein kinase ii subunit alpha short=ck ii subunit alpha	C	GO:0016581	NuRD complex
THRIPS_11_08_2011_00196	THRIPS_11_08_2011_00196	csk2a_spofr ame: full=casein kinase ii subunit alpha short=ck ii subunit alpha	C	GO:0016607	nuclear speck
THRIPS_11_08_2011_00196	THRIPS_11_08_2011_00196	csk2a_spofr ame: full=casein kinase ii subunit alpha short=ck ii subunit alpha	F	GO:0019888	protein phosphatase regulator activity
THRIPS_11_08_2011_00196	THRIPS_11_08_2011_00196	csk2a_spofr ame: full=casein kinase ii subunit alpha short=ck ii subunit alpha	C	GO:0030424	axon
THRIPS_11_08_2011_00196	THRIPS_11_08_2011_00196	csk2a_spofr ame: full=casein kinase ii subunit alpha short=ck ii subunit alpha	C	GO:0030425	dendrite
THRIPS_11_08_2011_00196	THRIPS_11_08_2011_00196	csk2a_spofr ame: full=casein kinase ii subunit alpha short=ck ii subunit alpha	C	GO:0031519	PcG protein complex
THRIPS_11_08_2011_00196	THRIPS_11_08_2011_00196	csk2a_spofr ame: full=casein kinase ii subunit alpha short=ck ii subunit alpha	P	GO:0034606	response to hermaphrodite contact
THRIPS_11_08_2011_00196	THRIPS_11_08_2011_00196	csk2a_spofr ame: full=casein kinase ii subunit alpha short=ck ii subunit alpha	P	GO:0034608	vulval location
THRIPS_11_08_2011_00196	THRIPS_11_08_2011_00196	csk2a_spofr ame: full=casein kinase ii subunit alpha short=ck ii subunit alpha	P	GO:0040010	positive regulation of growth rate
THRIPS_11_08_2011_00196	THRIPS_11_08_2011_00196	csk2a_spofr ame: full=casein kinase ii subunit alpha short=ck ii subunit alpha	P	GO:0040035	hermaphrodite genitalia development
THRIPS_11_08_2011_00196	THRIPS_11_08_2011_00196	csk2a_spofr ame: full=casein kinase ii subunit alpha short=ck ii subunit alpha	C	GO:0043025	neuronal cell body
THRIPS_11_08_2011_00196	THRIPS_11_08_2011_00196	csk2a_spofr ame: full=casein kinase ii subunit alpha short=ck ii subunit alpha	P	GO:0046777	protein amino acid autophosphorylation
THRIPS_11_08_2011_00196	THRIPS_11_08_2011_00196	csk2a_spofr ame: full=casein kinase ii subunit alpha short=ck ii subunit alpha	F	GO:0047485	protein N-terminus binding
THRIPS_11_08_2011_00196	THRIPS_11_08_2011_00196	csk2a_spofr ame: full=casein kinase ii subunit alpha short=ck ii subunit alpha	P	GO:0051301	cell division
THRIPS_11_08_2011_00196	THRIPS_11_08_2011_00196	csk2a_spofr ame: full=casein kinase ii subunit alpha short=ck ii subunit alpha	P	GO:0051726	regulation of cell cycle
THRIPS_11_08_2011_00197	THRIPS_11_08_2011_00197	ide_human ame: full=insulin-degrading enzyme ame: full=abeta-degrading protease ame: full=insulin protease short=insulinase ame: full=insulysin	F	GO:0001540	beta-amyloid binding
THRIPS_11_08_2011_00197	THRIPS_11_08_2011_00197	ide_human ame: full=insulin-degrading enzyme ame: full=abeta-degrading protease ame: full=insulin protease short=insulinase ame: full=insulysin	F	GO:0004222	metalloendopeptidase activity
THRIPS_11_08_2011_00197	THRIPS_11_08_2011_00197	ide_human ame: full=insulin-degrading enzyme ame: full=abeta-degrading protease ame: full=insulin protease short=insulinase ame: full=insulysin	F	GO:0004871	signal transducer activity
THRIPS_11_08_2011_00197	THRIPS_11_08_2011_00197	ide_human ame: full=insulin-degrading enzyme ame: full=abeta-degrading protease ame: full=insulin protease short=insulinase ame: full=insulysin	F	GO:0005524	ATP binding
THRIPS_11_08_2011_00197	THRIPS_11_08_2011_00197	ide_human ame: full=insulin-degrading enzyme ame: full=abeta-degrading protease ame: full=insulin protease short=insulinase ame: full=insulysin	C	GO:0005615	extracellular space
THRIPS_11_08_2011_00197	THRIPS_11_08_2011_00197	ide_human ame: full=insulin-degrading enzyme ame: full=abeta-degrading protease ame: full=insulin protease short=insulinase ame: full=insulysin	C	GO:0005625	soluble fraction
THRIPS_11_08_2011_00197	THRIPS_11_08_2011_00197	ide_human ame: full=insulin-degrading enzyme ame: full=abeta-degrading protease ame: full=insulin protease short=insulinase ame: full=insulysin	C	GO:0005634	nucleus
THRIPS_11_08_2011_00197	THRIPS_11_08_2011_00197	ide_human ame: full=insulin-degrading enzyme ame: full=abeta-degrading protease ame: full=insulin protease short=insulinase ame: full=insulysin	C	GO:0005739	mitochondrion
THRIPS_11_08_2011_00197	THRIPS_11_08_2011_00197	ide_human ame: full=insulin-degrading enzyme ame: full=abeta-degrading protease ame: full=insulin protease short=insulinase ame: full=insulysin	C	GO:0005782	peroxisomal matrix
THRIPS_11_08_2011_00197	THRIPS_11_08_2011_00197	ide_human ame: full=insulin-degrading enzyme ame: full=abeta-degrading protease ame: full=insulin protease short=insulinase ame: full=insulysin	P	GO:0006200	ATP catabolic process
THRIPS_11_08_2011_00197	THRIPS_11_08_2011_00197	ide_human ame: full=insulin-degrading enzyme ame: full=abeta-degrading protease ame: full=insulin protease short=insulinase ame: full=insulysin	P	GO:0007165	signal transduction
THRIPS_11_08_2011_00197	THRIPS_11_08_2011_00197	ide_human ame: full=insulin-degrading enzyme ame: full=abeta-degrading protease ame: full=insulin protease short=insulinase ame: full=insulysin	P	GO:0007548	sex differentiation
THRIPS_11_08_2011_00197	THRIPS_11_08_2011_00197	ide_human ame: full=insulin-degrading enzyme ame: full=abeta-degrading protease ame: full=insulin protease short=insulinase ame: full=insulysin	F	GO:0008270	zinc ion binding
THRIPS_11_08_2011_00197	THRIPS_11_08_2011_00197	ide_human ame: full=insulin-degrading enzyme ame: full=abeta-degrading protease ame: full=insulin protease short=insulinase ame: full=insulysin	C	GO:0009986	cell surface
THRIPS_11_08_2011_00197	THRIPS_11_08_2011_00197	ide_human ame: full=insulin-degrading enzyme ame: full=abeta-degrading protease ame: full=insulin protease short=insulinase ame: full=insulysin	P	GO:0010815	bradykinin catabolic process
THRIPS_11_08_2011_00197	THRIPS_11_08_2011_00197	ide_human ame: full=insulin-degrading enzyme ame: full=abeta-degrading protease ame: full=insulin protease short=insulinase ame: full=insulysin	F	GO:0016887	ATPase activity
THRIPS_11_08_2011_00197	THRIPS_11_08_2011_00197	ide_human ame: full=insulin-degrading enzyme ame: full=abeta-degrading protease ame: full=insulin protease short=insulinase ame: full=insulysin	C	GO:0031597	cytosolic proteasome complex
THRIPS_11_08_2011_00197	THRIPS_11_08_2011_00197	ide_human ame: full=insulin-degrading enzyme ame: full=abeta-degrading protease ame: full=insulin protease short=insulinase ame: full=insulysin	F	GO:0031626	beta-endorphin binding
THRIPS_11_08_2011_00197	THRIPS_11_08_2011_00197	ide_human ame: full=insulin-degrading enzyme ame: full=abeta-degrading protease ame: full=insulin protease short=insulinase ame: full=insulysin	P	GO:0042447	hormone catabolic process
THRIPS_11_08_2011_00197	THRIPS_11_08_2011_00197	ide_human ame: full=insulin-degrading enzyme ame: full=abeta-degrading protease ame: full=insulin protease short=insulinase ame: full=insulysin	F	GO:0042803	protein homodimerization activity
THRIPS_11_08_2011_00197	THRIPS_11_08_2011_00197	ide_human ame: full=insulin-degrading enzyme ame: full=abeta-degrading protease ame: full=insulin protease short=insulinase ame: full=insulysin	F	GO:0043559	insulin binding
THRIPS_11_08_2011_00197	THRIPS_11_08_2011_00197	ide_human ame: full=insulin-degrading enzyme ame: full=abeta-degrading protease ame: full=insulin protease short=insulinase ame: full=insulysin	P	GO:0045861	negative regulation of proteolysis
THRIPS_11_08_2011_00197	THRIPS_11_08_2011_00197	ide_human ame: full=insulin-degrading enzyme ame: full=abeta-degrading protease ame: full=insulin protease short=insulinase ame: full=insulysin	P	GO:0050435	beta-amyloid metabolic process
THRIPS_11_08_2011_00197	THRIPS_11_08_2011_00197	ide_human ame: full=insulin-degrading enzyme ame: full=abeta-degrading protease ame: full=insulin protease short=insulinase ame: full=insulysin	P	GO:0051289	protein homotetramerization
THRIPS_11_08_2011_00197	THRIPS_11_08_2011_00197	ide_human ame: full=insulin-degrading enzyme ame: full=abeta-degrading protease ame: full=insulin protease short=insulinase ame: full=insulysin	P	GO:0051291	protein heterooligomerization
THRIPS_11_08_2011_00197	THRIPS_11_08_2011_00197	ide_human ame: full=insulin-degrading enzyme ame: full=abeta-degrading protease ame: full=insulin protease short=insulinase ame: full=insulysin	P	GO:0051603	proteolysis involved in cellular protein catabolic process
THRIPS_11_08_2011_00199	THRIPS_11_08_2011_00199	rl8_mambr ame: full=60s ribosomal protein l8	P	GO:0002119	nematode larval development
THRIPS_11_08_2011_00199	THRIPS_11_08_2011_00199	rl8_mambr ame: full=60s ribosomal protein l8	F	GO:0003735	structural constituent of ribosome
THRIPS_11_08_2011_00199	THRIPS_11_08_2011_00199	rl8_mambr ame: full=60s ribosomal protein l8	F	GO:0005515	protein binding
THRIPS_11_08_2011_00199	THRIPS_11_08_2011_00199	rl8_mambr ame: full=60s ribosomal protein l8	P	GO:0006414	translational elongation
THRIPS_11_08_2011_00199	THRIPS_11_08_2011_00199	rl8_mambr ame: full=60s ribosomal protein l8	P	GO:0006415	translational termination
THRIPS_11_08_2011_00199	THRIPS_11_08_2011_00199	rl8_mambr ame: full=60s ribosomal protein l8	P	GO:0009792	embryonic development ending in birth or egg hatching
THRIPS_11_08_2011_00199	THRIPS_11_08_2011_00199	rl8_mambr ame: full=60s ribosomal protein l8	P	GO:0016071	mRNA metabolic process
THRIPS_11_08_2011_00199	THRIPS_11_08_2011_00199	rl8_mambr ame: full=60s ribosomal protein l8	P	GO:0019083	viral transcription
THRIPS_11_08_2011_00199	THRIPS_11_08_2011_00199	rl8_mambr ame: full=60s ribosomal protein l8	F	GO:0019843	rRNA binding
THRIPS_11_08_2011_00199	THRIPS_11_08_2011_00199	rl8_mambr ame: full=60s ribosomal protein l8	C	GO:0022625	cytosolic large ribosomal subunit
THRIPS_11_08_2011_00199	THRIPS_11_08_2011_00199	rl8_mambr ame: full=60s ribosomal protein l8	P	GO:0031018	endocrine pancreas development
THRIPS_11_08_2011_00199	THRIPS_11_08_2011_00199	rl8_mambr ame: full=60s ribosomal protein l8	P	GO:0040010	positive regulation of growth rate
THRIPS_11_08_2011_00199	THRIPS_11_08_2011_00199	rl8_mambr ame: full=60s ribosomal protein l8	P	GO:0040011	locomotion
THRIPS_11_08_2011_00199	THRIPS_11_08_2011_00199	rl8_mambr ame: full=60s ribosomal protein l8	P	GO:0042254	ribosome biogenesis
THRIPS_11_08_2011_00200	THRIPS_11_08_2011_00200	pdxd1_xenla ame: full=pyridoxal-dependent decarboxylase domain-containing protein 1	F	GO:0016831	carboxy-lyase activity
THRIPS_11_08_2011_00200	THRIPS_11_08_2011_00200	pdxd1_xenla ame: full=pyridoxal-dependent decarboxylase domain-containing protein 1	P	GO:0019752	carboxylic acid metabolic process
THRIPS_11_08_2011_00200	THRIPS_11_08_2011_00200	pdxd1_xenla ame: full=pyridoxal-dependent decarboxylase domain-containing protein 1	F	GO:0030170	pyridoxal phosphate binding
THRIPS_11_08_2011_00201	THRIPS_11_08_2011_00201	tens1_human ame: full=tensin-1	P	GO:0001822	kidney development
THRIPS_11_08_2011_00201	THRIPS_11_08_2011_00201	tens1_human ame: full=tensin-1	F	GO:0003779	actin binding
THRIPS_11_08_2011_00201	THRIPS_11_08_2011_00201	tens1_human ame: full=tensin-1	F	GO:0004721	phosphoprotein phosphatase activity
THRIPS_11_08_2011_00201	THRIPS_11_08_2011_00201	tens1_human ame: full=tensin-1	F	GO:0005102	receptor binding
THRIPS_11_08_2011_00201	THRIPS_11_08_2011_00201	tens1_human ame: full=tensin-1	C	GO:0005737	cytoplasm
THRIPS_11_08_2011_00201	THRIPS_11_08_2011_00201	tens1_human ame: full=tensin-1	C	GO:0005856	cytoskeleton
THRIPS_11_08_2011_00201	THRIPS_11_08_2011_00201	tens1_human ame: full=tensin-1	C	GO:0005925	focal adhesion
THRIPS_11_08_2011_00201	THRIPS_11_08_2011_00201	tens1_human ame: full=tensin-1	P	GO:0006470	protein amino acid dephosphorylation
THRIPS_11_08_2011_00201	THRIPS_11_08_2011_00201	tens1_human ame: full=tensin-1	P	GO:0007044	cell-substrate junction assembly
THRIPS_11_08_2011_00201	THRIPS_11_08_2011_00201	tens1_human ame: full=tensin-1	P	GO:0008104	protein localization
THRIPS_11_08_2011_00201	THRIPS_11_08_2011_00201	tens1_human ame: full=tensin-1	P	GO:0008284	positive regulation of cell proliferation
THRIPS_11_08_2011_00201	THRIPS_11_08_2011_00201	tens1_human ame: full=tensin-1	P	GO:0008285	negative regulation of cell proliferation
THRIPS_11_08_2011_00201	THRIPS_11_08_2011_00201	tens1_human ame: full=tensin-1	P	GO:0014850	response to muscle activity
THRIPS_11_08_2011_00201	THRIPS_11_08_2011_00201	tens1_human ame: full=tensin-1	P	GO:0016477	cell migration
THRIPS_11_08_2011_00201	THRIPS_11_08_2011_00201	tens1_human ame: full=tensin-1	P	GO:0019725	cellular homeostasis
THRIPS_11_08_2011_00201	THRIPS_11_08_2011_00201	tens1_human ame: full=tensin-1	F	GO:0019901	protein kinase binding
THRIPS_11_08_2011_00201	THRIPS_11_08_2011_00201	tens1_human ame: full=tensin-1	P	GO:0032963	collagen metabolic process
THRIPS_11_08_2011_00201	THRIPS_11_08_2011_00201	tens1_human ame: full=tensin-1	P	GO:0035264	multicellular organism growth
THRIPS_11_08_2011_00201	THRIPS_11_08_2011_00201	tens1_human ame: full=tensin-1	N	GO:0035556
THRIPS_11_08_2011_00201	THRIPS_11_08_2011_00201	tens1_human ame: full=tensin-1	F	GO:0046872	metal ion binding
THRIPS_11_08_2011_00201	THRIPS_11_08_2011_00201	tens1_human ame: full=tensin-1	P	GO:0048286	lung alveolus development
THRIPS_11_08_2011_00201	THRIPS_11_08_2011_00201	tens1_human ame: full=tensin-1	P	GO:0048871	multicellular organismal homeostasis
THRIPS_11_08_2011_00202	THRIPS_11_08_2011_00202	usp9x_human ame: full=probable ubiquitin carboxyl-terminal hydrolase faf-x ame: full=deubiquitinating enzyme faf-x ame: full=fat facets in mammals short=hfam ame: full=fat facets x-linked ame: full=ubiquitin thiolesterase faf-x ame: full=ubiquitin-specific protease x chromosome ame: full=ubiquitin-specific-processing protease faf-x	F	GO:0004197	cysteine-type endopeptidase activity
THRIPS_11_08_2011_00202	THRIPS_11_08_2011_00202	usp9x_human ame: full=probable ubiquitin carboxyl-terminal hydrolase faf-x ame: full=deubiquitinating enzyme faf-x ame: full=fat facets in mammals short=hfam ame: full=fat facets x-linked ame: full=ubiquitin thiolesterase faf-x ame: full=ubiquitin-specific protease x chromosome ame: full=ubiquitin-specific-processing protease faf-x	F	GO:0004221	ubiquitin thiolesterase activity
THRIPS_11_08_2011_00202	THRIPS_11_08_2011_00202	usp9x_human ame: full=probable ubiquitin carboxyl-terminal hydrolase faf-x ame: full=deubiquitinating enzyme faf-x ame: full=fat facets in mammals short=hfam ame: full=fat facets x-linked ame: full=ubiquitin thiolesterase faf-x ame: full=ubiquitin-specific protease x chromosome ame: full=ubiquitin-specific-processing protease faf-x	F	GO:0004843	ubiquitin-specific protease activity
THRIPS_11_08_2011_00202	THRIPS_11_08_2011_00202	usp9x_human ame: full=probable ubiquitin carboxyl-terminal hydrolase faf-x ame: full=deubiquitinating enzyme faf-x ame: full=fat facets in mammals short=hfam ame: full=fat facets x-linked ame: full=ubiquitin thiolesterase faf-x ame: full=ubiquitin-specific protease x chromosome ame: full=ubiquitin-specific-processing protease faf-x	C	GO:0005737	cytoplasm
THRIPS_11_08_2011_00202	THRIPS_11_08_2011_00202	usp9x_human ame: full=probable ubiquitin carboxyl-terminal hydrolase faf-x ame: full=deubiquitinating enzyme faf-x ame: full=fat facets in mammals short=hfam ame: full=fat facets x-linked ame: full=ubiquitin thiolesterase faf-x ame: full=ubiquitin-specific protease x chromosome ame: full=ubiquitin-specific-processing protease faf-x	P	GO:0006511	ubiquitin-dependent protein catabolic process
THRIPS_11_08_2011_00202	THRIPS_11_08_2011_00202	usp9x_human ame: full=probable ubiquitin carboxyl-terminal hydrolase faf-x ame: full=deubiquitinating enzyme faf-x ame: full=fat facets in mammals short=hfam ame: full=fat facets x-linked ame: full=ubiquitin thiolesterase faf-x ame: full=ubiquitin-specific protease x chromosome ame: full=ubiquitin-specific-processing protease faf-x	P	GO:0007179	transforming growth factor beta receptor signaling pathway
THRIPS_11_08_2011_00202	THRIPS_11_08_2011_00202	usp9x_human ame: full=probable ubiquitin carboxyl-terminal hydrolase faf-x ame: full=deubiquitinating enzyme faf-x ame: full=fat facets in mammals short=hfam ame: full=fat facets x-linked ame: full=ubiquitin thiolesterase faf-x ame: full=ubiquitin-specific protease x chromosome ame: full=ubiquitin-specific-processing protease faf-x	P	GO:0007283	spermatogenesis
THRIPS_11_08_2011_00202	THRIPS_11_08_2011_00202	usp9x_human ame: full=probable ubiquitin carboxyl-terminal hydrolase faf-x ame: full=deubiquitinating enzyme faf-x ame: full=fat facets in mammals short=hfam ame: full=fat facets x-linked ame: full=ubiquitin thiolesterase faf-x ame: full=ubiquitin-specific protease x chromosome ame: full=ubiquitin-specific-processing protease faf-x	P	GO:0007292	female gamete generation
THRIPS_11_08_2011_00202	THRIPS_11_08_2011_00202	usp9x_human ame: full=probable ubiquitin carboxyl-terminal hydrolase faf-x ame: full=deubiquitinating enzyme faf-x ame: full=fat facets in mammals short=hfam ame: full=fat facets x-linked ame: full=ubiquitin thiolesterase faf-x ame: full=ubiquitin-specific protease x chromosome ame: full=ubiquitin-specific-processing protease faf-x	P	GO:0016579	protein deubiquitination
THRIPS_11_08_2011_00202	THRIPS_11_08_2011_00202	usp9x_human ame: full=probable ubiquitin carboxyl-terminal hydrolase faf-x ame: full=deubiquitinating enzyme faf-x ame: full=fat facets in mammals short=hfam ame: full=fat facets x-linked ame: full=ubiquitin thiolesterase faf-x ame: full=ubiquitin-specific protease x chromosome ame: full=ubiquitin-specific-processing protease faf-x	P	GO:0030509	BMP signaling pathway
THRIPS_11_08_2011_00202	THRIPS_11_08_2011_00202	usp9x_human ame: full=probable ubiquitin carboxyl-terminal hydrolase faf-x ame: full=deubiquitinating enzyme faf-x ame: full=fat facets in mammals short=hfam ame: full=fat facets x-linked ame: full=ubiquitin thiolesterase faf-x ame: full=ubiquitin-specific protease x chromosome ame: full=ubiquitin-specific-processing protease faf-x	F	GO:0070410	co-SMAD binding
THRIPS_11_08_2011_00204	THRIPS_11_08_2011_00204	megf8_rat ame: full=multiple epidermal growth factor-like domains protein 8 short=multiple egf-like domains protein 8 ame: full=epidermal growth factor-like protein 4 short=egf-like protein 4 flags: precursor	C	GO:0005583	fibrillar collagen
THRIPS_11_08_2011_00204	THRIPS_11_08_2011_00204	megf8_rat ame: full=multiple epidermal growth factor-like domains protein 8 short=multiple egf-like domains protein 8 ame: full=epidermal growth factor-like protein 4 short=egf-like protein 4 flags: precursor	C	GO:0005615	extracellular space
THRIPS_11_08_2011_00204	THRIPS_11_08_2011_00204	megf8_rat ame: full=multiple epidermal growth factor-like domains protein 8 short=multiple egf-like domains protein 8 ame: full=epidermal growth factor-like protein 4 short=egf-like protein 4 flags: precursor	C	GO:0005737	cytoplasm
THRIPS_11_08_2011_00204	THRIPS_11_08_2011_00204	megf8_rat ame: full=multiple epidermal growth factor-like domains protein 8 short=multiple egf-like domains protein 8 ame: full=epidermal growth factor-like protein 4 short=egf-like protein 4 flags: precursor	P	GO:0006928	cellular component movement
THRIPS_11_08_2011_00204	THRIPS_11_08_2011_00204	megf8_rat ame: full=multiple epidermal growth factor-like domains protein 8 short=multiple egf-like domains protein 8 ame: full=epidermal growth factor-like protein 4 short=egf-like protein 4 flags: precursor	P	GO:0006937	regulation of muscle contraction
THRIPS_11_08_2011_00204	THRIPS_11_08_2011_00204	megf8_rat ame: full=multiple epidermal growth factor-like domains protein 8 short=multiple egf-like domains protein 8 ame: full=epidermal growth factor-like protein 4 short=egf-like protein 4 flags: precursor	P	GO:0007155	cell adhesion
THRIPS_11_08_2011_00204	THRIPS_11_08_2011_00204	megf8_rat ame: full=multiple epidermal growth factor-like domains protein 8 short=multiple egf-like domains protein 8 ame: full=epidermal growth factor-like protein 4 short=egf-like protein 4 flags: precursor	P	GO:0007267	cell-cell signaling
THRIPS_11_08_2011_00204	THRIPS_11_08_2011_00204	megf8_rat ame: full=multiple epidermal growth factor-like domains protein 8 short=multiple egf-like domains protein 8 ame: full=epidermal growth factor-like protein 4 short=egf-like protein 4 flags: precursor	P	GO:0007517	muscle organ development
THRIPS_11_08_2011_00204	THRIPS_11_08_2011_00204	megf8_rat ame: full=multiple epidermal growth factor-like domains protein 8 short=multiple egf-like domains protein 8 ame: full=epidermal growth factor-like protein 4 short=egf-like protein 4 flags: precursor	F	GO:0008092	cytoskeletal protein binding
THRIPS_11_08_2011_00204	THRIPS_11_08_2011_00204	megf8_rat ame: full=multiple epidermal growth factor-like domains protein 8 short=multiple egf-like domains protein 8 ame: full=epidermal growth factor-like protein 4 short=egf-like protein 4 flags: precursor	P	GO:0009887	organ morphogenesis
THRIPS_11_08_2011_00204	THRIPS_11_08_2011_00204	megf8_rat ame: full=multiple epidermal growth factor-like domains protein 8 short=multiple egf-like domains protein 8 ame: full=epidermal growth factor-like protein 4 short=egf-like protein 4 flags: precursor	P	GO:0014706	striated muscle tissue development
THRIPS_11_08_2011_00204	THRIPS_11_08_2011_00204	megf8_rat ame: full=multiple epidermal growth factor-like domains protein 8 short=multiple egf-like domains protein 8 ame: full=epidermal growth factor-like protein 4 short=egf-like protein 4 flags: precursor	C	GO:0016020	membrane
THRIPS_11_08_2011_00204	THRIPS_11_08_2011_00204	megf8_rat ame: full=multiple epidermal growth factor-like domains protein 8 short=multiple egf-like domains protein 8 ame: full=epidermal growth factor-like protein 4 short=egf-like protein 4 flags: precursor	P	GO:0019222	regulation of metabolic process
THRIPS_11_08_2011_00204	THRIPS_11_08_2011_00204	megf8_rat ame: full=multiple epidermal growth factor-like domains protein 8 short=multiple egf-like domains protein 8 ame: full=epidermal growth factor-like protein 4 short=egf-like protein 4 flags: precursor	P	GO:0030029	actin filament-based process
THRIPS_11_08_2011_00204	THRIPS_11_08_2011_00204	megf8_rat ame: full=multiple epidermal growth factor-like domains protein 8 short=multiple egf-like domains protein 8 ame: full=epidermal growth factor-like protein 4 short=egf-like protein 4 flags: precursor	P	GO:0030850	prostate gland development
THRIPS_11_08_2011_00204	THRIPS_11_08_2011_00204	megf8_rat ame: full=multiple epidermal growth factor-like domains protein 8 short=multiple egf-like domains protein 8 ame: full=epidermal growth factor-like protein 4 short=egf-like protein 4 flags: precursor	P	GO:0031103	axon regeneration
THRIPS_11_08_2011_00204	THRIPS_11_08_2011_00204	megf8_rat ame: full=multiple epidermal growth factor-like domains protein 8 short=multiple egf-like domains protein 8 ame: full=epidermal growth factor-like protein 4 short=egf-like protein 4 flags: precursor	P	GO:0032963	collagen metabolic process
THRIPS_11_08_2011_00204	THRIPS_11_08_2011_00204	megf8_rat ame: full=multiple epidermal growth factor-like domains protein 8 short=multiple egf-like domains protein 8 ame: full=epidermal growth factor-like protein 4 short=egf-like protein 4 flags: precursor	P	GO:0048251	elastic fiber assembly
THRIPS_11_08_2011_00204	THRIPS_11_08_2011_00204	megf8_rat ame: full=multiple epidermal growth factor-like domains protein 8 short=multiple egf-like domains protein 8 ame: full=epidermal growth factor-like protein 4 short=egf-like protein 4 flags: precursor	P	GO:0048522	positive regulation of cellular process
THRIPS_11_08_2011_00204	THRIPS_11_08_2011_00204	megf8_rat ame: full=multiple epidermal growth factor-like domains protein 8 short=multiple egf-like domains protein 8 ame: full=epidermal growth factor-like protein 4 short=egf-like protein 4 flags: precursor	P	GO:0048729	tissue morphogenesis
THRIPS_11_08_2011_00204	THRIPS_11_08_2011_00204	megf8_rat ame: full=multiple epidermal growth factor-like domains protein 8 short=multiple egf-like domains protein 8 ame: full=epidermal growth factor-like protein 4 short=egf-like protein 4 flags: precursor	P	GO:0050808	synapse organization
THRIPS_11_08_2011_00204	THRIPS_11_08_2011_00204	megf8_rat ame: full=multiple epidermal growth factor-like domains protein 8 short=multiple egf-like domains protein 8 ame: full=epidermal growth factor-like protein 4 short=egf-like protein 4 flags: precursor	P	GO:0050877	neurological system process
THRIPS_11_08_2011_00204	THRIPS_11_08_2011_00204	megf8_rat ame: full=multiple epidermal growth factor-like domains protein 8 short=multiple egf-like domains protein 8 ame: full=epidermal growth factor-like protein 4 short=egf-like protein 4 flags: precursor	P	GO:0051179	localization
THRIPS_11_08_2011_00204	THRIPS_11_08_2011_00204	megf8_rat ame: full=multiple epidermal growth factor-like domains protein 8 short=multiple egf-like domains protein 8 ame: full=epidermal growth factor-like protein 4 short=egf-like protein 4 flags: precursor	P	GO:0065008	regulation of biological quality
THRIPS_11_08_2011_00205	THRIPS_11_08_2011_00205	plec_human ame: full=plectin short=pcn short=pltn ame: full=hemidesmosomal protein 1 short=hd1 ame: full=plectin-1	F	GO:0005488	binding
THRIPS_11_08_2011_00205	THRIPS_11_08_2011_00205	plec_human ame: full=plectin short=pcn short=pltn ame: full=hemidesmosomal protein 1 short=hd1 ame: full=plectin-1	C	GO:0005856	cytoskeleton
THRIPS_11_08_2011_00205	THRIPS_11_08_2011_00205	plec_human ame: full=plectin short=pcn short=pltn ame: full=hemidesmosomal protein 1 short=hd1 ame: full=plectin-1	P	GO:0009987	cellular process
THRIPS_11_08_2011_00205	THRIPS_11_08_2011_00205	plec_human ame: full=plectin short=pcn short=pltn ame: full=hemidesmosomal protein 1 short=hd1 ame: full=plectin-1	C	GO:0030054	cell junction
THRIPS_11_08_2011_00208	THRIPS_11_08_2011_00208	celf1_human ame: full=cugbp elav-like family member 1 short=celf-1 ame: full=50 kda nuclear polyadenylated rna-binding protein ame: full=bruno-like protein 2 ame: full=cug triplet repeat rna-binding protein 1 short=cug-bp1 ame: full=cug-bp- and etr-3-like factor 1 ame: full=deadenylation factor cug-bp ame: full=embryo deadenylation element-binding protein homolog short=eden-bp homolog ame: full=r…	F	GO:0000166	nucleotide binding
THRIPS_11_08_2011_00208	THRIPS_11_08_2011_00208	celf1_human ame: full=cugbp elav-like family member 1 short=celf-1 ame: full=50 kda nuclear polyadenylated rna-binding protein ame: full=bruno-like protein 2 ame: full=cug triplet repeat rna-binding protein 1 short=cug-bp1 ame: full=cug-bp- and etr-3-like factor 1 ame: full=deadenylation factor cug-bp ame: full=embryo deadenylation element-binding protein homolog short=eden-bp homolog ame: full=r…	F	GO:0003723	RNA binding
THRIPS_11_08_2011_00208	THRIPS_11_08_2011_00208	celf1_human ame: full=cugbp elav-like family member 1 short=celf-1 ame: full=50 kda nuclear polyadenylated rna-binding protein ame: full=bruno-like protein 2 ame: full=cug triplet repeat rna-binding protein 1 short=cug-bp1 ame: full=cug-bp- and etr-3-like factor 1 ame: full=deadenylation factor cug-bp ame: full=embryo deadenylation element-binding protein homolog short=eden-bp homolog ame: full=r…	F	GO:0005515	protein binding
THRIPS_11_08_2011_00208	THRIPS_11_08_2011_00208	celf1_human ame: full=cugbp elav-like family member 1 short=celf-1 ame: full=50 kda nuclear polyadenylated rna-binding protein ame: full=bruno-like protein 2 ame: full=cug triplet repeat rna-binding protein 1 short=cug-bp1 ame: full=cug-bp- and etr-3-like factor 1 ame: full=deadenylation factor cug-bp ame: full=embryo deadenylation element-binding protein homolog short=eden-bp homolog ame: full=r…	C	GO:0005625	soluble fraction
THRIPS_11_08_2011_00208	THRIPS_11_08_2011_00208	celf1_human ame: full=cugbp elav-like family member 1 short=celf-1 ame: full=50 kda nuclear polyadenylated rna-binding protein ame: full=bruno-like protein 2 ame: full=cug triplet repeat rna-binding protein 1 short=cug-bp1 ame: full=cug-bp- and etr-3-like factor 1 ame: full=deadenylation factor cug-bp ame: full=embryo deadenylation element-binding protein homolog short=eden-bp homolog ame: full=r…	C	GO:0005634	nucleus
THRIPS_11_08_2011_00208	THRIPS_11_08_2011_00208	celf1_human ame: full=cugbp elav-like family member 1 short=celf-1 ame: full=50 kda nuclear polyadenylated rna-binding protein ame: full=bruno-like protein 2 ame: full=cug triplet repeat rna-binding protein 1 short=cug-bp1 ame: full=cug-bp- and etr-3-like factor 1 ame: full=deadenylation factor cug-bp ame: full=embryo deadenylation element-binding protein homolog short=eden-bp homolog ame: full=r…	P	GO:0006376	mRNA splice site selection
THRIPS_11_08_2011_00208	THRIPS_11_08_2011_00208	celf1_human ame: full=cugbp elav-like family member 1 short=celf-1 ame: full=50 kda nuclear polyadenylated rna-binding protein ame: full=bruno-like protein 2 ame: full=cug triplet repeat rna-binding protein 1 short=cug-bp1 ame: full=cug-bp- and etr-3-like factor 1 ame: full=deadenylation factor cug-bp ame: full=embryo deadenylation element-binding protein homolog short=eden-bp homolog ame: full=r…	C	GO:0045495	pole plasm
THRIPS_11_08_2011_00208	THRIPS_11_08_2011_00208	celf1_human ame: full=cugbp elav-like family member 1 short=celf-1 ame: full=50 kda nuclear polyadenylated rna-binding protein ame: full=bruno-like protein 2 ame: full=cug triplet repeat rna-binding protein 1 short=cug-bp1 ame: full=cug-bp- and etr-3-like factor 1 ame: full=deadenylation factor cug-bp ame: full=embryo deadenylation element-binding protein homolog short=eden-bp homolog ame: full=r…	P	GO:0048026	positive regulation of nuclear mRNA splicing, via spliceosome
THRIPS_11_08_2011_00208	THRIPS_11_08_2011_00208	celf1_human ame: full=cugbp elav-like family member 1 short=celf-1 ame: full=50 kda nuclear polyadenylated rna-binding protein ame: full=bruno-like protein 2 ame: full=cug triplet repeat rna-binding protein 1 short=cug-bp1 ame: full=cug-bp- and etr-3-like factor 1 ame: full=deadenylation factor cug-bp ame: full=embryo deadenylation element-binding protein homolog short=eden-bp homolog ame: full=r…	P	GO:0051239	regulation of multicellular organismal process
THRIPS_11_08_2011_00209	THRIPS_11_08_2011_00209	cah15_mouse ame: full=carbonic anhydrase 15 ame: full=carbonate dehydratase xv ame: full=carbonic anhydrase xv short=ca-xv flags: precursor	F	GO:0004725	protein tyrosine phosphatase activity
THRIPS_11_08_2011_00209	THRIPS_11_08_2011_00209	cah15_mouse ame: full=carbonic anhydrase 15 ame: full=carbonate dehydratase xv ame: full=carbonic anhydrase xv short=ca-xv flags: precursor	C	GO:0005737	cytoplasm
THRIPS_11_08_2011_00209	THRIPS_11_08_2011_00209	cah15_mouse ame: full=carbonic anhydrase 15 ame: full=carbonate dehydratase xv ame: full=carbonic anhydrase xv short=ca-xv flags: precursor	P	GO:0006470	protein amino acid dephosphorylation
THRIPS_11_08_2011_00209	THRIPS_11_08_2011_00209	cah15_mouse ame: full=carbonic anhydrase 15 ame: full=carbonate dehydratase xv ame: full=carbonic anhydrase xv short=ca-xv flags: precursor	P	GO:0006570	tyrosine metabolic process
THRIPS_11_08_2011_00209	THRIPS_11_08_2011_00209	cah15_mouse ame: full=carbonic anhydrase 15 ame: full=carbonate dehydratase xv ame: full=carbonic anhydrase xv short=ca-xv flags: precursor	F	GO:0016829	lyase activity
THRIPS_11_08_2011_00209	THRIPS_11_08_2011_00209	cah15_mouse ame: full=carbonic anhydrase 15 ame: full=carbonate dehydratase xv ame: full=carbonic anhydrase xv short=ca-xv flags: precursor	C	GO:0031226	intrinsic to plasma membrane
THRIPS_11_08_2011_00209	THRIPS_11_08_2011_00209	cah15_mouse ame: full=carbonic anhydrase 15 ame: full=carbonate dehydratase xv ame: full=carbonic anhydrase xv short=ca-xv flags: precursor	F	GO:0046914	transition metal ion binding
THRIPS_11_08_2011_00209	THRIPS_11_08_2011_00209	cah15_mouse ame: full=carbonic anhydrase 15 ame: full=carbonate dehydratase xv ame: full=carbonic anhydrase xv short=ca-xv flags: precursor	P	GO:0048731	system development
THRIPS_11_08_2011_00209	THRIPS_11_08_2011_00209	cah15_mouse ame: full=carbonic anhydrase 15 ame: full=carbonate dehydratase xv ame: full=carbonic anhydrase xv short=ca-xv flags: precursor	P	GO:0050794	regulation of cellular process
THRIPS_11_08_2011_00209	THRIPS_11_08_2011_00209	cah15_mouse ame: full=carbonic anhydrase 15 ame: full=carbonate dehydratase xv ame: full=carbonic anhydrase xv short=ca-xv flags: precursor	P	GO:0050896	response to stimulus
THRIPS_11_08_2011_00210	THRIPS_11_08_2011_00210	larp_drome ame: full=la-related protein ame: full=dlarp	F	GO:0003723	RNA binding
THRIPS_11_08_2011_00210	THRIPS_11_08_2011_00210	larp_drome ame: full=la-related protein ame: full=dlarp	C	GO:0005634	nucleus
THRIPS_11_08_2011_00211	THRIPS_11_08_2011_00211	rpn2_ponab ame: full=dolichyl-diphosphooligosaccharide--protein glycosyltransferase subunit 2 ame: full=dolichyl-diphosphooligosaccharide--protein glycosyltransferase 63 kda subunit ame: full=ribophorin ii short=rpn-ii ame: full=ribophorin-2 flags: precursor	F	GO:0004579	dolichyl-diphosphooligosaccharide-protein glycotransferase activity
THRIPS_11_08_2011_00211	THRIPS_11_08_2011_00211	rpn2_ponab ame: full=dolichyl-diphosphooligosaccharide--protein glycosyltransferase subunit 2 ame: full=dolichyl-diphosphooligosaccharide--protein glycosyltransferase 63 kda subunit ame: full=ribophorin ii short=rpn-ii ame: full=ribophorin-2 flags: precursor	C	GO:0005634	nucleus
THRIPS_11_08_2011_00211	THRIPS_11_08_2011_00211	rpn2_ponab ame: full=dolichyl-diphosphooligosaccharide--protein glycosyltransferase subunit 2 ame: full=dolichyl-diphosphooligosaccharide--protein glycosyltransferase 63 kda subunit ame: full=ribophorin ii short=rpn-ii ame: full=ribophorin-2 flags: precursor	C	GO:0005783	endoplasmic reticulum
THRIPS_11_08_2011_00211	THRIPS_11_08_2011_00211	rpn2_ponab ame: full=dolichyl-diphosphooligosaccharide--protein glycosyltransferase subunit 2 ame: full=dolichyl-diphosphooligosaccharide--protein glycosyltransferase 63 kda subunit ame: full=ribophorin ii short=rpn-ii ame: full=ribophorin-2 flags: precursor	C	GO:0008250	oligosaccharyltransferase complex
THRIPS_11_08_2011_00211	THRIPS_11_08_2011_00211	rpn2_ponab ame: full=dolichyl-diphosphooligosaccharide--protein glycosyltransferase subunit 2 ame: full=dolichyl-diphosphooligosaccharide--protein glycosyltransferase 63 kda subunit ame: full=ribophorin ii short=rpn-ii ame: full=ribophorin-2 flags: precursor	P	GO:0018279	protein amino acid N-linked glycosylation via asparagine
THRIPS_11_08_2011_00212	THRIPS_11_08_2011_00212	pol4_drome ame: full=retrovirus-related pol polyprotein from transposon 412 includes: ame: full=protease includes: ame: full=reverse transcriptase includes: ame: full=endonuclease	F	GO:0003723	RNA binding
THRIPS_11_08_2011_00212	THRIPS_11_08_2011_00212	pol4_drome ame: full=retrovirus-related pol polyprotein from transposon 412 includes: ame: full=protease includes: ame: full=reverse transcriptase includes: ame: full=endonuclease	F	GO:0003964	RNA-directed DNA polymerase activity
THRIPS_11_08_2011_00212	THRIPS_11_08_2011_00212	pol4_drome ame: full=retrovirus-related pol polyprotein from transposon 412 includes: ame: full=protease includes: ame: full=reverse transcriptase includes: ame: full=endonuclease	P	GO:0006278	RNA-dependent DNA replication
THRIPS_11_08_2011_00212	THRIPS_11_08_2011_00212	pol4_drome ame: full=retrovirus-related pol polyprotein from transposon 412 includes: ame: full=protease includes: ame: full=reverse transcriptase includes: ame: full=endonuclease	F	GO:0016787	hydrolase activity
THRIPS_11_08_2011_00215	THRIPS_11_08_2011_00215	rtbs_drome ame: full=probable rna-directed dna polymerase from transposon bs ame: full=reverse transcriptase	F	GO:0003824	catalytic activity
THRIPS_11_08_2011_00216	THRIPS_11_08_2011_00216	dpys_mouse ame: full=dihydropyrimidinase short=dhp short=dhpase ame: full=dihydropyrimidine amidohydrolase ame: full=hydantoinase	P	GO:0001975	response to amphetamine
THRIPS_11_08_2011_00216	THRIPS_11_08_2011_00216	dpys_mouse ame: full=dihydropyrimidinase short=dhp short=dhpase ame: full=dihydropyrimidine amidohydrolase ame: full=hydantoinase	F	GO:0004157	dihydropyrimidinase activity
THRIPS_11_08_2011_00216	THRIPS_11_08_2011_00216	dpys_mouse ame: full=dihydropyrimidinase short=dhp short=dhpase ame: full=dihydropyrimidine amidohydrolase ame: full=hydantoinase	C	GO:0005625	soluble fraction
THRIPS_11_08_2011_00216	THRIPS_11_08_2011_00216	dpys_mouse ame: full=dihydropyrimidinase short=dhp short=dhpase ame: full=dihydropyrimidine amidohydrolase ame: full=hydantoinase	C	GO:0005829	cytosol
THRIPS_11_08_2011_00216	THRIPS_11_08_2011_00216	dpys_mouse ame: full=dihydropyrimidinase short=dhp short=dhpase ame: full=dihydropyrimidine amidohydrolase ame: full=hydantoinase	P	GO:0006210	thymine catabolic process
THRIPS_11_08_2011_00216	THRIPS_11_08_2011_00216	dpys_mouse ame: full=dihydropyrimidinase short=dhp short=dhpase ame: full=dihydropyrimidine amidohydrolase ame: full=hydantoinase	P	GO:0006212	uracil catabolic process
THRIPS_11_08_2011_00216	THRIPS_11_08_2011_00216	dpys_mouse ame: full=dihydropyrimidinase short=dhp short=dhpase ame: full=dihydropyrimidine amidohydrolase ame: full=hydantoinase	P	GO:0007411	axon guidance
THRIPS_11_08_2011_00216	THRIPS_11_08_2011_00216	dpys_mouse ame: full=dihydropyrimidinase short=dhp short=dhpase ame: full=dihydropyrimidine amidohydrolase ame: full=hydantoinase	F	GO:0008270	zinc ion binding
THRIPS_11_08_2011_00216	THRIPS_11_08_2011_00216	dpys_mouse ame: full=dihydropyrimidinase short=dhp short=dhpase ame: full=dihydropyrimidine amidohydrolase ame: full=hydantoinase	P	GO:0014049	positive regulation of glutamate secretion
THRIPS_11_08_2011_00216	THRIPS_11_08_2011_00216	dpys_mouse ame: full=dihydropyrimidinase short=dhp short=dhpase ame: full=dihydropyrimidine amidohydrolase ame: full=hydantoinase	C	GO:0015630	microtubule cytoskeleton
THRIPS_11_08_2011_00216	THRIPS_11_08_2011_00216	dpys_mouse ame: full=dihydropyrimidinase short=dhp short=dhpase ame: full=dihydropyrimidine amidohydrolase ame: full=hydantoinase	P	GO:0015940	pantothenate biosynthetic process
THRIPS_11_08_2011_00216	THRIPS_11_08_2011_00216	dpys_mouse ame: full=dihydropyrimidinase short=dhp short=dhpase ame: full=dihydropyrimidine amidohydrolase ame: full=hydantoinase	P	GO:0019482	beta-alanine metabolic process
THRIPS_11_08_2011_00216	THRIPS_11_08_2011_00216	dpys_mouse ame: full=dihydropyrimidinase short=dhp short=dhpase ame: full=dihydropyrimidine amidohydrolase ame: full=hydantoinase	C	GO:0019717	synaptosome
THRIPS_11_08_2011_00216	THRIPS_11_08_2011_00216	dpys_mouse ame: full=dihydropyrimidinase short=dhp short=dhpase ame: full=dihydropyrimidine amidohydrolase ame: full=hydantoinase	P	GO:0021510	spinal cord development
THRIPS_11_08_2011_00216	THRIPS_11_08_2011_00216	dpys_mouse ame: full=dihydropyrimidinase short=dhp short=dhpase ame: full=dihydropyrimidine amidohydrolase ame: full=hydantoinase	P	GO:0021772	olfactory bulb development
THRIPS_11_08_2011_00216	THRIPS_11_08_2011_00216	dpys_mouse ame: full=dihydropyrimidinase short=dhp short=dhpase ame: full=dihydropyrimidine amidohydrolase ame: full=hydantoinase	C	GO:0030425	dendrite
THRIPS_11_08_2011_00216	THRIPS_11_08_2011_00216	dpys_mouse ame: full=dihydropyrimidinase short=dhp short=dhpase ame: full=dihydropyrimidine amidohydrolase ame: full=hydantoinase	C	GO:0030426	growth cone
THRIPS_11_08_2011_00216	THRIPS_11_08_2011_00216	dpys_mouse ame: full=dihydropyrimidinase short=dhp short=dhpase ame: full=dihydropyrimidine amidohydrolase ame: full=hydantoinase	P	GO:0042220	response to cocaine
THRIPS_11_08_2011_00216	THRIPS_11_08_2011_00216	dpys_mouse ame: full=dihydropyrimidinase short=dhp short=dhpase ame: full=dihydropyrimidine amidohydrolase ame: full=hydantoinase	P	GO:0042493	response to drug
THRIPS_11_08_2011_00216	THRIPS_11_08_2011_00216	dpys_mouse ame: full=dihydropyrimidinase short=dhp short=dhpase ame: full=dihydropyrimidine amidohydrolase ame: full=hydantoinase	C	GO:0043025	neuronal cell body
THRIPS_11_08_2011_00216	THRIPS_11_08_2011_00216	dpys_mouse ame: full=dihydropyrimidinase short=dhp short=dhpase ame: full=dihydropyrimidine amidohydrolase ame: full=hydantoinase	C	GO:0043195	terminal button
THRIPS_11_08_2011_00216	THRIPS_11_08_2011_00216	dpys_mouse ame: full=dihydropyrimidinase short=dhp short=dhpase ame: full=dihydropyrimidine amidohydrolase ame: full=hydantoinase	C	GO:0043234	protein complex
THRIPS_11_08_2011_00216	THRIPS_11_08_2011_00216	dpys_mouse ame: full=dihydropyrimidinase short=dhp short=dhpase ame: full=dihydropyrimidine amidohydrolase ame: full=hydantoinase	C	GO:0044430	cytoskeletal part
THRIPS_11_08_2011_00216	THRIPS_11_08_2011_00216	dpys_mouse ame: full=dihydropyrimidinase short=dhp short=dhpase ame: full=dihydropyrimidine amidohydrolase ame: full=hydantoinase	P	GO:0045664	regulation of neuron differentiation
THRIPS_11_08_2011_00216	THRIPS_11_08_2011_00216	dpys_mouse ame: full=dihydropyrimidinase short=dhp short=dhpase ame: full=dihydropyrimidine amidohydrolase ame: full=hydantoinase	P	GO:0046135	pyrimidine nucleoside catabolic process
THRIPS_11_08_2011_00216	THRIPS_11_08_2011_00216	dpys_mouse ame: full=dihydropyrimidinase short=dhp short=dhpase ame: full=dihydropyrimidine amidohydrolase ame: full=hydantoinase	P	GO:0048489	synaptic vesicle transport
THRIPS_11_08_2011_00216	THRIPS_11_08_2011_00216	dpys_mouse ame: full=dihydropyrimidinase short=dhp short=dhpase ame: full=dihydropyrimidine amidohydrolase ame: full=hydantoinase	F	GO:0051219	phosphoprotein binding
THRIPS_11_08_2011_00216	THRIPS_11_08_2011_00216	dpys_mouse ame: full=dihydropyrimidinase short=dhp short=dhpase ame: full=dihydropyrimidine amidohydrolase ame: full=hydantoinase	P	GO:0051289	protein homotetramerization
THRIPS_11_08_2011_00217	THRIPS_11_08_2011_00217	pgbm_mouse ame: full=basement membrane-specific heparan sulfate proteoglycan core protein short=hspg contains: ame: full=endorepellin contains: ame: full=lg3 peptide flags: precursor	P	GO:0000902	cell morphogenesis
THRIPS_11_08_2011_00217	THRIPS_11_08_2011_00217	pgbm_mouse ame: full=basement membrane-specific heparan sulfate proteoglycan core protein short=hspg contains: ame: full=endorepellin contains: ame: full=lg3 peptide flags: precursor	P	GO:0001501	skeletal system development
THRIPS_11_08_2011_00217	THRIPS_11_08_2011_00217	pgbm_mouse ame: full=basement membrane-specific heparan sulfate proteoglycan core protein short=hspg contains: ame: full=endorepellin contains: ame: full=lg3 peptide flags: precursor	F	GO:0005198	structural molecule activity
THRIPS_11_08_2011_00217	THRIPS_11_08_2011_00217	pgbm_mouse ame: full=basement membrane-specific heparan sulfate proteoglycan core protein short=hspg contains: ame: full=endorepellin contains: ame: full=lg3 peptide flags: precursor	F	GO:0005515	protein binding
THRIPS_11_08_2011_00217	THRIPS_11_08_2011_00217	pgbm_mouse ame: full=basement membrane-specific heparan sulfate proteoglycan core protein short=hspg contains: ame: full=endorepellin contains: ame: full=lg3 peptide flags: precursor	P	GO:0007155	cell adhesion
THRIPS_11_08_2011_00217	THRIPS_11_08_2011_00217	pgbm_mouse ame: full=basement membrane-specific heparan sulfate proteoglycan core protein short=hspg contains: ame: full=endorepellin contains: ame: full=lg3 peptide flags: precursor	P	GO:0007166	cell surface receptor linked signaling pathway
THRIPS_11_08_2011_00217	THRIPS_11_08_2011_00217	pgbm_mouse ame: full=basement membrane-specific heparan sulfate proteoglycan core protein short=hspg contains: ame: full=endorepellin contains: ame: full=lg3 peptide flags: precursor	P	GO:0007268	synaptic transmission
THRIPS_11_08_2011_00217	THRIPS_11_08_2011_00217	pgbm_mouse ame: full=basement membrane-specific heparan sulfate proteoglycan core protein short=hspg contains: ame: full=endorepellin contains: ame: full=lg3 peptide flags: precursor	P	GO:0007517	muscle organ development
THRIPS_11_08_2011_00217	THRIPS_11_08_2011_00217	pgbm_mouse ame: full=basement membrane-specific heparan sulfate proteoglycan core protein short=hspg contains: ame: full=endorepellin contains: ame: full=lg3 peptide flags: precursor	P	GO:0008104	protein localization
THRIPS_11_08_2011_00217	THRIPS_11_08_2011_00217	pgbm_mouse ame: full=basement membrane-specific heparan sulfate proteoglycan core protein short=hspg contains: ame: full=endorepellin contains: ame: full=lg3 peptide flags: precursor	P	GO:0009790	embryonic development
THRIPS_11_08_2011_00217	THRIPS_11_08_2011_00217	pgbm_mouse ame: full=basement membrane-specific heparan sulfate proteoglycan core protein short=hspg contains: ame: full=endorepellin contains: ame: full=lg3 peptide flags: precursor	P	GO:0009887	organ morphogenesis
THRIPS_11_08_2011_00217	THRIPS_11_08_2011_00217	pgbm_mouse ame: full=basement membrane-specific heparan sulfate proteoglycan core protein short=hspg contains: ame: full=endorepellin contains: ame: full=lg3 peptide flags: precursor	P	GO:0014706	striated muscle tissue development
THRIPS_11_08_2011_00217	THRIPS_11_08_2011_00217	pgbm_mouse ame: full=basement membrane-specific heparan sulfate proteoglycan core protein short=hspg contains: ame: full=endorepellin contains: ame: full=lg3 peptide flags: precursor	P	GO:0016044	cellular membrane organization
THRIPS_11_08_2011_00217	THRIPS_11_08_2011_00217	pgbm_mouse ame: full=basement membrane-specific heparan sulfate proteoglycan core protein short=hspg contains: ame: full=endorepellin contains: ame: full=lg3 peptide flags: precursor	P	GO:0016477	cell migration
THRIPS_11_08_2011_00217	THRIPS_11_08_2011_00217	pgbm_mouse ame: full=basement membrane-specific heparan sulfate proteoglycan core protein short=hspg contains: ame: full=endorepellin contains: ame: full=lg3 peptide flags: precursor	P	GO:0031175	neuron projection development
THRIPS_11_08_2011_00217	THRIPS_11_08_2011_00217	pgbm_mouse ame: full=basement membrane-specific heparan sulfate proteoglycan core protein short=hspg contains: ame: full=endorepellin contains: ame: full=lg3 peptide flags: precursor	P	GO:0035295	tube development
THRIPS_11_08_2011_00217	THRIPS_11_08_2011_00217	pgbm_mouse ame: full=basement membrane-specific heparan sulfate proteoglycan core protein short=hspg contains: ame: full=endorepellin contains: ame: full=lg3 peptide flags: precursor	C	GO:0043256	laminin complex
THRIPS_11_08_2011_00217	THRIPS_11_08_2011_00217	pgbm_mouse ame: full=basement membrane-specific heparan sulfate proteoglycan core protein short=hspg contains: ame: full=endorepellin contains: ame: full=lg3 peptide flags: precursor	P	GO:0044238	primary metabolic process
THRIPS_11_08_2011_00217	THRIPS_11_08_2011_00217	pgbm_mouse ame: full=basement membrane-specific heparan sulfate proteoglycan core protein short=hspg contains: ame: full=endorepellin contains: ame: full=lg3 peptide flags: precursor	P	GO:0044260	cellular macromolecule metabolic process
THRIPS_11_08_2011_00217	THRIPS_11_08_2011_00217	pgbm_mouse ame: full=basement membrane-specific heparan sulfate proteoglycan core protein short=hspg contains: ame: full=endorepellin contains: ame: full=lg3 peptide flags: precursor	C	GO:0044464	cell part
THRIPS_11_08_2011_00217	THRIPS_11_08_2011_00217	pgbm_mouse ame: full=basement membrane-specific heparan sulfate proteoglycan core protein short=hspg contains: ame: full=endorepellin contains: ame: full=lg3 peptide flags: precursor	P	GO:0048522	positive regulation of cellular process
THRIPS_11_08_2011_00217	THRIPS_11_08_2011_00217	pgbm_mouse ame: full=basement membrane-specific heparan sulfate proteoglycan core protein short=hspg contains: ame: full=endorepellin contains: ame: full=lg3 peptide flags: precursor	P	GO:0050808	synapse organization
THRIPS_11_08_2011_00217	THRIPS_11_08_2011_00217	pgbm_mouse ame: full=basement membrane-specific heparan sulfate proteoglycan core protein short=hspg contains: ame: full=endorepellin contains: ame: full=lg3 peptide flags: precursor	P	GO:0055002	striated muscle cell development
THRIPS_11_08_2011_00217	THRIPS_11_08_2011_00217	pgbm_mouse ame: full=basement membrane-specific heparan sulfate proteoglycan core protein short=hspg contains: ame: full=endorepellin contains: ame: full=lg3 peptide flags: precursor	N	GO:0061138
THRIPS_11_08_2011_00217	THRIPS_11_08_2011_00217	pgbm_mouse ame: full=basement membrane-specific heparan sulfate proteoglycan core protein short=hspg contains: ame: full=endorepellin contains: ame: full=lg3 peptide flags: precursor	N	GO:0071844
THRIPS_11_08_2011_00217	THRIPS_11_08_2011_00217	pgbm_mouse ame: full=basement membrane-specific heparan sulfate proteoglycan core protein short=hspg contains: ame: full=endorepellin contains: ame: full=lg3 peptide flags: precursor	N	GO:0072358
THRIPS_11_08_2011_00217	THRIPS_11_08_2011_00217	pgbm_mouse ame: full=basement membrane-specific heparan sulfate proteoglycan core protein short=hspg contains: ame: full=endorepellin contains: ame: full=lg3 peptide flags: precursor	N	GO:2000026
THRIPS_11_08_2011_00221	THRIPS_11_08_2011_00221	hypoxia-inducible factor 1 alpha	F	GO:0004871	signal transducer activity
THRIPS_11_08_2011_00221	THRIPS_11_08_2011_00221	hypoxia-inducible factor 1 alpha	P	GO:0006355	regulation of transcription, DNA-dependent
THRIPS_11_08_2011_00221	THRIPS_11_08_2011_00221	hypoxia-inducible factor 1 alpha	P	GO:0007165	signal transduction
THRIPS_11_08_2011_00223	THRIPS_11_08_2011_00223	fril_xenla ame: full=ferritin light oocyte isoform ame: full=b-ferritin ame: full=gv-lch ame: full=	P	GO:0006826	iron ion transport
THRIPS_11_08_2011_00223	THRIPS_11_08_2011_00223	fril_xenla ame: full=ferritin light oocyte isoform ame: full=b-ferritin ame: full=gv-lch ame: full=	P	GO:0006879	cellular iron ion homeostasis
THRIPS_11_08_2011_00223	THRIPS_11_08_2011_00223	fril_xenla ame: full=ferritin light oocyte isoform ame: full=b-ferritin ame: full=gv-lch ame: full=	F	GO:0008199	ferric iron binding
THRIPS_11_08_2011_00223	THRIPS_11_08_2011_00223	fril_xenla ame: full=ferritin light oocyte isoform ame: full=b-ferritin ame: full=gv-lch ame: full=	F	GO:0016491	oxidoreductase activity
THRIPS_11_08_2011_00223	THRIPS_11_08_2011_00223	fril_xenla ame: full=ferritin light oocyte isoform ame: full=b-ferritin ame: full=gv-lch ame: full=	P	GO:0055114	oxidation reduction
THRIPS_11_08_2011_00225	THRIPS_11_08_2011_00225	arl5b_human ame: full=adp-ribosylation factor-like protein 5b ame: full=adp-ribosylation factor-like protein 8	F	GO:0005215	transporter activity
THRIPS_11_08_2011_00225	THRIPS_11_08_2011_00225	arl5b_human ame: full=adp-ribosylation factor-like protein 5b ame: full=adp-ribosylation factor-like protein 8	F	GO:0005525	GTP binding
THRIPS_11_08_2011_00225	THRIPS_11_08_2011_00225	arl5b_human ame: full=adp-ribosylation factor-like protein 5b ame: full=adp-ribosylation factor-like protein 8	C	GO:0005794	Golgi apparatus
THRIPS_11_08_2011_00225	THRIPS_11_08_2011_00225	arl5b_human ame: full=adp-ribosylation factor-like protein 5b ame: full=adp-ribosylation factor-like protein 8	P	GO:0006471	protein amino acid ADP-ribosylation
THRIPS_11_08_2011_00225	THRIPS_11_08_2011_00225	arl5b_human ame: full=adp-ribosylation factor-like protein 5b ame: full=adp-ribosylation factor-like protein 8	P	GO:0006886	intracellular protein transport
THRIPS_11_08_2011_00225	THRIPS_11_08_2011_00225	arl5b_human ame: full=adp-ribosylation factor-like protein 5b ame: full=adp-ribosylation factor-like protein 8	P	GO:0007264	small GTPase mediated signal transduction
THRIPS_11_08_2011_00225	THRIPS_11_08_2011_00225	arl5b_human ame: full=adp-ribosylation factor-like protein 5b ame: full=adp-ribosylation factor-like protein 8	P	GO:0016192	vesicle-mediated transport
THRIPS_11_08_2011_00228	THRIPS_11_08_2011_00228	scy1-like protein 2	F	GO:0003677	DNA binding
THRIPS_11_08_2011_00228	THRIPS_11_08_2011_00228	scy1-like protein 2	F	GO:0004672	protein kinase activity
THRIPS_11_08_2011_00228	THRIPS_11_08_2011_00228	scy1-like protein 2	F	GO:0005524	ATP binding
THRIPS_11_08_2011_00228	THRIPS_11_08_2011_00228	scy1-like protein 2	P	GO:0006306	DNA methylation
THRIPS_11_08_2011_00228	THRIPS_11_08_2011_00228	scy1-like protein 2	P	GO:0006468	protein amino acid phosphorylation
THRIPS_11_08_2011_00229	THRIPS_11_08_2011_00229	wbs22_mouse ame: full=uncharacterized methyltransferase wbscr22 ame: full=williams-beuren syndrome chromosomal region 22 protein homolog	F	GO:0008168	methyltransferase activity
THRIPS_11_08_2011_00229	THRIPS_11_08_2011_00229	wbs22_mouse ame: full=uncharacterized methyltransferase wbscr22 ame: full=williams-beuren syndrome chromosomal region 22 protein homolog	P	GO:0032259	methylation
THRIPS_11_08_2011_00230	THRIPS_11_08_2011_00230	nrx4_drome ame: full=neurexin-4 ame: full=neurexin iv flags: precursor	P	GO:0001941	postsynaptic membrane organization
THRIPS_11_08_2011_00230	THRIPS_11_08_2011_00230	nrx4_drome ame: full=neurexin-4 ame: full=neurexin iv flags: precursor	F	GO:0005515	protein binding
THRIPS_11_08_2011_00230	THRIPS_11_08_2011_00230	nrx4_drome ame: full=neurexin-4 ame: full=neurexin iv flags: precursor	P	GO:0007165	signal transduction
THRIPS_11_08_2011_00230	THRIPS_11_08_2011_00230	nrx4_drome ame: full=neurexin-4 ame: full=neurexin iv flags: precursor	P	GO:0007416	synapse assembly
THRIPS_11_08_2011_00230	THRIPS_11_08_2011_00230	nrx4_drome ame: full=neurexin-4 ame: full=neurexin iv flags: precursor	P	GO:0007610	behavior
THRIPS_11_08_2011_00230	THRIPS_11_08_2011_00230	nrx4_drome ame: full=neurexin-4 ame: full=neurexin iv flags: precursor	C	GO:0016021	integral to membrane
THRIPS_11_08_2011_00230	THRIPS_11_08_2011_00230	nrx4_drome ame: full=neurexin-4 ame: full=neurexin iv flags: precursor	P	GO:0016337	cell-cell adhesion
THRIPS_11_08_2011_00230	THRIPS_11_08_2011_00230	nrx4_drome ame: full=neurexin-4 ame: full=neurexin iv flags: precursor	P	GO:0019226	transmission of nerve impulse
THRIPS_11_08_2011_00230	THRIPS_11_08_2011_00230	nrx4_drome ame: full=neurexin-4 ame: full=neurexin iv flags: precursor	P	GO:0030900	forebrain development
THRIPS_11_08_2011_00230	THRIPS_11_08_2011_00230	nrx4_drome ame: full=neurexin-4 ame: full=neurexin iv flags: precursor	P	GO:0031175	neuron projection development
THRIPS_11_08_2011_00230	THRIPS_11_08_2011_00230	nrx4_drome ame: full=neurexin-4 ame: full=neurexin iv flags: precursor	P	GO:0032989	cellular component morphogenesis
THRIPS_11_08_2011_00230	THRIPS_11_08_2011_00230	nrx4_drome ame: full=neurexin-4 ame: full=neurexin iv flags: precursor	C	GO:0044304	main axon
THRIPS_11_08_2011_00230	THRIPS_11_08_2011_00230	nrx4_drome ame: full=neurexin-4 ame: full=neurexin iv flags: precursor	C	GO:0044459	plasma membrane part
THRIPS_11_08_2011_00230	THRIPS_11_08_2011_00230	nrx4_drome ame: full=neurexin-4 ame: full=neurexin iv flags: precursor	N	GO:0072657
THRIPS_11_08_2011_00233	THRIPS_11_08_2011_00233	zo1_canfa ame: full=tight junction protein zo-1 ame: full=tight junction protein 1 ame: full=zona occludens protein 1 ame: full=zonula occludens protein 1	P	GO:0001825	blastocyst formation
THRIPS_11_08_2011_00233	THRIPS_11_08_2011_00233	zo1_canfa ame: full=tight junction protein zo-1 ame: full=tight junction protein 1 ame: full=zona occludens protein 1 ame: full=zonula occludens protein 1	C	GO:0005634	nucleus
THRIPS_11_08_2011_00233	THRIPS_11_08_2011_00233	zo1_canfa ame: full=tight junction protein zo-1 ame: full=tight junction protein 1 ame: full=zona occludens protein 1 ame: full=zonula occludens protein 1	C	GO:0005794	Golgi apparatus
THRIPS_11_08_2011_00233	THRIPS_11_08_2011_00233	zo1_canfa ame: full=tight junction protein zo-1 ame: full=tight junction protein 1 ame: full=zona occludens protein 1 ame: full=zonula occludens protein 1	C	GO:0005913	cell-cell adherens junction
THRIPS_11_08_2011_00233	THRIPS_11_08_2011_00233	zo1_canfa ame: full=tight junction protein zo-1 ame: full=tight junction protein 1 ame: full=zona occludens protein 1 ame: full=zonula occludens protein 1	C	GO:0005923	tight junction
THRIPS_11_08_2011_00233	THRIPS_11_08_2011_00233	zo1_canfa ame: full=tight junction protein zo-1 ame: full=tight junction protein 1 ame: full=zona occludens protein 1 ame: full=zonula occludens protein 1	P	GO:0006921	cellular component disassembly involved in apoptosis
THRIPS_11_08_2011_00233	THRIPS_11_08_2011_00233	zo1_canfa ame: full=tight junction protein zo-1 ame: full=tight junction protein 1 ame: full=zona occludens protein 1 ame: full=zonula occludens protein 1	C	GO:0016323	basolateral plasma membrane
THRIPS_11_08_2011_00233	THRIPS_11_08_2011_00233	zo1_canfa ame: full=tight junction protein zo-1 ame: full=tight junction protein 1 ame: full=zona occludens protein 1 ame: full=zonula occludens protein 1	F	GO:0019904	protein domain specific binding
THRIPS_11_08_2011_00233	THRIPS_11_08_2011_00233	zo1_canfa ame: full=tight junction protein zo-1 ame: full=tight junction protein 1 ame: full=zona occludens protein 1 ame: full=zonula occludens protein 1	C	GO:0031410	cytoplasmic vesicle
THRIPS_11_08_2011_00233	THRIPS_11_08_2011_00233	zo1_canfa ame: full=tight junction protein zo-1 ame: full=tight junction protein 1 ame: full=zona occludens protein 1 ame: full=zonula occludens protein 1	C	GO:0046581	intercellular canaliculus
THRIPS_11_08_2011_00233	THRIPS_11_08_2011_00233	zo1_canfa ame: full=tight junction protein zo-1 ame: full=tight junction protein 1 ame: full=zona occludens protein 1 ame: full=zonula occludens protein 1	P	GO:0070830	tight junction assembly
THRIPS_11_08_2011_00233	THRIPS_11_08_2011_00233	zo1_canfa ame: full=tight junction protein zo-1 ame: full=tight junction protein 1 ame: full=zona occludens protein 1 ame: full=zonula occludens protein 1	P	GO:0071277	cellular response to calcium ion
THRIPS_11_08_2011_00235	THRIPS_11_08_2011_00235	vacuolar protein sorting 13d	P	GO:0008104	protein localization
THRIPS_11_08_2011_00240	THRIPS_11_08_2011_00240	atg4d_mouse ame: full=cysteine protease atg4d ame: full=aut-like 4 cysteine endopeptidase ame: full=autophagin-4 ame: full=autophagy-related cysteine endopeptidase 4 ame: full=autophagy-related protein 4 homolog d	P	GO:0000045	autophagic vacuole assembly
THRIPS_11_08_2011_00240	THRIPS_11_08_2011_00240	atg4d_mouse ame: full=cysteine protease atg4d ame: full=aut-like 4 cysteine endopeptidase ame: full=autophagin-4 ame: full=autophagy-related cysteine endopeptidase 4 ame: full=autophagy-related protein 4 homolog d	F	GO:0005515	protein binding
THRIPS_11_08_2011_00240	THRIPS_11_08_2011_00240	atg4d_mouse ame: full=cysteine protease atg4d ame: full=aut-like 4 cysteine endopeptidase ame: full=autophagin-4 ame: full=autophagy-related cysteine endopeptidase 4 ame: full=autophagy-related protein 4 homolog d	P	GO:0006508	proteolysis
THRIPS_11_08_2011_00240	THRIPS_11_08_2011_00240	atg4d_mouse ame: full=cysteine protease atg4d ame: full=aut-like 4 cysteine endopeptidase ame: full=autophagin-4 ame: full=autophagy-related cysteine endopeptidase 4 ame: full=autophagy-related protein 4 homolog d	F	GO:0008234	cysteine-type peptidase activity
THRIPS_11_08_2011_00247	THRIPS_11_08_2011_00247	ddhd1_bovin ame: full=phospholipase ddhd1 ame: full=ddhd domain-containing protein 1 ame: full=phosphatidic acid-preferring phospholipase a1 short=pa-pla1	C	GO:0043231	intracellular membrane-bounded organelle
THRIPS_11_08_2011_00247	THRIPS_11_08_2011_00247	ddhd1_bovin ame: full=phospholipase ddhd1 ame: full=ddhd domain-containing protein 1 ame: full=phosphatidic acid-preferring phospholipase a1 short=pa-pla1	C	GO:0044444	cytoplasmic part
THRIPS_11_08_2011_00247	THRIPS_11_08_2011_00247	ddhd1_bovin ame: full=phospholipase ddhd1 ame: full=ddhd domain-containing protein 1 ame: full=phosphatidic acid-preferring phospholipase a1 short=pa-pla1	F	GO:0046872	metal ion binding
THRIPS_11_08_2011_00252	THRIPS_11_08_2011_00252	utp20_mouse ame: full=small subunit processome component 20 homolog ame: full=down-regulated in metastasis protein	P	GO:0000447	endonucleolytic cleavage in ITS1 to separate SSU-rRNA from 5.8S rRNA and LSU-rRNA from tricistronic rRNA transcript (SSU-rRNA, 5.8S rRNA, LSU-rRNA)
THRIPS_11_08_2011_00252	THRIPS_11_08_2011_00252	utp20_mouse ame: full=small subunit processome component 20 homolog ame: full=down-regulated in metastasis protein	P	GO:0000472	endonucleolytic cleavage to generate mature 5'-end of SSU-rRNA from (SSU-rRNA, 5.8S rRNA, LSU-rRNA)
THRIPS_11_08_2011_00252	THRIPS_11_08_2011_00252	utp20_mouse ame: full=small subunit processome component 20 homolog ame: full=down-regulated in metastasis protein	P	GO:0000480	endonucleolytic cleavage in 5'-ETS of tricistronic rRNA transcript (SSU-rRNA, 5.8S rRNA, LSU-rRNA)
THRIPS_11_08_2011_00252	THRIPS_11_08_2011_00252	utp20_mouse ame: full=small subunit processome component 20 homolog ame: full=down-regulated in metastasis protein	F	GO:0005515	protein binding
THRIPS_11_08_2011_00252	THRIPS_11_08_2011_00252	utp20_mouse ame: full=small subunit processome component 20 homolog ame: full=down-regulated in metastasis protein	C	GO:0005654	nucleoplasm
THRIPS_11_08_2011_00252	THRIPS_11_08_2011_00252	utp20_mouse ame: full=small subunit processome component 20 homolog ame: full=down-regulated in metastasis protein	C	GO:0005730	nucleolus
THRIPS_11_08_2011_00252	THRIPS_11_08_2011_00252	utp20_mouse ame: full=small subunit processome component 20 homolog ame: full=down-regulated in metastasis protein	C	GO:0005737	cytoplasm
THRIPS_11_08_2011_00252	THRIPS_11_08_2011_00252	utp20_mouse ame: full=small subunit processome component 20 homolog ame: full=down-regulated in metastasis protein	P	GO:0008285	negative regulation of cell proliferation
THRIPS_11_08_2011_00252	THRIPS_11_08_2011_00252	utp20_mouse ame: full=small subunit processome component 20 homolog ame: full=down-regulated in metastasis protein	C	GO:0030686	90S preribosome
THRIPS_11_08_2011_00252	THRIPS_11_08_2011_00252	utp20_mouse ame: full=small subunit processome component 20 homolog ame: full=down-regulated in metastasis protein	C	GO:0030688	preribosome, small subunit precursor
THRIPS_11_08_2011_00252	THRIPS_11_08_2011_00252	utp20_mouse ame: full=small subunit processome component 20 homolog ame: full=down-regulated in metastasis protein	C	GO:0032040	small-subunit processome
THRIPS_11_08_2011_00253	THRIPS_11_08_2011_00253	epc1_human ame: full=enhancer of polycomb homolog 1	P	GO:0000122	negative regulation of transcription from RNA polymerase II promoter
THRIPS_11_08_2011_00253	THRIPS_11_08_2011_00253	epc1_human ame: full=enhancer of polycomb homolog 1	F	GO:0004402	histone acetyltransferase activity
THRIPS_11_08_2011_00253	THRIPS_11_08_2011_00253	epc1_human ame: full=enhancer of polycomb homolog 1	P	GO:0006974	response to DNA damage stimulus
THRIPS_11_08_2011_00253	THRIPS_11_08_2011_00253	epc1_human ame: full=enhancer of polycomb homolog 1	C	GO:0031965	nuclear membrane
THRIPS_11_08_2011_00253	THRIPS_11_08_2011_00253	epc1_human ame: full=enhancer of polycomb homolog 1	C	GO:0032777	Piccolo NuA4 histone acetyltransferase complex
THRIPS_11_08_2011_00253	THRIPS_11_08_2011_00253	epc1_human ame: full=enhancer of polycomb homolog 1	C	GO:0035267	NuA4 histone acetyltransferase complex
THRIPS_11_08_2011_00253	THRIPS_11_08_2011_00253	epc1_human ame: full=enhancer of polycomb homolog 1	P	GO:0042967	acyl-carrier-protein biosynthetic process
THRIPS_11_08_2011_00253	THRIPS_11_08_2011_00253	epc1_human ame: full=enhancer of polycomb homolog 1	P	GO:0043967	histone H4 acetylation
THRIPS_11_08_2011_00253	THRIPS_11_08_2011_00253	epc1_human ame: full=enhancer of polycomb homolog 1	P	GO:0043968	histone H2A acetylation
THRIPS_11_08_2011_00253	THRIPS_11_08_2011_00253	epc1_human ame: full=enhancer of polycomb homolog 1	P	GO:0045814	negative regulation of gene expression, epigenetic
THRIPS_11_08_2011_00253	THRIPS_11_08_2011_00253	epc1_human ame: full=enhancer of polycomb homolog 1	P	GO:0045944	positive regulation of transcription from RNA polymerase II promoter
THRIPS_11_08_2011_00253	THRIPS_11_08_2011_00253	epc1_human ame: full=enhancer of polycomb homolog 1	P	GO:0051155	positive regulation of striated muscle cell differentiation
THRIPS_11_08_2011_00255	THRIPS_11_08_2011_00255	---NA---	C	GO:0005634	nucleus
THRIPS_11_08_2011_00255	THRIPS_11_08_2011_00255	---NA---	F	GO:0008270	zinc ion binding
THRIPS_11_08_2011_00257	THRIPS_11_08_2011_00257	ef1a2_drome ame: full=elongation factor 1-alpha 2 short=ef-1-alpha-2	F	GO:0003746	translation elongation factor activity
THRIPS_11_08_2011_00257	THRIPS_11_08_2011_00257	ef1a2_drome ame: full=elongation factor 1-alpha 2 short=ef-1-alpha-2	F	GO:0003924	GTPase activity
THRIPS_11_08_2011_00257	THRIPS_11_08_2011_00257	ef1a2_drome ame: full=elongation factor 1-alpha 2 short=ef-1-alpha-2	F	GO:0005515	protein binding
THRIPS_11_08_2011_00257	THRIPS_11_08_2011_00257	ef1a2_drome ame: full=elongation factor 1-alpha 2 short=ef-1-alpha-2	F	GO:0005525	GTP binding
THRIPS_11_08_2011_00257	THRIPS_11_08_2011_00257	ef1a2_drome ame: full=elongation factor 1-alpha 2 short=ef-1-alpha-2	C	GO:0005634	nucleus
THRIPS_11_08_2011_00257	THRIPS_11_08_2011_00257	ef1a2_drome ame: full=elongation factor 1-alpha 2 short=ef-1-alpha-2	C	GO:0005829	cytosol
THRIPS_11_08_2011_00257	THRIPS_11_08_2011_00257	ef1a2_drome ame: full=elongation factor 1-alpha 2 short=ef-1-alpha-2	C	GO:0005840	ribosome
THRIPS_11_08_2011_00257	THRIPS_11_08_2011_00257	ef1a2_drome ame: full=elongation factor 1-alpha 2 short=ef-1-alpha-2	C	GO:0005853	eukaryotic translation elongation factor 1 complex
THRIPS_11_08_2011_00257	THRIPS_11_08_2011_00257	ef1a2_drome ame: full=elongation factor 1-alpha 2 short=ef-1-alpha-2	P	GO:0006184	GTP catabolic process
THRIPS_11_08_2011_00257	THRIPS_11_08_2011_00257	ef1a2_drome ame: full=elongation factor 1-alpha 2 short=ef-1-alpha-2	P	GO:0006448	regulation of translational elongation
THRIPS_11_08_2011_00257	THRIPS_11_08_2011_00257	ef1a2_drome ame: full=elongation factor 1-alpha 2 short=ef-1-alpha-2	P	GO:0006916	anti-apoptosis
THRIPS_11_08_2011_00257	THRIPS_11_08_2011_00257	ef1a2_drome ame: full=elongation factor 1-alpha 2 short=ef-1-alpha-2	P	GO:0010035	response to inorganic substance
THRIPS_11_08_2011_00257	THRIPS_11_08_2011_00257	ef1a2_drome ame: full=elongation factor 1-alpha 2 short=ef-1-alpha-2	C	GO:0043025	neuronal cell body
THRIPS_11_08_2011_00263	THRIPS_11_08_2011_00263	atpf1_danre ame: full=atp synthase mitochondrial f1 complex assembly factor 1 flags: precursor	F	GO:0005515	protein binding
THRIPS_11_08_2011_00263	THRIPS_11_08_2011_00263	atpf1_danre ame: full=atp synthase mitochondrial f1 complex assembly factor 1 flags: precursor	C	GO:0005739	mitochondrion
THRIPS_11_08_2011_00263	THRIPS_11_08_2011_00263	atpf1_danre ame: full=atp synthase mitochondrial f1 complex assembly factor 1 flags: precursor	P	GO:0006461	protein complex assembly
THRIPS_11_08_2011_00268	THRIPS_11_08_2011_00268	ext3_drome ame: full=exostosin-3 ame: full=protein brother of tout-velu	F	GO:0001888	glucuronyl-galactosyl-proteoglycan 4-alpha-N-acetylglucosaminyltransferase activity
THRIPS_11_08_2011_00268	THRIPS_11_08_2011_00268	ext3_drome ame: full=exostosin-3 ame: full=protein brother of tout-velu	C	GO:0016021	integral to membrane
THRIPS_11_08_2011_00268	THRIPS_11_08_2011_00268	ext3_drome ame: full=exostosin-3 ame: full=protein brother of tout-velu	P	GO:0030307	positive regulation of cell growth
THRIPS_11_08_2011_00268	THRIPS_11_08_2011_00268	ext3_drome ame: full=exostosin-3 ame: full=protein brother of tout-velu	C	GO:0031227	intrinsic to endoplasmic reticulum membrane
THRIPS_11_08_2011_00268	THRIPS_11_08_2011_00268	ext3_drome ame: full=exostosin-3 ame: full=protein brother of tout-velu	F	GO:0046872	metal ion binding
THRIPS_11_08_2011_00279	THRIPS_11_08_2011_00279	zfh1_drome ame: full=zinc finger protein 1 ame: full=zinc finger homeodomain protein 1	P	GO:0000122	negative regulation of transcription from RNA polymerase II promoter
THRIPS_11_08_2011_00279	THRIPS_11_08_2011_00279	zfh1_drome ame: full=zinc finger protein 1 ame: full=zinc finger homeodomain protein 1	C	GO:0000785	chromatin
THRIPS_11_08_2011_00279	THRIPS_11_08_2011_00279	zfh1_drome ame: full=zinc finger protein 1 ame: full=zinc finger homeodomain protein 1	P	GO:0001755	neural crest cell migration
THRIPS_11_08_2011_00279	THRIPS_11_08_2011_00279	zfh1_drome ame: full=zinc finger protein 1 ame: full=zinc finger homeodomain protein 1	P	GO:0001756	somitogenesis
THRIPS_11_08_2011_00279	THRIPS_11_08_2011_00279	zfh1_drome ame: full=zinc finger protein 1 ame: full=zinc finger homeodomain protein 1	P	GO:0001843	neural tube closure
THRIPS_11_08_2011_00279	THRIPS_11_08_2011_00279	zfh1_drome ame: full=zinc finger protein 1 ame: full=zinc finger homeodomain protein 1	F	GO:0003682	chromatin binding
THRIPS_11_08_2011_00279	THRIPS_11_08_2011_00279	zfh1_drome ame: full=zinc finger protein 1 ame: full=zinc finger homeodomain protein 1	F	GO:0003690	double-stranded DNA binding
THRIPS_11_08_2011_00279	THRIPS_11_08_2011_00279	zfh1_drome ame: full=zinc finger protein 1 ame: full=zinc finger homeodomain protein 1	F	GO:0003700	transcription factor activity
THRIPS_11_08_2011_00279	THRIPS_11_08_2011_00279	zfh1_drome ame: full=zinc finger protein 1 ame: full=zinc finger homeodomain protein 1	F	GO:0003713	transcription coactivator activity
THRIPS_11_08_2011_00279	THRIPS_11_08_2011_00279	zfh1_drome ame: full=zinc finger protein 1 ame: full=zinc finger homeodomain protein 1	F	GO:0003714	transcription corepressor activity
THRIPS_11_08_2011_00279	THRIPS_11_08_2011_00279	zfh1_drome ame: full=zinc finger protein 1 ame: full=zinc finger homeodomain protein 1	C	GO:0005667	transcription factor complex
THRIPS_11_08_2011_00279	THRIPS_11_08_2011_00279	zfh1_drome ame: full=zinc finger protein 1 ame: full=zinc finger homeodomain protein 1	C	GO:0005730	nucleolus
THRIPS_11_08_2011_00279	THRIPS_11_08_2011_00279	zfh1_drome ame: full=zinc finger protein 1 ame: full=zinc finger homeodomain protein 1	P	GO:0006955	immune response
THRIPS_11_08_2011_00279	THRIPS_11_08_2011_00279	zfh1_drome ame: full=zinc finger protein 1 ame: full=zinc finger homeodomain protein 1	P	GO:0007249	I-kappaB kinase/NF-kappaB cascade
THRIPS_11_08_2011_00279	THRIPS_11_08_2011_00279	zfh1_drome ame: full=zinc finger protein 1 ame: full=zinc finger homeodomain protein 1	F	GO:0008134	transcription factor binding
THRIPS_11_08_2011_00279	THRIPS_11_08_2011_00279	zfh1_drome ame: full=zinc finger protein 1 ame: full=zinc finger homeodomain protein 1	F	GO:0008270	zinc ion binding
THRIPS_11_08_2011_00279	THRIPS_11_08_2011_00279	zfh1_drome ame: full=zinc finger protein 1 ame: full=zinc finger homeodomain protein 1	P	GO:0008285	negative regulation of cell proliferation
THRIPS_11_08_2011_00279	THRIPS_11_08_2011_00279	zfh1_drome ame: full=zinc finger protein 1 ame: full=zinc finger homeodomain protein 1	P	GO:0010464	regulation of mesenchymal cell proliferation
THRIPS_11_08_2011_00279	THRIPS_11_08_2011_00279	zfh1_drome ame: full=zinc finger protein 1 ame: full=zinc finger homeodomain protein 1	P	GO:0010804	negative regulation of tumor necrosis factor-mediated signaling pathway
THRIPS_11_08_2011_00279	THRIPS_11_08_2011_00279	zfh1_drome ame: full=zinc finger protein 1 ame: full=zinc finger homeodomain protein 1	P	GO:0014823	response to activity
THRIPS_11_08_2011_00279	THRIPS_11_08_2011_00279	zfh1_drome ame: full=zinc finger protein 1 ame: full=zinc finger homeodomain protein 1	P	GO:0016481	negative regulation of transcription
THRIPS_11_08_2011_00279	THRIPS_11_08_2011_00279	zfh1_drome ame: full=zinc finger protein 1 ame: full=zinc finger homeodomain protein 1	P	GO:0017015	regulation of transforming growth factor beta receptor signaling pathway
THRIPS_11_08_2011_00279	THRIPS_11_08_2011_00279	zfh1_drome ame: full=zinc finger protein 1 ame: full=zinc finger homeodomain protein 1	F	GO:0019208	phosphatase regulator activity
THRIPS_11_08_2011_00279	THRIPS_11_08_2011_00279	zfh1_drome ame: full=zinc finger protein 1 ame: full=zinc finger homeodomain protein 1	P	GO:0021766	hippocampus development
THRIPS_11_08_2011_00279	THRIPS_11_08_2011_00279	zfh1_drome ame: full=zinc finger protein 1 ame: full=zinc finger homeodomain protein 1	P	GO:0021846	cell proliferation in forebrain
THRIPS_11_08_2011_00279	THRIPS_11_08_2011_00279	zfh1_drome ame: full=zinc finger protein 1 ame: full=zinc finger homeodomain protein 1	P	GO:0030177	positive regulation of Wnt receptor signaling pathway
THRIPS_11_08_2011_00279	THRIPS_11_08_2011_00279	zfh1_drome ame: full=zinc finger protein 1 ame: full=zinc finger homeodomain protein 1	P	GO:0030857	negative regulation of epithelial cell differentiation
THRIPS_11_08_2011_00279	THRIPS_11_08_2011_00279	zfh1_drome ame: full=zinc finger protein 1 ame: full=zinc finger homeodomain protein 1	F	GO:0031625	ubiquitin protein ligase binding
THRIPS_11_08_2011_00279	THRIPS_11_08_2011_00279	zfh1_drome ame: full=zinc finger protein 1 ame: full=zinc finger homeodomain protein 1	P	GO:0031667	response to nutrient levels
THRIPS_11_08_2011_00279	THRIPS_11_08_2011_00279	zfh1_drome ame: full=zinc finger protein 1 ame: full=zinc finger homeodomain protein 1	P	GO:0032088	negative regulation of NF-kappaB transcription factor activity
THRIPS_11_08_2011_00279	THRIPS_11_08_2011_00279	zfh1_drome ame: full=zinc finger protein 1 ame: full=zinc finger homeodomain protein 1	P	GO:0033081	regulation of T cell differentiation in the thymus
THRIPS_11_08_2011_00279	THRIPS_11_08_2011_00279	zfh1_drome ame: full=zinc finger protein 1 ame: full=zinc finger homeodomain protein 1	P	GO:0043507	positive regulation of JUN kinase activity
THRIPS_11_08_2011_00279	THRIPS_11_08_2011_00279	zfh1_drome ame: full=zinc finger protein 1 ame: full=zinc finger homeodomain protein 1	P	GO:0043508	negative regulation of JUN kinase activity
THRIPS_11_08_2011_00279	THRIPS_11_08_2011_00279	zfh1_drome ame: full=zinc finger protein 1 ame: full=zinc finger homeodomain protein 1	F	GO:0043565	sequence-specific DNA binding
THRIPS_11_08_2011_00279	THRIPS_11_08_2011_00279	zfh1_drome ame: full=zinc finger protein 1 ame: full=zinc finger homeodomain protein 1	P	GO:0045449	regulation of transcription
THRIPS_11_08_2011_00279	THRIPS_11_08_2011_00279	zfh1_drome ame: full=zinc finger protein 1 ame: full=zinc finger homeodomain protein 1	P	GO:0045453	bone resorption
THRIPS_11_08_2011_00279	THRIPS_11_08_2011_00279	zfh1_drome ame: full=zinc finger protein 1 ame: full=zinc finger homeodomain protein 1	P	GO:0045666	positive regulation of neuron differentiation
THRIPS_11_08_2011_00279	THRIPS_11_08_2011_00279	zfh1_drome ame: full=zinc finger protein 1 ame: full=zinc finger homeodomain protein 1	P	GO:0045671	negative regulation of osteoclast differentiation
THRIPS_11_08_2011_00279	THRIPS_11_08_2011_00279	zfh1_drome ame: full=zinc finger protein 1 ame: full=zinc finger homeodomain protein 1	P	GO:0045941	positive regulation of transcription
THRIPS_11_08_2011_00279	THRIPS_11_08_2011_00279	zfh1_drome ame: full=zinc finger protein 1 ame: full=zinc finger homeodomain protein 1	P	GO:0045944	positive regulation of transcription from RNA polymerase II promoter
THRIPS_11_08_2011_00279	THRIPS_11_08_2011_00279	zfh1_drome ame: full=zinc finger protein 1 ame: full=zinc finger homeodomain protein 1	P	GO:0046329	negative regulation of JNK cascade
THRIPS_11_08_2011_00279	THRIPS_11_08_2011_00279	zfh1_drome ame: full=zinc finger protein 1 ame: full=zinc finger homeodomain protein 1	F	GO:0046332	SMAD binding
THRIPS_11_08_2011_00279	THRIPS_11_08_2011_00279	zfh1_drome ame: full=zinc finger protein 1 ame: full=zinc finger homeodomain protein 1	C	GO:0048471	perinuclear region of cytoplasm
THRIPS_11_08_2011_00279	THRIPS_11_08_2011_00279	zfh1_drome ame: full=zinc finger protein 1 ame: full=zinc finger homeodomain protein 1	P	GO:0048596	embryonic camera-type eye morphogenesis
THRIPS_11_08_2011_00279	THRIPS_11_08_2011_00279	zfh1_drome ame: full=zinc finger protein 1 ame: full=zinc finger homeodomain protein 1	P	GO:0048704	embryonic skeletal system morphogenesis
THRIPS_11_08_2011_00279	THRIPS_11_08_2011_00279	zfh1_drome ame: full=zinc finger protein 1 ame: full=zinc finger homeodomain protein 1	P	GO:0051150	regulation of smooth muscle cell differentiation
THRIPS_11_08_2011_00279	THRIPS_11_08_2011_00279	zfh1_drome ame: full=zinc finger protein 1 ame: full=zinc finger homeodomain protein 1	P	GO:0051216	cartilage development
THRIPS_11_08_2011_00279	THRIPS_11_08_2011_00279	zfh1_drome ame: full=zinc finger protein 1 ame: full=zinc finger homeodomain protein 1	F	GO:0070888	E-box binding
THRIPS_11_08_2011_00279	THRIPS_11_08_2011_00279	zfh1_drome ame: full=zinc finger protein 1 ame: full=zinc finger homeodomain protein 1	P	GO:0071230	cellular response to amino acid stimulus
THRIPS_11_08_2011_00279	THRIPS_11_08_2011_00279	zfh1_drome ame: full=zinc finger protein 1 ame: full=zinc finger homeodomain protein 1	P	GO:0071560	cellular response to transforming growth factor beta stimulus
THRIPS_11_08_2011_00279	THRIPS_11_08_2011_00279	zfh1_drome ame: full=zinc finger protein 1 ame: full=zinc finger homeodomain protein 1	N	GO:2000660
THRIPS_11_08_2011_00279	THRIPS_11_08_2011_00279	zfh1_drome ame: full=zinc finger protein 1 ame: full=zinc finger homeodomain protein 1	N	GO:2000678
THRIPS_11_08_2011_00283	THRIPS_11_08_2011_00283	pp4r1_mouse ame: full=serine threonine-protein phosphatase 4 regulatory subunit 1	F	GO:0005515	protein binding
THRIPS_11_08_2011_00287	THRIPS_11_08_2011_00287	wrip1_human ame: full=atpase wrnip1 ame: full=werner helicase-interacting protein 1	P	GO:0000731	DNA synthesis involved in DNA repair
THRIPS_11_08_2011_00287	THRIPS_11_08_2011_00287	wrip1_human ame: full=atpase wrnip1 ame: full=werner helicase-interacting protein 1	F	GO:0003677	DNA binding
THRIPS_11_08_2011_00287	THRIPS_11_08_2011_00287	wrip1_human ame: full=atpase wrnip1 ame: full=werner helicase-interacting protein 1	F	GO:0005515	protein binding
THRIPS_11_08_2011_00287	THRIPS_11_08_2011_00287	wrip1_human ame: full=atpase wrnip1 ame: full=werner helicase-interacting protein 1	F	GO:0005524	ATP binding
THRIPS_11_08_2011_00287	THRIPS_11_08_2011_00287	wrip1_human ame: full=atpase wrnip1 ame: full=werner helicase-interacting protein 1	C	GO:0005730	nucleolus
THRIPS_11_08_2011_00287	THRIPS_11_08_2011_00287	wrip1_human ame: full=atpase wrnip1 ame: full=werner helicase-interacting protein 1	C	GO:0005739	mitochondrion
THRIPS_11_08_2011_00287	THRIPS_11_08_2011_00287	wrip1_human ame: full=atpase wrnip1 ame: full=werner helicase-interacting protein 1	P	GO:0006200	ATP catabolic process
THRIPS_11_08_2011_00287	THRIPS_11_08_2011_00287	wrip1_human ame: full=atpase wrnip1 ame: full=werner helicase-interacting protein 1	F	GO:0016887	ATPase activity
THRIPS_11_08_2011_00287	THRIPS_11_08_2011_00287	wrip1_human ame: full=atpase wrnip1 ame: full=werner helicase-interacting protein 1	P	GO:0030174	regulation of DNA replication initiation
THRIPS_11_08_2011_00287	THRIPS_11_08_2011_00287	wrip1_human ame: full=atpase wrnip1 ame: full=werner helicase-interacting protein 1	F	GO:0046872	metal ion binding
THRIPS_11_08_2011_00287	THRIPS_11_08_2011_00287	wrip1_human ame: full=atpase wrnip1 ame: full=werner helicase-interacting protein 1	C	GO:0048471	perinuclear region of cytoplasm
THRIPS_11_08_2011_00292	THRIPS_11_08_2011_00292	fxl14_human ame: full=f-box lrr-repeat protein 14 ame: full=f-box and leucine-rich repeat protein 14	F	GO:0004842	ubiquitin-protein ligase activity
THRIPS_11_08_2011_00292	THRIPS_11_08_2011_00292	fxl14_human ame: full=f-box lrr-repeat protein 14 ame: full=f-box and leucine-rich repeat protein 14	F	GO:0005515	protein binding
THRIPS_11_08_2011_00292	THRIPS_11_08_2011_00292	fxl14_human ame: full=f-box lrr-repeat protein 14 ame: full=f-box and leucine-rich repeat protein 14	C	GO:0005737	cytoplasm
THRIPS_11_08_2011_00292	THRIPS_11_08_2011_00292	fxl14_human ame: full=f-box lrr-repeat protein 14 ame: full=f-box and leucine-rich repeat protein 14	P	GO:0042787	protein ubiquitination during ubiquitin-dependent protein catabolic process
THRIPS_11_08_2011_00293	THRIPS_11_08_2011_00293	prp17_human ame: full=pre-mrna-processing factor 17 ame: full=cell division cycle 40 homolog ame: full=eh-binding protein 3 short=ehb3 ame: full=prp17 homolog short=hprp17	P	GO:0000398	nuclear mRNA splicing, via spliceosome
THRIPS_11_08_2011_00293	THRIPS_11_08_2011_00293	prp17_human ame: full=pre-mrna-processing factor 17 ame: full=cell division cycle 40 homolog ame: full=eh-binding protein 3 short=ehb3 ame: full=prp17 homolog short=hprp17	C	GO:0005654	nucleoplasm
THRIPS_11_08_2011_00293	THRIPS_11_08_2011_00293	prp17_human ame: full=pre-mrna-processing factor 17 ame: full=cell division cycle 40 homolog ame: full=eh-binding protein 3 short=ehb3 ame: full=prp17 homolog short=hprp17	P	GO:0006369	termination of RNA polymerase II transcription
THRIPS_11_08_2011_00293	THRIPS_11_08_2011_00293	prp17_human ame: full=pre-mrna-processing factor 17 ame: full=cell division cycle 40 homolog ame: full=eh-binding protein 3 short=ehb3 ame: full=prp17 homolog short=hprp17	P	GO:0006406	mRNA export from nucleus
THRIPS_11_08_2011_00293	THRIPS_11_08_2011_00293	prp17_human ame: full=pre-mrna-processing factor 17 ame: full=cell division cycle 40 homolog ame: full=eh-binding protein 3 short=ehb3 ame: full=prp17 homolog short=hprp17	P	GO:0031124	mRNA 3'-end processing
THRIPS_11_08_2011_00293	THRIPS_11_08_2011_00293	prp17_human ame: full=pre-mrna-processing factor 17 ame: full=cell division cycle 40 homolog ame: full=eh-binding protein 3 short=ehb3 ame: full=prp17 homolog short=hprp17	C	GO:0071013	catalytic step 2 spliceosome
THRIPS_11_08_2011_00294	THRIPS_11_08_2011_00294	xpo2_pagma ame: full=exportin-2 short=exp2 ame: full=cellular apoptosis susceptibility protein ame: full=chromosome segregation 1-like protein ame: full=importin-alpha re-exporter	C	GO:0005634	nucleus
THRIPS_11_08_2011_00294	THRIPS_11_08_2011_00294	xpo2_pagma ame: full=exportin-2 short=exp2 ame: full=cellular apoptosis susceptibility protein ame: full=chromosome segregation 1-like protein ame: full=importin-alpha re-exporter	C	GO:0005829	cytosol
THRIPS_11_08_2011_00294	THRIPS_11_08_2011_00294	xpo2_pagma ame: full=exportin-2 short=exp2 ame: full=cellular apoptosis susceptibility protein ame: full=chromosome segregation 1-like protein ame: full=importin-alpha re-exporter	P	GO:0006886	intracellular protein transport
THRIPS_11_08_2011_00294	THRIPS_11_08_2011_00294	xpo2_pagma ame: full=exportin-2 short=exp2 ame: full=cellular apoptosis susceptibility protein ame: full=chromosome segregation 1-like protein ame: full=importin-alpha re-exporter	P	GO:0006915	apoptosis
THRIPS_11_08_2011_00294	THRIPS_11_08_2011_00294	xpo2_pagma ame: full=exportin-2 short=exp2 ame: full=cellular apoptosis susceptibility protein ame: full=chromosome segregation 1-like protein ame: full=importin-alpha re-exporter	P	GO:0007589	body fluid secretion
THRIPS_11_08_2011_00294	THRIPS_11_08_2011_00294	xpo2_pagma ame: full=exportin-2 short=exp2 ame: full=cellular apoptosis susceptibility protein ame: full=chromosome segregation 1-like protein ame: full=importin-alpha re-exporter	F	GO:0008262	importin-alpha export receptor activity
THRIPS_11_08_2011_00294	THRIPS_11_08_2011_00294	xpo2_pagma ame: full=exportin-2 short=exp2 ame: full=cellular apoptosis susceptibility protein ame: full=chromosome segregation 1-like protein ame: full=importin-alpha re-exporter	P	GO:0008283	cell proliferation
THRIPS_11_08_2011_00294	THRIPS_11_08_2011_00294	xpo2_pagma ame: full=exportin-2 short=exp2 ame: full=cellular apoptosis susceptibility protein ame: full=chromosome segregation 1-like protein ame: full=importin-alpha re-exporter	C	GO:0009506	plasmodesma
THRIPS_11_08_2011_00294	THRIPS_11_08_2011_00294	xpo2_pagma ame: full=exportin-2 short=exp2 ame: full=cellular apoptosis susceptibility protein ame: full=chromosome segregation 1-like protein ame: full=importin-alpha re-exporter	C	GO:0016020	membrane
THRIPS_11_08_2011_00294	THRIPS_11_08_2011_00294	xpo2_pagma ame: full=exportin-2 short=exp2 ame: full=cellular apoptosis susceptibility protein ame: full=chromosome segregation 1-like protein ame: full=importin-alpha re-exporter	F	GO:0042980	cystic fibrosis transmembrane conductance regulator binding
THRIPS_11_08_2011_00297	THRIPS_11_08_2011_00297	ubp34_mouse ame: full=ubiquitin carboxyl-terminal hydrolase 34 ame: full=deubiquitinating enzyme 34 ame: full=ubiquitin thiolesterase 34 ame: full=ubiquitin-specific-processing protease 34	F	GO:0004197	cysteine-type endopeptidase activity
THRIPS_11_08_2011_00297	THRIPS_11_08_2011_00297	ubp34_mouse ame: full=ubiquitin carboxyl-terminal hydrolase 34 ame: full=deubiquitinating enzyme 34 ame: full=ubiquitin thiolesterase 34 ame: full=ubiquitin-specific-processing protease 34	F	GO:0004221	ubiquitin thiolesterase activity
THRIPS_11_08_2011_00297	THRIPS_11_08_2011_00297	ubp34_mouse ame: full=ubiquitin carboxyl-terminal hydrolase 34 ame: full=deubiquitinating enzyme 34 ame: full=ubiquitin thiolesterase 34 ame: full=ubiquitin-specific-processing protease 34	F	GO:0004843	ubiquitin-specific protease activity
THRIPS_11_08_2011_00297	THRIPS_11_08_2011_00297	ubp34_mouse ame: full=ubiquitin carboxyl-terminal hydrolase 34 ame: full=deubiquitinating enzyme 34 ame: full=ubiquitin thiolesterase 34 ame: full=ubiquitin-specific-processing protease 34	F	GO:0005515	protein binding
THRIPS_11_08_2011_00297	THRIPS_11_08_2011_00297	ubp34_mouse ame: full=ubiquitin carboxyl-terminal hydrolase 34 ame: full=deubiquitinating enzyme 34 ame: full=ubiquitin thiolesterase 34 ame: full=ubiquitin-specific-processing protease 34	P	GO:0006511	ubiquitin-dependent protein catabolic process
THRIPS_11_08_2011_00297	THRIPS_11_08_2011_00297	ubp34_mouse ame: full=ubiquitin carboxyl-terminal hydrolase 34 ame: full=deubiquitinating enzyme 34 ame: full=ubiquitin thiolesterase 34 ame: full=ubiquitin-specific-processing protease 34	P	GO:0071108	protein K48-linked deubiquitination
THRIPS_11_08_2011_00297	THRIPS_11_08_2011_00297	ubp34_mouse ame: full=ubiquitin carboxyl-terminal hydrolase 34 ame: full=deubiquitinating enzyme 34 ame: full=ubiquitin thiolesterase 34 ame: full=ubiquitin-specific-processing protease 34	P	GO:0090263	positive regulation of Wnt receptor signaling pathway through beta-catenin
THRIPS_11_08_2011_00301	THRIPS_11_08_2011_00301	al7a1_rat ame: full=alpha-aminoadipic semialdehyde dehydrogenase short=alpha-aasa dehydrogenase ame: full=aldehyde dehydrogenase family 7 member a1 ame: full=antiquitin-1 ame: full=betaine aldehyde dehydrogenase ame: full=delta1-piperideine-6-carboxylate dehydrogenase short=p6c dehydrogenase flags: precursor	F	GO:0004029	aldehyde dehydrogenase (NAD) activity
THRIPS_11_08_2011_00301	THRIPS_11_08_2011_00301	al7a1_rat ame: full=alpha-aminoadipic semialdehyde dehydrogenase short=alpha-aasa dehydrogenase ame: full=aldehyde dehydrogenase family 7 member a1 ame: full=antiquitin-1 ame: full=betaine aldehyde dehydrogenase ame: full=delta1-piperideine-6-carboxylate dehydrogenase short=p6c dehydrogenase flags: precursor	F	GO:0004043	L-aminoadipate-semialdehyde dehydrogenase activity
THRIPS_11_08_2011_00301	THRIPS_11_08_2011_00301	al7a1_rat ame: full=alpha-aminoadipic semialdehyde dehydrogenase short=alpha-aasa dehydrogenase ame: full=aldehyde dehydrogenase family 7 member a1 ame: full=antiquitin-1 ame: full=betaine aldehyde dehydrogenase ame: full=delta1-piperideine-6-carboxylate dehydrogenase short=p6c dehydrogenase flags: precursor	C	GO:0005759	mitochondrial matrix
THRIPS_11_08_2011_00301	THRIPS_11_08_2011_00301	al7a1_rat ame: full=alpha-aminoadipic semialdehyde dehydrogenase short=alpha-aasa dehydrogenase ame: full=aldehyde dehydrogenase family 7 member a1 ame: full=antiquitin-1 ame: full=betaine aldehyde dehydrogenase ame: full=delta1-piperideine-6-carboxylate dehydrogenase short=p6c dehydrogenase flags: precursor	P	GO:0006081	cellular aldehyde metabolic process
THRIPS_11_08_2011_00301	THRIPS_11_08_2011_00301	al7a1_rat ame: full=alpha-aminoadipic semialdehyde dehydrogenase short=alpha-aasa dehydrogenase ame: full=aldehyde dehydrogenase family 7 member a1 ame: full=antiquitin-1 ame: full=betaine aldehyde dehydrogenase ame: full=delta1-piperideine-6-carboxylate dehydrogenase short=p6c dehydrogenase flags: precursor	P	GO:0006094	gluconeogenesis
THRIPS_11_08_2011_00301	THRIPS_11_08_2011_00301	al7a1_rat ame: full=alpha-aminoadipic semialdehyde dehydrogenase short=alpha-aasa dehydrogenase ame: full=aldehyde dehydrogenase family 7 member a1 ame: full=antiquitin-1 ame: full=betaine aldehyde dehydrogenase ame: full=delta1-piperideine-6-carboxylate dehydrogenase short=p6c dehydrogenase flags: precursor	P	GO:0006096	glycolysis
THRIPS_11_08_2011_00301	THRIPS_11_08_2011_00301	al7a1_rat ame: full=alpha-aminoadipic semialdehyde dehydrogenase short=alpha-aasa dehydrogenase ame: full=aldehyde dehydrogenase family 7 member a1 ame: full=antiquitin-1 ame: full=betaine aldehyde dehydrogenase ame: full=delta1-piperideine-6-carboxylate dehydrogenase short=p6c dehydrogenase flags: precursor	P	GO:0006525	arginine metabolic process
THRIPS_11_08_2011_00301	THRIPS_11_08_2011_00301	al7a1_rat ame: full=alpha-aminoadipic semialdehyde dehydrogenase short=alpha-aasa dehydrogenase ame: full=aldehyde dehydrogenase family 7 member a1 ame: full=antiquitin-1 ame: full=betaine aldehyde dehydrogenase ame: full=delta1-piperideine-6-carboxylate dehydrogenase short=p6c dehydrogenase flags: precursor	P	GO:0006547	histidine metabolic process
THRIPS_11_08_2011_00301	THRIPS_11_08_2011_00301	al7a1_rat ame: full=alpha-aminoadipic semialdehyde dehydrogenase short=alpha-aasa dehydrogenase ame: full=aldehyde dehydrogenase family 7 member a1 ame: full=antiquitin-1 ame: full=betaine aldehyde dehydrogenase ame: full=delta1-piperideine-6-carboxylate dehydrogenase short=p6c dehydrogenase flags: precursor	P	GO:0006550	isoleucine catabolic process
THRIPS_11_08_2011_00301	THRIPS_11_08_2011_00301	al7a1_rat ame: full=alpha-aminoadipic semialdehyde dehydrogenase short=alpha-aasa dehydrogenase ame: full=aldehyde dehydrogenase family 7 member a1 ame: full=antiquitin-1 ame: full=betaine aldehyde dehydrogenase ame: full=delta1-piperideine-6-carboxylate dehydrogenase short=p6c dehydrogenase flags: precursor	P	GO:0006552	leucine catabolic process
THRIPS_11_08_2011_00301	THRIPS_11_08_2011_00301	al7a1_rat ame: full=alpha-aminoadipic semialdehyde dehydrogenase short=alpha-aasa dehydrogenase ame: full=aldehyde dehydrogenase family 7 member a1 ame: full=antiquitin-1 ame: full=betaine aldehyde dehydrogenase ame: full=delta1-piperideine-6-carboxylate dehydrogenase short=p6c dehydrogenase flags: precursor	P	GO:0006554	lysine catabolic process
THRIPS_11_08_2011_00301	THRIPS_11_08_2011_00301	al7a1_rat ame: full=alpha-aminoadipic semialdehyde dehydrogenase short=alpha-aasa dehydrogenase ame: full=aldehyde dehydrogenase family 7 member a1 ame: full=antiquitin-1 ame: full=betaine aldehyde dehydrogenase ame: full=delta1-piperideine-6-carboxylate dehydrogenase short=p6c dehydrogenase flags: precursor	P	GO:0006560	proline metabolic process
THRIPS_11_08_2011_00301	THRIPS_11_08_2011_00301	al7a1_rat ame: full=alpha-aminoadipic semialdehyde dehydrogenase short=alpha-aasa dehydrogenase ame: full=aldehyde dehydrogenase family 7 member a1 ame: full=antiquitin-1 ame: full=betaine aldehyde dehydrogenase ame: full=delta1-piperideine-6-carboxylate dehydrogenase short=p6c dehydrogenase flags: precursor	P	GO:0006568	tryptophan metabolic process
THRIPS_11_08_2011_00301	THRIPS_11_08_2011_00301	al7a1_rat ame: full=alpha-aminoadipic semialdehyde dehydrogenase short=alpha-aasa dehydrogenase ame: full=aldehyde dehydrogenase family 7 member a1 ame: full=antiquitin-1 ame: full=betaine aldehyde dehydrogenase ame: full=delta1-piperideine-6-carboxylate dehydrogenase short=p6c dehydrogenase flags: precursor	P	GO:0006574	valine catabolic process
THRIPS_11_08_2011_00301	THRIPS_11_08_2011_00301	al7a1_rat ame: full=alpha-aminoadipic semialdehyde dehydrogenase short=alpha-aasa dehydrogenase ame: full=aldehyde dehydrogenase family 7 member a1 ame: full=antiquitin-1 ame: full=betaine aldehyde dehydrogenase ame: full=delta1-piperideine-6-carboxylate dehydrogenase short=p6c dehydrogenase flags: precursor	P	GO:0006631	fatty acid metabolic process
THRIPS_11_08_2011_00301	THRIPS_11_08_2011_00301	al7a1_rat ame: full=alpha-aminoadipic semialdehyde dehydrogenase short=alpha-aasa dehydrogenase ame: full=aldehyde dehydrogenase family 7 member a1 ame: full=antiquitin-1 ame: full=betaine aldehyde dehydrogenase ame: full=delta1-piperideine-6-carboxylate dehydrogenase short=p6c dehydrogenase flags: precursor	P	GO:0006699	bile acid biosynthetic process
THRIPS_11_08_2011_00301	THRIPS_11_08_2011_00301	al7a1_rat ame: full=alpha-aminoadipic semialdehyde dehydrogenase short=alpha-aasa dehydrogenase ame: full=aldehyde dehydrogenase family 7 member a1 ame: full=antiquitin-1 ame: full=betaine aldehyde dehydrogenase ame: full=delta1-piperideine-6-carboxylate dehydrogenase short=p6c dehydrogenase flags: precursor	P	GO:0007605	sensory perception of sound
THRIPS_11_08_2011_00301	THRIPS_11_08_2011_00301	al7a1_rat ame: full=alpha-aminoadipic semialdehyde dehydrogenase short=alpha-aasa dehydrogenase ame: full=aldehyde dehydrogenase family 7 member a1 ame: full=antiquitin-1 ame: full=betaine aldehyde dehydrogenase ame: full=delta1-piperideine-6-carboxylate dehydrogenase short=p6c dehydrogenase flags: precursor	P	GO:0009085	lysine biosynthetic process
THRIPS_11_08_2011_00301	THRIPS_11_08_2011_00301	al7a1_rat ame: full=alpha-aminoadipic semialdehyde dehydrogenase short=alpha-aasa dehydrogenase ame: full=aldehyde dehydrogenase family 7 member a1 ame: full=antiquitin-1 ame: full=betaine aldehyde dehydrogenase ame: full=delta1-piperideine-6-carboxylate dehydrogenase short=p6c dehydrogenase flags: precursor	P	GO:0019260	1,2-dichloroethane catabolic process
THRIPS_11_08_2011_00301	THRIPS_11_08_2011_00301	al7a1_rat ame: full=alpha-aminoadipic semialdehyde dehydrogenase short=alpha-aasa dehydrogenase ame: full=aldehyde dehydrogenase family 7 member a1 ame: full=antiquitin-1 ame: full=betaine aldehyde dehydrogenase ame: full=delta1-piperideine-6-carboxylate dehydrogenase short=p6c dehydrogenase flags: precursor	P	GO:0019482	beta-alanine metabolic process
THRIPS_11_08_2011_00301	THRIPS_11_08_2011_00301	al7a1_rat ame: full=alpha-aminoadipic semialdehyde dehydrogenase short=alpha-aasa dehydrogenase ame: full=aldehyde dehydrogenase family 7 member a1 ame: full=antiquitin-1 ame: full=betaine aldehyde dehydrogenase ame: full=delta1-piperideine-6-carboxylate dehydrogenase short=p6c dehydrogenase flags: precursor	P	GO:0019852	L-ascorbic acid metabolic process
THRIPS_11_08_2011_00301	THRIPS_11_08_2011_00301	al7a1_rat ame: full=alpha-aminoadipic semialdehyde dehydrogenase short=alpha-aasa dehydrogenase ame: full=aldehyde dehydrogenase family 7 member a1 ame: full=antiquitin-1 ame: full=betaine aldehyde dehydrogenase ame: full=delta1-piperideine-6-carboxylate dehydrogenase short=p6c dehydrogenase flags: precursor	P	GO:0046251	limonene catabolic process
THRIPS_11_08_2011_00301	THRIPS_11_08_2011_00301	al7a1_rat ame: full=alpha-aminoadipic semialdehyde dehydrogenase short=alpha-aasa dehydrogenase ame: full=aldehyde dehydrogenase family 7 member a1 ame: full=antiquitin-1 ame: full=betaine aldehyde dehydrogenase ame: full=delta1-piperideine-6-carboxylate dehydrogenase short=p6c dehydrogenase flags: precursor	P	GO:0046486	glycerolipid metabolic process
THRIPS_11_08_2011_00301	THRIPS_11_08_2011_00301	al7a1_rat ame: full=alpha-aminoadipic semialdehyde dehydrogenase short=alpha-aasa dehydrogenase ame: full=aldehyde dehydrogenase family 7 member a1 ame: full=antiquitin-1 ame: full=betaine aldehyde dehydrogenase ame: full=delta1-piperideine-6-carboxylate dehydrogenase short=p6c dehydrogenase flags: precursor	P	GO:0055114	oxidation reduction
THRIPS_11_08_2011_00304	THRIPS_11_08_2011_00304	rnz_drome ame: full=ribonuclease mitochondrial short=rnase z ame: full=juvenile hormone-inducible protein 1 ame: full=drnase z ame: full=trna 3 endonuclease short= ame: full=trnase z flags: precursor	C	GO:0005739	mitochondrion
THRIPS_11_08_2011_00304	THRIPS_11_08_2011_00304	rnz_drome ame: full=ribonuclease mitochondrial short=rnase z ame: full=juvenile hormone-inducible protein 1 ame: full=drnase z ame: full=trna 3 endonuclease short= ame: full=trnase z flags: precursor	F	GO:0016787	hydrolase activity
THRIPS_11_08_2011_00313	THRIPS_11_08_2011_00313	nagk_human ame: full=n-acetyl-d-glucosamine kinase short=n-acetylglucosamine kinase ame: full= c kinase	F	GO:0005515	protein binding
THRIPS_11_08_2011_00313	THRIPS_11_08_2011_00313	nagk_human ame: full=n-acetyl-d-glucosamine kinase short=n-acetylglucosamine kinase ame: full= c kinase	P	GO:0006040	amino sugar metabolic process
THRIPS_11_08_2011_00313	THRIPS_11_08_2011_00313	nagk_human ame: full=n-acetyl-d-glucosamine kinase short=n-acetylglucosamine kinase ame: full= c kinase	F	GO:0016740	transferase activity
THRIPS_11_08_2011_00316	THRIPS_11_08_2011_00316	efts_human ame: full=elongation factor mitochondrial short=ef-ts short=ef- t flags: precursor	F	GO:0003746	translation elongation factor activity
THRIPS_11_08_2011_00316	THRIPS_11_08_2011_00316	efts_human ame: full=elongation factor mitochondrial short=ef-ts short=ef- t flags: precursor	C	GO:0005634	nucleus
THRIPS_11_08_2011_00316	THRIPS_11_08_2011_00316	efts_human ame: full=elongation factor mitochondrial short=ef-ts short=ef- t flags: precursor	C	GO:0005739	mitochondrion
THRIPS_11_08_2011_00316	THRIPS_11_08_2011_00316	efts_human ame: full=elongation factor mitochondrial short=ef-ts short=ef- t flags: precursor	C	GO:0005840	ribosome
THRIPS_11_08_2011_00316	THRIPS_11_08_2011_00316	efts_human ame: full=elongation factor mitochondrial short=ef-ts short=ef- t flags: precursor	P	GO:0006448	regulation of translational elongation
THRIPS_11_08_2011_00318	THRIPS_11_08_2011_00318	cubn_canfa ame: full=cubilin flags: precursor	F	GO:0005515	protein binding
THRIPS_11_08_2011_00318	THRIPS_11_08_2011_00318	cubn_canfa ame: full=cubilin flags: precursor	P	GO:0009790	embryonic development
THRIPS_11_08_2011_00318	THRIPS_11_08_2011_00318	cubn_canfa ame: full=cubilin flags: precursor	P	GO:0009888	tissue development
THRIPS_11_08_2011_00318	THRIPS_11_08_2011_00318	cubn_canfa ame: full=cubilin flags: precursor	P	GO:0009987	cellular process
THRIPS_11_08_2011_00318	THRIPS_11_08_2011_00318	cubn_canfa ame: full=cubilin flags: precursor	C	GO:0016020	membrane
THRIPS_11_08_2011_00318	THRIPS_11_08_2011_00318	cubn_canfa ame: full=cubilin flags: precursor	F	GO:0016787	hydrolase activity
THRIPS_11_08_2011_00318	THRIPS_11_08_2011_00318	cubn_canfa ame: full=cubilin flags: precursor	C	GO:0043231	intracellular membrane-bounded organelle
THRIPS_11_08_2011_00318	THRIPS_11_08_2011_00318	cubn_canfa ame: full=cubilin flags: precursor	P	GO:0044238	primary metabolic process
THRIPS_11_08_2011_00318	THRIPS_11_08_2011_00318	cubn_canfa ame: full=cubilin flags: precursor	C	GO:0044444	cytoplasmic part
THRIPS_11_08_2011_00318	THRIPS_11_08_2011_00318	cubn_canfa ame: full=cubilin flags: precursor	P	GO:0048731	system development
THRIPS_11_08_2011_00319	THRIPS_11_08_2011_00319	ap3m1_human ame: full=ap-3 complex subunit mu-1 ame: full=ap-3 adapter complex mu3a subunit ame: full=adapter-related protein complex 3 mu-1 subunit ame: full=mu-adaptin 3a ame: full=mu3a-adaptin	F	GO:0005515	protein binding
THRIPS_11_08_2011_00319	THRIPS_11_08_2011_00319	ap3m1_human ame: full=ap-3 complex subunit mu-1 ame: full=ap-3 adapter complex mu3a subunit ame: full=adapter-related protein complex 3 mu-1 subunit ame: full=mu-adaptin 3a ame: full=mu3a-adaptin	C	GO:0005764	lysosome
THRIPS_11_08_2011_00319	THRIPS_11_08_2011_00319	ap3m1_human ame: full=ap-3 complex subunit mu-1 ame: full=ap-3 adapter complex mu3a subunit ame: full=adapter-related protein complex 3 mu-1 subunit ame: full=mu-adaptin 3a ame: full=mu3a-adaptin	C	GO:0005794	Golgi apparatus
THRIPS_11_08_2011_00319	THRIPS_11_08_2011_00319	ap3m1_human ame: full=ap-3 complex subunit mu-1 ame: full=ap-3 adapter complex mu3a subunit ame: full=adapter-related protein complex 3 mu-1 subunit ame: full=mu-adaptin 3a ame: full=mu3a-adaptin	P	GO:0006622	protein targeting to lysosome
THRIPS_11_08_2011_00319	THRIPS_11_08_2011_00319	ap3m1_human ame: full=ap-3 complex subunit mu-1 ame: full=ap-3 adapter complex mu3a subunit ame: full=adapter-related protein complex 3 mu-1 subunit ame: full=mu-adaptin 3a ame: full=mu3a-adaptin	P	GO:0007269	neurotransmitter secretion
THRIPS_11_08_2011_00319	THRIPS_11_08_2011_00319	ap3m1_human ame: full=ap-3 complex subunit mu-1 ame: full=ap-3 adapter complex mu3a subunit ame: full=adapter-related protein complex 3 mu-1 subunit ame: full=mu-adaptin 3a ame: full=mu3a-adaptin	P	GO:0016192	vesicle-mediated transport
THRIPS_11_08_2011_00319	THRIPS_11_08_2011_00319	ap3m1_human ame: full=ap-3 complex subunit mu-1 ame: full=ap-3 adapter complex mu3a subunit ame: full=adapter-related protein complex 3 mu-1 subunit ame: full=mu-adaptin 3a ame: full=mu3a-adaptin	C	GO:0030131	clathrin adaptor complex
THRIPS_11_08_2011_00319	THRIPS_11_08_2011_00319	ap3m1_human ame: full=ap-3 complex subunit mu-1 ame: full=ap-3 adapter complex mu3a subunit ame: full=adapter-related protein complex 3 mu-1 subunit ame: full=mu-adaptin 3a ame: full=mu3a-adaptin	C	GO:0030665	clathrin coated vesicle membrane
THRIPS_11_08_2011_00322	THRIPS_11_08_2011_00322	ki16b_human ame: full=kinesin-like protein kif16b ame: full=sorting nexin-23	P	GO:0000910	cytokinesis
THRIPS_11_08_2011_00322	THRIPS_11_08_2011_00322	ki16b_human ame: full=kinesin-like protein kif16b ame: full=sorting nexin-23	P	GO:0001919	regulation of receptor recycling
THRIPS_11_08_2011_00322	THRIPS_11_08_2011_00322	ki16b_human ame: full=kinesin-like protein kif16b ame: full=sorting nexin-23	F	GO:0005524	ATP binding
THRIPS_11_08_2011_00322	THRIPS_11_08_2011_00322	ki16b_human ame: full=kinesin-like protein kif16b ame: full=sorting nexin-23	F	GO:0005547	phosphatidylinositol-3,4,5-trisphosphate binding
THRIPS_11_08_2011_00322	THRIPS_11_08_2011_00322	ki16b_human ame: full=kinesin-like protein kif16b ame: full=sorting nexin-23	C	GO:0005634	nucleus
THRIPS_11_08_2011_00322	THRIPS_11_08_2011_00322	ki16b_human ame: full=kinesin-like protein kif16b ame: full=sorting nexin-23	C	GO:0005739	mitochondrion
THRIPS_11_08_2011_00322	THRIPS_11_08_2011_00322	ki16b_human ame: full=kinesin-like protein kif16b ame: full=sorting nexin-23	C	GO:0005769	early endosome
THRIPS_11_08_2011_00322	THRIPS_11_08_2011_00322	ki16b_human ame: full=kinesin-like protein kif16b ame: full=sorting nexin-23	C	GO:0005783	endoplasmic reticulum
THRIPS_11_08_2011_00322	THRIPS_11_08_2011_00322	ki16b_human ame: full=kinesin-like protein kif16b ame: full=sorting nexin-23	C	GO:0005794	Golgi apparatus
THRIPS_11_08_2011_00322	THRIPS_11_08_2011_00322	ki16b_human ame: full=kinesin-like protein kif16b ame: full=sorting nexin-23	C	GO:0005813	centrosome
THRIPS_11_08_2011_00322	THRIPS_11_08_2011_00322	ki16b_human ame: full=kinesin-like protein kif16b ame: full=sorting nexin-23	C	GO:0005871	kinesin complex
THRIPS_11_08_2011_00322	THRIPS_11_08_2011_00322	ki16b_human ame: full=kinesin-like protein kif16b ame: full=sorting nexin-23	C	GO:0005874	microtubule
THRIPS_11_08_2011_00322	THRIPS_11_08_2011_00322	ki16b_human ame: full=kinesin-like protein kif16b ame: full=sorting nexin-23	P	GO:0006200	ATP catabolic process
THRIPS_11_08_2011_00322	THRIPS_11_08_2011_00322	ki16b_human ame: full=kinesin-like protein kif16b ame: full=sorting nexin-23	P	GO:0006605	protein targeting
THRIPS_11_08_2011_00322	THRIPS_11_08_2011_00322	ki16b_human ame: full=kinesin-like protein kif16b ame: full=sorting nexin-23	P	GO:0006890	retrograde vesicle-mediated transport, Golgi to ER
THRIPS_11_08_2011_00322	THRIPS_11_08_2011_00322	ki16b_human ame: full=kinesin-like protein kif16b ame: full=sorting nexin-23	P	GO:0006892	post-Golgi vesicle-mediated transport
THRIPS_11_08_2011_00322	THRIPS_11_08_2011_00322	ki16b_human ame: full=kinesin-like protein kif16b ame: full=sorting nexin-23	P	GO:0006915	apoptosis
THRIPS_11_08_2011_00322	THRIPS_11_08_2011_00322	ki16b_human ame: full=kinesin-like protein kif16b ame: full=sorting nexin-23	P	GO:0007173	epidermal growth factor receptor signaling pathway
THRIPS_11_08_2011_00322	THRIPS_11_08_2011_00322	ki16b_human ame: full=kinesin-like protein kif16b ame: full=sorting nexin-23	P	GO:0007270	nerve-nerve synaptic transmission
THRIPS_11_08_2011_00322	THRIPS_11_08_2011_00322	ki16b_human ame: full=kinesin-like protein kif16b ame: full=sorting nexin-23	P	GO:0007274	neuromuscular synaptic transmission
THRIPS_11_08_2011_00322	THRIPS_11_08_2011_00322	ki16b_human ame: full=kinesin-like protein kif16b ame: full=sorting nexin-23	P	GO:0008089	anterograde axon cargo transport
THRIPS_11_08_2011_00322	THRIPS_11_08_2011_00322	ki16b_human ame: full=kinesin-like protein kif16b ame: full=sorting nexin-23	P	GO:0008333	endosome to lysosome transport
THRIPS_11_08_2011_00322	THRIPS_11_08_2011_00322	ki16b_human ame: full=kinesin-like protein kif16b ame: full=sorting nexin-23	F	GO:0008574	plus-end-directed microtubule motor activity
THRIPS_11_08_2011_00322	THRIPS_11_08_2011_00322	ki16b_human ame: full=kinesin-like protein kif16b ame: full=sorting nexin-23	P	GO:0009296	flagellum assembly
THRIPS_11_08_2011_00322	THRIPS_11_08_2011_00322	ki16b_human ame: full=kinesin-like protein kif16b ame: full=sorting nexin-23	C	GO:0010008	endosome membrane
THRIPS_11_08_2011_00322	THRIPS_11_08_2011_00322	ki16b_human ame: full=kinesin-like protein kif16b ame: full=sorting nexin-23	F	GO:0016887	ATPase activity
THRIPS_11_08_2011_00322	THRIPS_11_08_2011_00322	ki16b_human ame: full=kinesin-like protein kif16b ame: full=sorting nexin-23	F	GO:0019894	kinesin binding
THRIPS_11_08_2011_00322	THRIPS_11_08_2011_00322	ki16b_human ame: full=kinesin-like protein kif16b ame: full=sorting nexin-23	F	GO:0019901	protein kinase binding
THRIPS_11_08_2011_00322	THRIPS_11_08_2011_00322	ki16b_human ame: full=kinesin-like protein kif16b ame: full=sorting nexin-23	C	GO:0030424	axon
THRIPS_11_08_2011_00322	THRIPS_11_08_2011_00322	ki16b_human ame: full=kinesin-like protein kif16b ame: full=sorting nexin-23	C	GO:0030496	midbody
THRIPS_11_08_2011_00322	THRIPS_11_08_2011_00322	ki16b_human ame: full=kinesin-like protein kif16b ame: full=sorting nexin-23	C	GO:0030659	cytoplasmic vesicle membrane
THRIPS_11_08_2011_00322	THRIPS_11_08_2011_00322	ki16b_human ame: full=kinesin-like protein kif16b ame: full=sorting nexin-23	F	GO:0032266	phosphatidylinositol-3-phosphate binding
THRIPS_11_08_2011_00322	THRIPS_11_08_2011_00322	ki16b_human ame: full=kinesin-like protein kif16b ame: full=sorting nexin-23	P	GO:0032438	melanosome organization
THRIPS_11_08_2011_00322	THRIPS_11_08_2011_00322	ki16b_human ame: full=kinesin-like protein kif16b ame: full=sorting nexin-23	P	GO:0032801	receptor catabolic process
THRIPS_11_08_2011_00322	THRIPS_11_08_2011_00322	ki16b_human ame: full=kinesin-like protein kif16b ame: full=sorting nexin-23	P	GO:0035459	cargo loading into vesicle
THRIPS_11_08_2011_00322	THRIPS_11_08_2011_00322	ki16b_human ame: full=kinesin-like protein kif16b ame: full=sorting nexin-23	N	GO:0035720
THRIPS_11_08_2011_00322	THRIPS_11_08_2011_00322	ki16b_human ame: full=kinesin-like protein kif16b ame: full=sorting nexin-23	F	GO:0043325	phosphatidylinositol-3,4-bisphosphate binding
THRIPS_11_08_2011_00322	THRIPS_11_08_2011_00322	ki16b_human ame: full=kinesin-like protein kif16b ame: full=sorting nexin-23	P	GO:0045022	early endosome to late endosome transport
THRIPS_11_08_2011_00322	THRIPS_11_08_2011_00322	ki16b_human ame: full=kinesin-like protein kif16b ame: full=sorting nexin-23	P	GO:0047496	vesicle transport along microtubule
THRIPS_11_08_2011_00322	THRIPS_11_08_2011_00322	ki16b_human ame: full=kinesin-like protein kif16b ame: full=sorting nexin-23	P	GO:0050770	regulation of axonogenesis
THRIPS_11_08_2011_00322	THRIPS_11_08_2011_00322	ki16b_human ame: full=kinesin-like protein kif16b ame: full=sorting nexin-23	N	GO:0071889
THRIPS_11_08_2011_00322	THRIPS_11_08_2011_00322	ki16b_human ame: full=kinesin-like protein kif16b ame: full=sorting nexin-23	F	GO:0080025	phosphatidylinositol-3,5-bisphosphate binding
THRIPS_11_08_2011_00322	THRIPS_11_08_2011_00322	ki16b_human ame: full=kinesin-like protein kif16b ame: full=sorting nexin-23	N	GO:0097014
THRIPS_11_08_2011_00323	THRIPS_11_08_2011_00323	tba_xenla ame: full=tubulin alpha chain	P	GO:0000086	G2/M transition of mitotic cell cycle
THRIPS_11_08_2011_00323	THRIPS_11_08_2011_00323	tba_xenla ame: full=tubulin alpha chain	P	GO:0000226	microtubule cytoskeleton organization
THRIPS_11_08_2011_00323	THRIPS_11_08_2011_00323	tba_xenla ame: full=tubulin alpha chain	P	GO:0002576	platelet degranulation
THRIPS_11_08_2011_00323	THRIPS_11_08_2011_00323	tba_xenla ame: full=tubulin alpha chain	F	GO:0003924	GTPase activity
THRIPS_11_08_2011_00323	THRIPS_11_08_2011_00323	tba_xenla ame: full=tubulin alpha chain	F	GO:0005200	structural constituent of cytoskeleton
THRIPS_11_08_2011_00323	THRIPS_11_08_2011_00323	tba_xenla ame: full=tubulin alpha chain	F	GO:0005525	GTP binding
THRIPS_11_08_2011_00323	THRIPS_11_08_2011_00323	tba_xenla ame: full=tubulin alpha chain	C	GO:0005576	extracellular region
THRIPS_11_08_2011_00323	THRIPS_11_08_2011_00323	tba_xenla ame: full=tubulin alpha chain	C	GO:0005829	cytosol
THRIPS_11_08_2011_00323	THRIPS_11_08_2011_00323	tba_xenla ame: full=tubulin alpha chain	C	GO:0005881	cytoplasmic microtubule
THRIPS_11_08_2011_00323	THRIPS_11_08_2011_00323	tba_xenla ame: full=tubulin alpha chain	P	GO:0006184	GTP catabolic process
THRIPS_11_08_2011_00323	THRIPS_11_08_2011_00323	tba_xenla ame: full=tubulin alpha chain	P	GO:0007018	microtubule-based movement
THRIPS_11_08_2011_00323	THRIPS_11_08_2011_00323	tba_xenla ame: full=tubulin alpha chain	F	GO:0019904	protein domain specific binding
THRIPS_11_08_2011_00323	THRIPS_11_08_2011_00323	tba_xenla ame: full=tubulin alpha chain	P	GO:0030168	platelet activation
THRIPS_11_08_2011_00323	THRIPS_11_08_2011_00323	tba_xenla ame: full=tubulin alpha chain	P	GO:0030705	cytoskeleton-dependent intracellular transport
THRIPS_11_08_2011_00323	THRIPS_11_08_2011_00323	tba_xenla ame: full=tubulin alpha chain	F	GO:0046982	protein heterodimerization activity
THRIPS_11_08_2011_00323	THRIPS_11_08_2011_00323	tba_xenla ame: full=tubulin alpha chain	P	GO:0051084	'de novo' posttranslational protein folding
THRIPS_11_08_2011_00323	THRIPS_11_08_2011_00323	tba_xenla ame: full=tubulin alpha chain	P	GO:0051258	protein polymerization
THRIPS_11_08_2011_00323	THRIPS_11_08_2011_00323	tba_xenla ame: full=tubulin alpha chain	P	GO:0051301	cell division
THRIPS_11_08_2011_00328	THRIPS_11_08_2011_00328	tex10_chick ame: full=testis-expressed sequence 10 protein homolog	F	GO:0005488	binding
THRIPS_11_08_2011_00328	THRIPS_11_08_2011_00328	tex10_chick ame: full=testis-expressed sequence 10 protein homolog	C	GO:0071339	MLL1 complex
THRIPS_11_08_2011_00329	THRIPS_11_08_2011_00329	---NA---	C	GO:0005622	intracellular
THRIPS_11_08_2011_00329	THRIPS_11_08_2011_00329	---NA---	F	GO:0008270	zinc ion binding
THRIPS_11_08_2011_00330	THRIPS_11_08_2011_00330	psa6_mouse ame: full=proteasome subunit alpha type-6 ame: full=macropain iota chain ame: full=multicatalytic endopeptidase complex iota chain ame: full=proteasome iota chain	P	GO:0000003	reproduction
THRIPS_11_08_2011_00330	THRIPS_11_08_2011_00330	psa6_mouse ame: full=proteasome subunit alpha type-6 ame: full=macropain iota chain ame: full=multicatalytic endopeptidase complex iota chain ame: full=proteasome iota chain	P	GO:0000084	S phase of mitotic cell cycle
THRIPS_11_08_2011_00330	THRIPS_11_08_2011_00330	psa6_mouse ame: full=proteasome subunit alpha type-6 ame: full=macropain iota chain ame: full=multicatalytic endopeptidase complex iota chain ame: full=proteasome iota chain	P	GO:0000209	protein polyubiquitination
THRIPS_11_08_2011_00330	THRIPS_11_08_2011_00330	psa6_mouse ame: full=proteasome subunit alpha type-6 ame: full=macropain iota chain ame: full=multicatalytic endopeptidase complex iota chain ame: full=proteasome iota chain	P	GO:0000216	M/G1 transition of mitotic cell cycle
THRIPS_11_08_2011_00330	THRIPS_11_08_2011_00330	psa6_mouse ame: full=proteasome subunit alpha type-6 ame: full=macropain iota chain ame: full=multicatalytic endopeptidase complex iota chain ame: full=proteasome iota chain	P	GO:0002119	nematode larval development
THRIPS_11_08_2011_00330	THRIPS_11_08_2011_00330	psa6_mouse ame: full=proteasome subunit alpha type-6 ame: full=macropain iota chain ame: full=multicatalytic endopeptidase complex iota chain ame: full=proteasome iota chain	P	GO:0002474	antigen processing and presentation of peptide antigen via MHC class I
THRIPS_11_08_2011_00330	THRIPS_11_08_2011_00330	psa6_mouse ame: full=proteasome subunit alpha type-6 ame: full=macropain iota chain ame: full=multicatalytic endopeptidase complex iota chain ame: full=proteasome iota chain	F	GO:0003723	RNA binding
THRIPS_11_08_2011_00330	THRIPS_11_08_2011_00330	psa6_mouse ame: full=proteasome subunit alpha type-6 ame: full=macropain iota chain ame: full=multicatalytic endopeptidase complex iota chain ame: full=proteasome iota chain	F	GO:0004298	threonine-type endopeptidase activity
THRIPS_11_08_2011_00330	THRIPS_11_08_2011_00330	psa6_mouse ame: full=proteasome subunit alpha type-6 ame: full=macropain iota chain ame: full=multicatalytic endopeptidase complex iota chain ame: full=proteasome iota chain	F	GO:0005375	copper ion transmembrane transporter activity
THRIPS_11_08_2011_00330	THRIPS_11_08_2011_00330	psa6_mouse ame: full=proteasome subunit alpha type-6 ame: full=macropain iota chain ame: full=multicatalytic endopeptidase complex iota chain ame: full=proteasome iota chain	C	GO:0005667	transcription factor complex
THRIPS_11_08_2011_00330	THRIPS_11_08_2011_00330	psa6_mouse ame: full=proteasome subunit alpha type-6 ame: full=macropain iota chain ame: full=multicatalytic endopeptidase complex iota chain ame: full=proteasome iota chain	C	GO:0005739	mitochondrion
THRIPS_11_08_2011_00330	THRIPS_11_08_2011_00330	psa6_mouse ame: full=proteasome subunit alpha type-6 ame: full=macropain iota chain ame: full=multicatalytic endopeptidase complex iota chain ame: full=proteasome iota chain	C	GO:0005844	polysome
THRIPS_11_08_2011_00330	THRIPS_11_08_2011_00330	psa6_mouse ame: full=proteasome subunit alpha type-6 ame: full=macropain iota chain ame: full=multicatalytic endopeptidase complex iota chain ame: full=proteasome iota chain	P	GO:0006521	regulation of cellular amino acid metabolic process
THRIPS_11_08_2011_00330	THRIPS_11_08_2011_00330	psa6_mouse ame: full=proteasome subunit alpha type-6 ame: full=macropain iota chain ame: full=multicatalytic endopeptidase complex iota chain ame: full=proteasome iota chain	P	GO:0006825	copper ion transport
THRIPS_11_08_2011_00330	THRIPS_11_08_2011_00330	psa6_mouse ame: full=proteasome subunit alpha type-6 ame: full=macropain iota chain ame: full=multicatalytic endopeptidase complex iota chain ame: full=proteasome iota chain	P	GO:0006977	DNA damage response, signal transduction by p53 class mediator resulting in cell cycle arrest
THRIPS_11_08_2011_00330	THRIPS_11_08_2011_00330	psa6_mouse ame: full=proteasome subunit alpha type-6 ame: full=macropain iota chain ame: full=multicatalytic endopeptidase complex iota chain ame: full=proteasome iota chain	P	GO:0007519	skeletal muscle tissue development
THRIPS_11_08_2011_00330	THRIPS_11_08_2011_00330	psa6_mouse ame: full=proteasome subunit alpha type-6 ame: full=macropain iota chain ame: full=multicatalytic endopeptidase complex iota chain ame: full=proteasome iota chain	P	GO:0008340	determination of adult lifespan
THRIPS_11_08_2011_00330	THRIPS_11_08_2011_00330	psa6_mouse ame: full=proteasome subunit alpha type-6 ame: full=macropain iota chain ame: full=multicatalytic endopeptidase complex iota chain ame: full=proteasome iota chain	C	GO:0009535	chloroplast thylakoid membrane
THRIPS_11_08_2011_00330	THRIPS_11_08_2011_00330	psa6_mouse ame: full=proteasome subunit alpha type-6 ame: full=macropain iota chain ame: full=multicatalytic endopeptidase complex iota chain ame: full=proteasome iota chain	P	GO:0009792	embryonic development ending in birth or egg hatching
THRIPS_11_08_2011_00330	THRIPS_11_08_2011_00330	psa6_mouse ame: full=proteasome subunit alpha type-6 ame: full=macropain iota chain ame: full=multicatalytic endopeptidase complex iota chain ame: full=proteasome iota chain	F	GO:0015662	ATPase activity, coupled to transmembrane movement of ions, phosphorylative mechanism
THRIPS_11_08_2011_00330	THRIPS_11_08_2011_00330	psa6_mouse ame: full=proteasome subunit alpha type-6 ame: full=macropain iota chain ame: full=multicatalytic endopeptidase complex iota chain ame: full=proteasome iota chain	P	GO:0016032	viral reproduction
THRIPS_11_08_2011_00330	THRIPS_11_08_2011_00330	psa6_mouse ame: full=proteasome subunit alpha type-6 ame: full=macropain iota chain ame: full=multicatalytic endopeptidase complex iota chain ame: full=proteasome iota chain	P	GO:0016071	mRNA metabolic process
THRIPS_11_08_2011_00330	THRIPS_11_08_2011_00330	psa6_mouse ame: full=proteasome subunit alpha type-6 ame: full=macropain iota chain ame: full=multicatalytic endopeptidase complex iota chain ame: full=proteasome iota chain	C	GO:0016363	nuclear matrix
THRIPS_11_08_2011_00330	THRIPS_11_08_2011_00330	psa6_mouse ame: full=proteasome subunit alpha type-6 ame: full=macropain iota chain ame: full=multicatalytic endopeptidase complex iota chain ame: full=proteasome iota chain	P	GO:0018996	molting cycle, collagen and cuticulin-based cuticle
THRIPS_11_08_2011_00330	THRIPS_11_08_2011_00330	psa6_mouse ame: full=proteasome subunit alpha type-6 ame: full=macropain iota chain ame: full=multicatalytic endopeptidase complex iota chain ame: full=proteasome iota chain	C	GO:0019773	proteasome core complex, alpha-subunit complex
THRIPS_11_08_2011_00330	THRIPS_11_08_2011_00330	psa6_mouse ame: full=proteasome subunit alpha type-6 ame: full=macropain iota chain ame: full=multicatalytic endopeptidase complex iota chain ame: full=proteasome iota chain	C	GO:0022626	cytosolic ribosome
THRIPS_11_08_2011_00330	THRIPS_11_08_2011_00330	psa6_mouse ame: full=proteasome subunit alpha type-6 ame: full=macropain iota chain ame: full=multicatalytic endopeptidase complex iota chain ame: full=proteasome iota chain	C	GO:0030017	sarcomere
THRIPS_11_08_2011_00330	THRIPS_11_08_2011_00330	psa6_mouse ame: full=proteasome subunit alpha type-6 ame: full=macropain iota chain ame: full=multicatalytic endopeptidase complex iota chain ame: full=proteasome iota chain	P	GO:0031145	anaphase-promoting complex-dependent proteasomal ubiquitin-dependent protein catabolic process
THRIPS_11_08_2011_00330	THRIPS_11_08_2011_00330	psa6_mouse ame: full=proteasome subunit alpha type-6 ame: full=macropain iota chain ame: full=multicatalytic endopeptidase complex iota chain ame: full=proteasome iota chain	N	GO:0035639
THRIPS_11_08_2011_00330	THRIPS_11_08_2011_00330	psa6_mouse ame: full=proteasome subunit alpha type-6 ame: full=macropain iota chain ame: full=multicatalytic endopeptidase complex iota chain ame: full=proteasome iota chain	P	GO:0040011	locomotion
THRIPS_11_08_2011_00330	THRIPS_11_08_2011_00330	psa6_mouse ame: full=proteasome subunit alpha type-6 ame: full=macropain iota chain ame: full=multicatalytic endopeptidase complex iota chain ame: full=proteasome iota chain	P	GO:0040015	negative regulation of multicellular organism growth
THRIPS_11_08_2011_00330	THRIPS_11_08_2011_00330	psa6_mouse ame: full=proteasome subunit alpha type-6 ame: full=macropain iota chain ame: full=multicatalytic endopeptidase complex iota chain ame: full=proteasome iota chain	P	GO:0042981	regulation of apoptosis
THRIPS_11_08_2011_00330	THRIPS_11_08_2011_00330	psa6_mouse ame: full=proteasome subunit alpha type-6 ame: full=macropain iota chain ame: full=multicatalytic endopeptidase complex iota chain ame: full=proteasome iota chain	P	GO:0050727	regulation of inflammatory response
THRIPS_11_08_2011_00330	THRIPS_11_08_2011_00330	psa6_mouse ame: full=proteasome subunit alpha type-6 ame: full=macropain iota chain ame: full=multicatalytic endopeptidase complex iota chain ame: full=proteasome iota chain	F	GO:0051059	NF-kappaB binding
THRIPS_11_08_2011_00330	THRIPS_11_08_2011_00330	psa6_mouse ame: full=proteasome subunit alpha type-6 ame: full=macropain iota chain ame: full=multicatalytic endopeptidase complex iota chain ame: full=proteasome iota chain	P	GO:0051092	positive regulation of NF-kappaB transcription factor activity
THRIPS_11_08_2011_00330	THRIPS_11_08_2011_00330	psa6_mouse ame: full=proteasome subunit alpha type-6 ame: full=macropain iota chain ame: full=multicatalytic endopeptidase complex iota chain ame: full=proteasome iota chain	P	GO:0051436	negative regulation of ubiquitin-protein ligase activity during mitotic cell cycle
THRIPS_11_08_2011_00330	THRIPS_11_08_2011_00330	psa6_mouse ame: full=proteasome subunit alpha type-6 ame: full=macropain iota chain ame: full=multicatalytic endopeptidase complex iota chain ame: full=proteasome iota chain	P	GO:0051437	positive regulation of ubiquitin-protein ligase activity during mitotic cell cycle
THRIPS_11_08_2011_00333	THRIPS_11_08_2011_00333	crb_drome ame: full=protein crumbs ame: full=95f flags: precursor	P	GO:0001709	cell fate determination
THRIPS_11_08_2011_00333	THRIPS_11_08_2011_00333	crb_drome ame: full=protein crumbs ame: full=95f flags: precursor	P	GO:0001756	somitogenesis
THRIPS_11_08_2011_00333	THRIPS_11_08_2011_00333	crb_drome ame: full=protein crumbs ame: full=95f flags: precursor	P	GO:0002011	morphogenesis of an epithelial sheet
THRIPS_11_08_2011_00333	THRIPS_11_08_2011_00333	crb_drome ame: full=protein crumbs ame: full=95f flags: precursor	N	GO:0002193
THRIPS_11_08_2011_00333	THRIPS_11_08_2011_00333	crb_drome ame: full=protein crumbs ame: full=95f flags: precursor	P	GO:0003180	aortic valve morphogenesis
THRIPS_11_08_2011_00333	THRIPS_11_08_2011_00333	crb_drome ame: full=protein crumbs ame: full=95f flags: precursor	F	GO:0005509	calcium ion binding
THRIPS_11_08_2011_00333	THRIPS_11_08_2011_00333	crb_drome ame: full=protein crumbs ame: full=95f flags: precursor	C	GO:0005576	extracellular region
THRIPS_11_08_2011_00333	THRIPS_11_08_2011_00333	crb_drome ame: full=protein crumbs ame: full=95f flags: precursor	C	GO:0005667	transcription factor complex
THRIPS_11_08_2011_00333	THRIPS_11_08_2011_00333	crb_drome ame: full=protein crumbs ame: full=95f flags: precursor	C	GO:0005794	Golgi apparatus
THRIPS_11_08_2011_00333	THRIPS_11_08_2011_00333	crb_drome ame: full=protein crumbs ame: full=95f flags: precursor	C	GO:0005887	integral to plasma membrane
THRIPS_11_08_2011_00333	THRIPS_11_08_2011_00333	crb_drome ame: full=protein crumbs ame: full=95f flags: precursor	P	GO:0006355	regulation of transcription, DNA-dependent
THRIPS_11_08_2011_00333	THRIPS_11_08_2011_00333	crb_drome ame: full=protein crumbs ame: full=95f flags: precursor	P	GO:0007050	cell cycle arrest
THRIPS_11_08_2011_00333	THRIPS_11_08_2011_00333	crb_drome ame: full=protein crumbs ame: full=95f flags: precursor	P	GO:0007219	Notch signaling pathway
THRIPS_11_08_2011_00333	THRIPS_11_08_2011_00333	crb_drome ame: full=protein crumbs ame: full=95f flags: precursor	P	GO:0007368	determination of left/right symmetry
THRIPS_11_08_2011_00333	THRIPS_11_08_2011_00333	crb_drome ame: full=protein crumbs ame: full=95f flags: precursor	P	GO:0007409	axonogenesis
THRIPS_11_08_2011_00333	THRIPS_11_08_2011_00333	crb_drome ame: full=protein crumbs ame: full=95f flags: precursor	P	GO:0007492	endoderm development
THRIPS_11_08_2011_00333	THRIPS_11_08_2011_00333	crb_drome ame: full=protein crumbs ame: full=95f flags: precursor	P	GO:0008284	positive regulation of cell proliferation
THRIPS_11_08_2011_00333	THRIPS_11_08_2011_00333	crb_drome ame: full=protein crumbs ame: full=95f flags: precursor	P	GO:0008285	negative regulation of cell proliferation
THRIPS_11_08_2011_00333	THRIPS_11_08_2011_00333	crb_drome ame: full=protein crumbs ame: full=95f flags: precursor	C	GO:0009986	cell surface
THRIPS_11_08_2011_00333	THRIPS_11_08_2011_00333	crb_drome ame: full=protein crumbs ame: full=95f flags: precursor	P	GO:0010001	glial cell differentiation
THRIPS_11_08_2011_00333	THRIPS_11_08_2011_00333	crb_drome ame: full=protein crumbs ame: full=95f flags: precursor	P	GO:0010470	regulation of gastrulation
THRIPS_11_08_2011_00333	THRIPS_11_08_2011_00333	crb_drome ame: full=protein crumbs ame: full=95f flags: precursor	P	GO:0010718	positive regulation of epithelial to mesenchymal transition
THRIPS_11_08_2011_00333	THRIPS_11_08_2011_00333	crb_drome ame: full=protein crumbs ame: full=95f flags: precursor	P	GO:0010812	negative regulation of cell-substrate adhesion
THRIPS_11_08_2011_00333	THRIPS_11_08_2011_00333	crb_drome ame: full=protein crumbs ame: full=95f flags: precursor	P	GO:0016044	cellular membrane organization
THRIPS_11_08_2011_00333	THRIPS_11_08_2011_00333	crb_drome ame: full=protein crumbs ame: full=95f flags: precursor	P	GO:0016049	cell growth
THRIPS_11_08_2011_00333	THRIPS_11_08_2011_00333	crb_drome ame: full=protein crumbs ame: full=95f flags: precursor	P	GO:0021515	cell differentiation in spinal cord
THRIPS_11_08_2011_00333	THRIPS_11_08_2011_00333	crb_drome ame: full=protein crumbs ame: full=95f flags: precursor	P	GO:0030326	embryonic limb morphogenesis
THRIPS_11_08_2011_00333	THRIPS_11_08_2011_00333	crb_drome ame: full=protein crumbs ame: full=95f flags: precursor	P	GO:0030855	epithelial cell differentiation
THRIPS_11_08_2011_00333	THRIPS_11_08_2011_00333	crb_drome ame: full=protein crumbs ame: full=95f flags: precursor	P	GO:0030900	forebrain development
THRIPS_11_08_2011_00333	THRIPS_11_08_2011_00333	crb_drome ame: full=protein crumbs ame: full=95f flags: precursor	P	GO:0031016	pancreas development
THRIPS_11_08_2011_00333	THRIPS_11_08_2011_00333	crb_drome ame: full=protein crumbs ame: full=95f flags: precursor	P	GO:0042246	tissue regeneration
THRIPS_11_08_2011_00333	THRIPS_11_08_2011_00333	crb_drome ame: full=protein crumbs ame: full=95f flags: precursor	P	GO:0042659	regulation of cell fate specification
THRIPS_11_08_2011_00333	THRIPS_11_08_2011_00333	crb_drome ame: full=protein crumbs ame: full=95f flags: precursor	P	GO:0043065	positive regulation of apoptosis
THRIPS_11_08_2011_00333	THRIPS_11_08_2011_00333	crb_drome ame: full=protein crumbs ame: full=95f flags: precursor	P	GO:0045662	negative regulation of myoblast differentiation
THRIPS_11_08_2011_00333	THRIPS_11_08_2011_00333	crb_drome ame: full=protein crumbs ame: full=95f flags: precursor	P	GO:0045665	negative regulation of neuron differentiation
THRIPS_11_08_2011_00333	THRIPS_11_08_2011_00333	crb_drome ame: full=protein crumbs ame: full=95f flags: precursor	P	GO:0045672	positive regulation of osteoclast differentiation
THRIPS_11_08_2011_00333	THRIPS_11_08_2011_00333	crb_drome ame: full=protein crumbs ame: full=95f flags: precursor	P	GO:0046579	positive regulation of Ras protein signal transduction
THRIPS_11_08_2011_00333	THRIPS_11_08_2011_00333	crb_drome ame: full=protein crumbs ame: full=95f flags: precursor	P	GO:0046849	bone remodeling
THRIPS_11_08_2011_00333	THRIPS_11_08_2011_00333	crb_drome ame: full=protein crumbs ame: full=95f flags: precursor	P	GO:0048732	gland development
THRIPS_11_08_2011_00333	THRIPS_11_08_2011_00333	crb_drome ame: full=protein crumbs ame: full=95f flags: precursor	F	GO:0051059	NF-kappaB binding
THRIPS_11_08_2011_00333	THRIPS_11_08_2011_00333	crb_drome ame: full=protein crumbs ame: full=95f flags: precursor	P	GO:0055123	digestive system development
THRIPS_11_08_2011_00333	THRIPS_11_08_2011_00333	crb_drome ame: full=protein crumbs ame: full=95f flags: precursor	P	GO:0060548	negative regulation of cell death
THRIPS_11_08_2011_00333	THRIPS_11_08_2011_00333	crb_drome ame: full=protein crumbs ame: full=95f flags: precursor	P	GO:0060627	regulation of vesicle-mediated transport
THRIPS_11_08_2011_00333	THRIPS_11_08_2011_00333	crb_drome ame: full=protein crumbs ame: full=95f flags: precursor	P	GO:0060795	cell fate commitment involved in the formation of primary germ layers
THRIPS_11_08_2011_00333	THRIPS_11_08_2011_00333	crb_drome ame: full=protein crumbs ame: full=95f flags: precursor	N	GO:0097150
THRIPS_11_08_2011_00333	THRIPS_11_08_2011_00333	crb_drome ame: full=protein crumbs ame: full=95f flags: precursor	N	GO:2000027
THRIPS_11_08_2011_00333	THRIPS_11_08_2011_00333	crb_drome ame: full=protein crumbs ame: full=95f flags: precursor	N	GO:2000737
THRIPS_11_08_2011_00340	THRIPS_11_08_2011_00340	pld1_mouse ame: full=phospholipase d1 short=pld 1 short=mpld1 ame: full=choline phosphatase 1 ame: full=phosphatidylcholine-hydrolyzing phospholipase d1	C	GO:0000139	Golgi membrane
THRIPS_11_08_2011_00340	THRIPS_11_08_2011_00340	pld1_mouse ame: full=phospholipase d1 short=pld 1 short=mpld1 ame: full=choline phosphatase 1 ame: full=phosphatidylcholine-hydrolyzing phospholipase d1	P	GO:0001666	response to hypoxia
THRIPS_11_08_2011_00340	THRIPS_11_08_2011_00340	pld1_mouse ame: full=phospholipase d1 short=pld 1 short=mpld1 ame: full=choline phosphatase 1 ame: full=phosphatidylcholine-hydrolyzing phospholipase d1	P	GO:0002031	G-protein coupled receptor internalization
THRIPS_11_08_2011_00340	THRIPS_11_08_2011_00340	pld1_mouse ame: full=phospholipase d1 short=pld 1 short=mpld1 ame: full=choline phosphatase 1 ame: full=phosphatidylcholine-hydrolyzing phospholipase d1	F	GO:0004630	phospholipase D activity
THRIPS_11_08_2011_00340	THRIPS_11_08_2011_00340	pld1_mouse ame: full=phospholipase d1 short=pld 1 short=mpld1 ame: full=choline phosphatase 1 ame: full=phosphatidylcholine-hydrolyzing phospholipase d1	F	GO:0005080	protein kinase C binding
THRIPS_11_08_2011_00340	THRIPS_11_08_2011_00340	pld1_mouse ame: full=phospholipase d1 short=pld 1 short=mpld1 ame: full=choline phosphatase 1 ame: full=phosphatidylcholine-hydrolyzing phospholipase d1	C	GO:0005634	nucleus
THRIPS_11_08_2011_00340	THRIPS_11_08_2011_00340	pld1_mouse ame: full=phospholipase d1 short=pld 1 short=mpld1 ame: full=choline phosphatase 1 ame: full=phosphatidylcholine-hydrolyzing phospholipase d1	C	GO:0005789	endoplasmic reticulum membrane
THRIPS_11_08_2011_00340	THRIPS_11_08_2011_00340	pld1_mouse ame: full=phospholipase d1 short=pld 1 short=mpld1 ame: full=choline phosphatase 1 ame: full=phosphatidylcholine-hydrolyzing phospholipase d1	C	GO:0005792	microsome
THRIPS_11_08_2011_00340	THRIPS_11_08_2011_00340	pld1_mouse ame: full=phospholipase d1 short=pld 1 short=mpld1 ame: full=choline phosphatase 1 ame: full=phosphatidylcholine-hydrolyzing phospholipase d1	C	GO:0005901	caveola
THRIPS_11_08_2011_00340	THRIPS_11_08_2011_00340	pld1_mouse ame: full=phospholipase d1 short=pld 1 short=mpld1 ame: full=choline phosphatase 1 ame: full=phosphatidylcholine-hydrolyzing phospholipase d1	P	GO:0006654	phosphatidic acid biosynthetic process
THRIPS_11_08_2011_00340	THRIPS_11_08_2011_00340	pld1_mouse ame: full=phospholipase d1 short=pld 1 short=mpld1 ame: full=choline phosphatase 1 ame: full=phosphatidylcholine-hydrolyzing phospholipase d1	P	GO:0006935	chemotaxis
THRIPS_11_08_2011_00340	THRIPS_11_08_2011_00340	pld1_mouse ame: full=phospholipase d1 short=pld 1 short=mpld1 ame: full=choline phosphatase 1 ame: full=phosphatidylcholine-hydrolyzing phospholipase d1	P	GO:0007010	cytoskeleton organization
THRIPS_11_08_2011_00340	THRIPS_11_08_2011_00340	pld1_mouse ame: full=phospholipase d1 short=pld 1 short=mpld1 ame: full=choline phosphatase 1 ame: full=phosphatidylcholine-hydrolyzing phospholipase d1	P	GO:0007265	Ras protein signal transduction
THRIPS_11_08_2011_00340	THRIPS_11_08_2011_00340	pld1_mouse ame: full=phospholipase d1 short=pld 1 short=mpld1 ame: full=choline phosphatase 1 ame: full=phosphatidylcholine-hydrolyzing phospholipase d1	P	GO:0009395	phospholipid catabolic process
THRIPS_11_08_2011_00340	THRIPS_11_08_2011_00340	pld1_mouse ame: full=phospholipase d1 short=pld 1 short=mpld1 ame: full=choline phosphatase 1 ame: full=phosphatidylcholine-hydrolyzing phospholipase d1	P	GO:0014068	positive regulation of phosphoinositide 3-kinase cascade
THRIPS_11_08_2011_00340	THRIPS_11_08_2011_00340	pld1_mouse ame: full=phospholipase d1 short=pld 1 short=mpld1 ame: full=choline phosphatase 1 ame: full=phosphatidylcholine-hydrolyzing phospholipase d1	P	GO:0014070	response to organic cyclic substance
THRIPS_11_08_2011_00340	THRIPS_11_08_2011_00340	pld1_mouse ame: full=phospholipase d1 short=pld 1 short=mpld1 ame: full=choline phosphatase 1 ame: full=phosphatidylcholine-hydrolyzing phospholipase d1	P	GO:0016036	cellular response to phosphate starvation
THRIPS_11_08_2011_00340	THRIPS_11_08_2011_00340	pld1_mouse ame: full=phospholipase d1 short=pld 1 short=mpld1 ame: full=choline phosphatase 1 ame: full=phosphatidylcholine-hydrolyzing phospholipase d1	C	GO:0030027	lamellipodium
THRIPS_11_08_2011_00340	THRIPS_11_08_2011_00340	pld1_mouse ame: full=phospholipase d1 short=pld 1 short=mpld1 ame: full=choline phosphatase 1 ame: full=phosphatidylcholine-hydrolyzing phospholipase d1	P	GO:0030335	positive regulation of cell migration
THRIPS_11_08_2011_00340	THRIPS_11_08_2011_00340	pld1_mouse ame: full=phospholipase d1 short=pld 1 short=mpld1 ame: full=choline phosphatase 1 ame: full=phosphatidylcholine-hydrolyzing phospholipase d1	P	GO:0031175	neuron projection development
THRIPS_11_08_2011_00340	THRIPS_11_08_2011_00340	pld1_mouse ame: full=phospholipase d1 short=pld 1 short=mpld1 ame: full=choline phosphatase 1 ame: full=phosphatidylcholine-hydrolyzing phospholipase d1	C	GO:0031526	brush border membrane
THRIPS_11_08_2011_00340	THRIPS_11_08_2011_00340	pld1_mouse ame: full=phospholipase d1 short=pld 1 short=mpld1 ame: full=choline phosphatase 1 ame: full=phosphatidylcholine-hydrolyzing phospholipase d1	C	GO:0031902	late endosome membrane
THRIPS_11_08_2011_00340	THRIPS_11_08_2011_00340	pld1_mouse ame: full=phospholipase d1 short=pld 1 short=mpld1 ame: full=choline phosphatase 1 ame: full=phosphatidylcholine-hydrolyzing phospholipase d1	C	GO:0031982	vesicle
THRIPS_11_08_2011_00340	THRIPS_11_08_2011_00340	pld1_mouse ame: full=phospholipase d1 short=pld 1 short=mpld1 ame: full=choline phosphatase 1 ame: full=phosphatidylcholine-hydrolyzing phospholipase d1	C	GO:0031985	Golgi cisterna
THRIPS_11_08_2011_00340	THRIPS_11_08_2011_00340	pld1_mouse ame: full=phospholipase d1 short=pld 1 short=mpld1 ame: full=choline phosphatase 1 ame: full=phosphatidylcholine-hydrolyzing phospholipase d1	F	GO:0035091	phosphoinositide binding
THRIPS_11_08_2011_00340	THRIPS_11_08_2011_00340	pld1_mouse ame: full=phospholipase d1 short=pld 1 short=mpld1 ame: full=choline phosphatase 1 ame: full=phosphatidylcholine-hydrolyzing phospholipase d1	C	GO:0042383	sarcolemma
THRIPS_11_08_2011_00340	THRIPS_11_08_2011_00340	pld1_mouse ame: full=phospholipase d1 short=pld 1 short=mpld1 ame: full=choline phosphatase 1 ame: full=phosphatidylcholine-hydrolyzing phospholipase d1	P	GO:0042542	response to hydrogen peroxide
THRIPS_11_08_2011_00340	THRIPS_11_08_2011_00340	pld1_mouse ame: full=phospholipase d1 short=pld 1 short=mpld1 ame: full=choline phosphatase 1 ame: full=phosphatidylcholine-hydrolyzing phospholipase d1	P	GO:0043306	positive regulation of mast cell degranulation
THRIPS_11_08_2011_00340	THRIPS_11_08_2011_00340	pld1_mouse ame: full=phospholipase d1 short=pld 1 short=mpld1 ame: full=choline phosphatase 1 ame: full=phosphatidylcholine-hydrolyzing phospholipase d1	P	GO:0043434	response to peptide hormone stimulus
THRIPS_11_08_2011_00340	THRIPS_11_08_2011_00340	pld1_mouse ame: full=phospholipase d1 short=pld 1 short=mpld1 ame: full=choline phosphatase 1 ame: full=phosphatidylcholine-hydrolyzing phospholipase d1	P	GO:0045785	positive regulation of cell adhesion
THRIPS_11_08_2011_00340	THRIPS_11_08_2011_00340	pld1_mouse ame: full=phospholipase d1 short=pld 1 short=mpld1 ame: full=choline phosphatase 1 ame: full=phosphatidylcholine-hydrolyzing phospholipase d1	P	GO:0048260	positive regulation of receptor-mediated endocytosis
THRIPS_11_08_2011_00340	THRIPS_11_08_2011_00340	pld1_mouse ame: full=phospholipase d1 short=pld 1 short=mpld1 ame: full=choline phosphatase 1 ame: full=phosphatidylcholine-hydrolyzing phospholipase d1	P	GO:0048364	root development
THRIPS_11_08_2011_00340	THRIPS_11_08_2011_00340	pld1_mouse ame: full=phospholipase d1 short=pld 1 short=mpld1 ame: full=choline phosphatase 1 ame: full=phosphatidylcholine-hydrolyzing phospholipase d1	C	GO:0048471	perinuclear region of cytoplasm
THRIPS_11_08_2011_00340	THRIPS_11_08_2011_00340	pld1_mouse ame: full=phospholipase d1 short=pld 1 short=mpld1 ame: full=choline phosphatase 1 ame: full=phosphatidylcholine-hydrolyzing phospholipase d1	P	GO:0050830	defense response to Gram-positive bacterium
THRIPS_11_08_2011_00340	THRIPS_11_08_2011_00340	pld1_mouse ame: full=phospholipase d1 short=pld 1 short=mpld1 ame: full=choline phosphatase 1 ame: full=phosphatidylcholine-hydrolyzing phospholipase d1	F	GO:0070290	NAPE-specific phospholipase D activity
THRIPS_11_08_2011_00345	THRIPS_11_08_2011_00345	cdc73_rat ame: full=parafibromin ame: full=cell division cycle protein 73 homolog ame: full=hyperparathyroidism 2 protein homolog	F	GO:0005515	protein binding
THRIPS_11_08_2011_00345	THRIPS_11_08_2011_00345	cdc73_rat ame: full=parafibromin ame: full=cell division cycle protein 73 homolog ame: full=hyperparathyroidism 2 protein homolog	P	GO:0006351	transcription, DNA-dependent
THRIPS_11_08_2011_00345	THRIPS_11_08_2011_00345	cdc73_rat ame: full=parafibromin ame: full=cell division cycle protein 73 homolog ame: full=hyperparathyroidism 2 protein homolog	P	GO:0007049	cell cycle
THRIPS_11_08_2011_00345	THRIPS_11_08_2011_00345	cdc73_rat ame: full=parafibromin ame: full=cell division cycle protein 73 homolog ame: full=hyperparathyroidism 2 protein homolog	P	GO:0010390	histone monoubiquitination
THRIPS_11_08_2011_00345	THRIPS_11_08_2011_00345	cdc73_rat ame: full=parafibromin ame: full=cell division cycle protein 73 homolog ame: full=hyperparathyroidism 2 protein homolog	C	GO:0016593	Cdc73/Paf1 complex
THRIPS_11_08_2011_00345	THRIPS_11_08_2011_00345	cdc73_rat ame: full=parafibromin ame: full=cell division cycle protein 73 homolog ame: full=hyperparathyroidism 2 protein homolog	P	GO:0033523	histone H2B ubiquitination
THRIPS_11_08_2011_00346	THRIPS_11_08_2011_00346	rbl1_human ame: full=retinoblastoma-like protein 1 ame: full=107 kda retinoblastoma-associated protein short=p107 ame: full=prb1	P	GO:0000075	cell cycle checkpoint
THRIPS_11_08_2011_00346	THRIPS_11_08_2011_00346	rbl1_human ame: full=retinoblastoma-like protein 1 ame: full=107 kda retinoblastoma-associated protein short=p107 ame: full=prb1	P	GO:0000082	G1/S transition of mitotic cell cycle
THRIPS_11_08_2011_00346	THRIPS_11_08_2011_00346	rbl1_human ame: full=retinoblastoma-like protein 1 ame: full=107 kda retinoblastoma-associated protein short=p107 ame: full=prb1	P	GO:0000084	S phase of mitotic cell cycle
THRIPS_11_08_2011_00346	THRIPS_11_08_2011_00346	rbl1_human ame: full=retinoblastoma-like protein 1 ame: full=107 kda retinoblastoma-associated protein short=p107 ame: full=prb1	C	GO:0000785	chromatin
THRIPS_11_08_2011_00346	THRIPS_11_08_2011_00346	rbl1_human ame: full=retinoblastoma-like protein 1 ame: full=107 kda retinoblastoma-associated protein short=p107 ame: full=prb1	C	GO:0005667	transcription factor complex
THRIPS_11_08_2011_00346	THRIPS_11_08_2011_00346	rbl1_human ame: full=retinoblastoma-like protein 1 ame: full=107 kda retinoblastoma-associated protein short=p107 ame: full=prb1	C	GO:0005730	nucleolus
THRIPS_11_08_2011_00346	THRIPS_11_08_2011_00346	rbl1_human ame: full=retinoblastoma-like protein 1 ame: full=107 kda retinoblastoma-associated protein short=p107 ame: full=prb1	C	GO:0005737	cytoplasm
THRIPS_11_08_2011_00346	THRIPS_11_08_2011_00346	rbl1_human ame: full=retinoblastoma-like protein 1 ame: full=107 kda retinoblastoma-associated protein short=p107 ame: full=prb1	P	GO:0006357	regulation of transcription from RNA polymerase II promoter
THRIPS_11_08_2011_00346	THRIPS_11_08_2011_00346	rbl1_human ame: full=retinoblastoma-like protein 1 ame: full=107 kda retinoblastoma-associated protein short=p107 ame: full=prb1	P	GO:0006469	negative regulation of protein kinase activity
THRIPS_11_08_2011_00346	THRIPS_11_08_2011_00346	rbl1_human ame: full=retinoblastoma-like protein 1 ame: full=107 kda retinoblastoma-associated protein short=p107 ame: full=prb1	P	GO:0007265	Ras protein signal transduction
THRIPS_11_08_2011_00346	THRIPS_11_08_2011_00346	rbl1_human ame: full=retinoblastoma-like protein 1 ame: full=107 kda retinoblastoma-associated protein short=p107 ame: full=prb1	F	GO:0008134	transcription factor binding
THRIPS_11_08_2011_00346	THRIPS_11_08_2011_00346	rbl1_human ame: full=retinoblastoma-like protein 1 ame: full=107 kda retinoblastoma-associated protein short=p107 ame: full=prb1	P	GO:0016568	chromatin modification
THRIPS_11_08_2011_00346	THRIPS_11_08_2011_00346	rbl1_human ame: full=retinoblastoma-like protein 1 ame: full=107 kda retinoblastoma-associated protein short=p107 ame: full=prb1	C	GO:0016605	PML body
THRIPS_11_08_2011_00346	THRIPS_11_08_2011_00346	rbl1_human ame: full=retinoblastoma-like protein 1 ame: full=107 kda retinoblastoma-associated protein short=p107 ame: full=prb1	F	GO:0019900	kinase binding
THRIPS_11_08_2011_00346	THRIPS_11_08_2011_00346	rbl1_human ame: full=retinoblastoma-like protein 1 ame: full=107 kda retinoblastoma-associated protein short=p107 ame: full=prb1	P	GO:0031134	sister chromatid biorientation
THRIPS_11_08_2011_00346	THRIPS_11_08_2011_00346	rbl1_human ame: full=retinoblastoma-like protein 1 ame: full=107 kda retinoblastoma-associated protein short=p107 ame: full=prb1	F	GO:0031625	ubiquitin protein ligase binding
THRIPS_11_08_2011_00346	THRIPS_11_08_2011_00346	rbl1_human ame: full=retinoblastoma-like protein 1 ame: full=107 kda retinoblastoma-associated protein short=p107 ame: full=prb1	P	GO:0034088	maintenance of mitotic sister chromatid cohesion
THRIPS_11_08_2011_00346	THRIPS_11_08_2011_00346	rbl1_human ame: full=retinoblastoma-like protein 1 ame: full=107 kda retinoblastoma-associated protein short=p107 ame: full=prb1	P	GO:0043550	regulation of lipid kinase activity
THRIPS_11_08_2011_00346	THRIPS_11_08_2011_00346	rbl1_human ame: full=retinoblastoma-like protein 1 ame: full=107 kda retinoblastoma-associated protein short=p107 ame: full=prb1	P	GO:0045445	myoblast differentiation
THRIPS_11_08_2011_00346	THRIPS_11_08_2011_00346	rbl1_human ame: full=retinoblastoma-like protein 1 ame: full=107 kda retinoblastoma-associated protein short=p107 ame: full=prb1	P	GO:0045842	positive regulation of mitotic metaphase/anaphase transition
THRIPS_11_08_2011_00346	THRIPS_11_08_2011_00346	rbl1_human ame: full=retinoblastoma-like protein 1 ame: full=107 kda retinoblastoma-associated protein short=p107 ame: full=prb1	P	GO:0045892	negative regulation of transcription, DNA-dependent
THRIPS_11_08_2011_00346	THRIPS_11_08_2011_00346	rbl1_human ame: full=retinoblastoma-like protein 1 ame: full=107 kda retinoblastoma-associated protein short=p107 ame: full=prb1	F	GO:0051219	phosphoprotein binding
THRIPS_11_08_2011_00346	THRIPS_11_08_2011_00346	rbl1_human ame: full=retinoblastoma-like protein 1 ame: full=107 kda retinoblastoma-associated protein short=p107 ame: full=prb1	P	GO:0051318	G1 phase
THRIPS_11_08_2011_00346	THRIPS_11_08_2011_00346	rbl1_human ame: full=retinoblastoma-like protein 1 ame: full=107 kda retinoblastoma-associated protein short=p107 ame: full=prb1	P	GO:0071459	protein localization to chromosome, centromeric region
[truncated: 130,972 more rows]
