# Supplementary material for: Analysis of the Salivary Gland Transcriptome of Frankliniella occidentalis
Source: PLoS One. 2014 Apr 15;9(4):e94447. doi: 10.1371/journal.pone.0094447 (PMC3988053; doi:10.1371/journal.pone.0094447)
Supplement: Table S4 — Descriptive information on the KEGG pathway analysis for the Frankliniella occidentalis sialotranscriptome, includes: pathway descriptions, number of sequences in each pathway, enzyme names, enzyme ID and number of enzyme sequences. (XLSX) [file pone.0094447.s004.xlsx]

## Sheet: Kegg analysis
Pathway	Seqs in Pathway	Enzyme	Ezyme ID	Seqs of Enzyme	Seqs	Pathway ID	Pathway Image
h	17	hydratase	ec:4.2.1.17	6	THRIPS_11_08_2011_02303, THRIPS_11_08_2011_08443, THRIPS_11_08_2011_14541, THRIPS_11_08_2011_21420, THRIPS_11_08_2011_22367, THRIPS_11_08_2011_22368	map00592	map00592_20130420153850.png
alpha-Linolenic acid metabolism	17	C-acyltransferase	ec:2.3.1.16	2	THRIPS_11_08_2011_22367, THRIPS_11_08_2011_22368	map00592	map00592_20130420153850.png
alpha-Linolenic acid metabolism	17	oxidase	ec:1.3.3.6	2	THRIPS_11_08_2011_02861, THRIPS_11_08_2011_09822	map00592	map00592_20130420153850.png
alpha-Linolenic acid metabolism	17	A2	ec:3.1.1.4	9	THRIPS_11_08_2011_02201, THRIPS_11_08_2011_07013, THRIPS_11_08_2011_07014, THRIPS_11_08_2011_07015, THRIPS_11_08_2011_12774, THRIPS_11_08_2011_15071, THRIPS_11_08_2011_23629, THRIPS_11_08_2011_23915, THRIPS_11_08_2011_24582	map00592	map00592_20130420153850.png
Linoleic acid metabolism	12	monooxygenase	ec:1.14.14.1	3	THRIPS_11_08_2011_21411, THRIPS_11_08_2011_26148, THRIPS_11_08_2011_32092	map00591	map00591_20130420153851.png
Linoleic acid metabolism	12	A2	ec:3.1.1.4	9	THRIPS_11_08_2011_02201, THRIPS_11_08_2011_07013, THRIPS_11_08_2011_07014, THRIPS_11_08_2011_07015, THRIPS_11_08_2011_12774, THRIPS_11_08_2011_15071, THRIPS_11_08_2011_23629, THRIPS_11_08_2011_23915, THRIPS_11_08_2011_24582	map00591	map00591_20130420153851.png
Biosynthesis of unsaturated fatty acids	16	hydratase	ec:4.2.1.17	6	THRIPS_11_08_2011_02303, THRIPS_11_08_2011_08443, THRIPS_11_08_2011_14541, THRIPS_11_08_2011_21420, THRIPS_11_08_2011_22367, THRIPS_11_08_2011_22368	map01040	map01040_20130420153855.png
Biosynthesis of unsaturated fatty acids	16	hydrolase	ec:3.1.2.2	3	THRIPS_11_08_2011_06882, THRIPS_11_08_2011_08103, THRIPS_11_08_2011_29688	map01040	map01040_20130420153855.png
Biosynthesis of unsaturated fatty acids	16	reductase	ec:1.1.1.100	1	THRIPS_11_08_2011_04572	map01040	map01040_20130420153855.png
Biosynthesis of unsaturated fatty acids	16	C-acyltransferase	ec:2.3.1.16	2	THRIPS_11_08_2011_22367, THRIPS_11_08_2011_22368	map01040	map01040_20130420153855.png
Biosynthesis of unsaturated fatty acids	16	9-desaturase	ec:1.14.19.1	2	THRIPS_11_08_2011_15201, THRIPS_11_08_2011_30866	map01040	map01040_20130420153855.png
Biosynthesis of unsaturated fatty acids	16	oxidase	ec:1.3.3.6	2	THRIPS_11_08_2011_02861, THRIPS_11_08_2011_09822	map01040	map01040_20130420153855.png
Biosynthesis of unsaturated fatty acids	16	dehydrogenase	ec:1.1.1.211	4	THRIPS_11_08_2011_02303, THRIPS_11_08_2011_22367, THRIPS_11_08_2011_22368, THRIPS_11_08_2011_25311	map01040	map01040_20130420153855.png
Biosynthesis of unsaturated fatty acids	16	reductase (NADPH)	ec:1.3.1.38	1	THRIPS_11_08_2011_22239	map01040	map01040_20130420153855.png
Arachidonic acid metabolism	37	hydrolase	ec:3.3.2.6	3	THRIPS_11_08_2011_15247, THRIPS_11_08_2011_15248, THRIPS_11_08_2011_25458	map00590	map00590_20130420153858.png
Arachidonic acid metabolism	37	synthase	ec:5.3.99.3	1	THRIPS_11_08_2011_16407	map00590	map00590_20130420153858.png
Arachidonic acid metabolism	37	synthase	ec:5.3.99.2	1	THRIPS_11_08_2011_05077	map00590	map00590_20130420153858.png
Arachidonic acid metabolism	37	epoxide hydrolase	ec:3.3.2.10	7	THRIPS_11_08_2011_03693, THRIPS_11_08_2011_04418, THRIPS_11_08_2011_15247, THRIPS_11_08_2011_15248, THRIPS_11_08_2011_16694, THRIPS_11_08_2011_17696, THRIPS_11_08_2011_25458	map00590	map00590_20130420153858.png
Arachidonic acid metabolism	37	glutamyl transpeptidase	ec:2.3.2.2	2	THRIPS_11_08_2011_00663, THRIPS_11_08_2011_10775	map00590	map00590_20130420153858.png
Arachidonic acid metabolism	37	1-monooxygenase	ec:1.14.15.3	1	THRIPS_11_08_2011_13753	map00590	map00590_20130420153858.png
Arachidonic acid metabolism	37	peroxidase	ec:1.11.1.9	4	THRIPS_11_08_2011_06413, THRIPS_11_08_2011_08704, THRIPS_11_08_2011_12042, THRIPS_11_08_2011_26696	map00590	map00590_20130420153858.png
Arachidonic acid metabolism	37	9-reductase	ec:1.1.1.189	1	THRIPS_11_08_2011_29214	map00590	map00590_20130420153858.png
Arachidonic acid metabolism	37	synthase	ec:1.1.1.188	1	THRIPS_11_08_2011_29214	map00590	map00590_20130420153858.png
Arachidonic acid metabolism	37	reductase (NADPH)	ec:1.1.1.184	7	THRIPS_11_08_2011_00704, THRIPS_11_08_2011_04528, THRIPS_11_08_2011_19744, THRIPS_11_08_2011_22315, THRIPS_11_08_2011_22316, THRIPS_11_08_2011_26323, THRIPS_11_08_2011_32508	map00590	map00590_20130420153858.png
Arachidonic acid metabolism	37	synthase	ec:1.14.99.1	1	THRIPS_11_08_2011_19963	map00590	map00590_20130420153858.png
Arachidonic acid metabolism	37	monooxygenase	ec:1.14.14.1	3	THRIPS_11_08_2011_21411, THRIPS_11_08_2011_26148, THRIPS_11_08_2011_32092	map00590	map00590_20130420153858.png
Arachidonic acid metabolism	37	A2	ec:3.1.1.4	9	THRIPS_11_08_2011_02201, THRIPS_11_08_2011_07013, THRIPS_11_08_2011_07014, THRIPS_11_08_2011_07015, THRIPS_11_08_2011_12774, THRIPS_11_08_2011_15071, THRIPS_11_08_2011_23629, THRIPS_11_08_2011_23915, THRIPS_11_08_2011_24582	map00590	map00590_20130420153858.png
Taurine and hypotaurine metabolism	8	decarboxylase	ec:4.1.1.29	1	THRIPS_11_08_2011_29161	map00430	map00430_20130420153901.png
Taurine and hypotaurine metabolism	8	decarboxylase	ec:4.1.1.15	2	THRIPS_11_08_2011_06689, THRIPS_11_08_2011_29161	map00430	map00430_20130420153901.png
Taurine and hypotaurine metabolism	8	glutamyl transpeptidase	ec:2.3.2.2	2	THRIPS_11_08_2011_00663, THRIPS_11_08_2011_10775	map00430	map00430_20130420153901.png
Taurine and hypotaurine metabolism	8	dehydrogenase	ec:1.4.1.2	2	THRIPS_11_08_2011_01553, THRIPS_11_08_2011_16644	map00430	map00430_20130420153901.png
Taurine and hypotaurine metabolism	8	acetyltransferase	ec:2.3.1.8	1	THRIPS_11_08_2011_29218	map00430	map00430_20130420153901.png
Taurine and hypotaurine metabolism	8	dioxygenase	ec:1.13.11.20	1	THRIPS_11_08_2011_08284	map00430	map00430_20130420153901.png
Sulfur metabolism	12	adenylyltransferase	ec:2.7.7.4	2	THRIPS_11_08_2011_00957, THRIPS_11_08_2011_05793	map00920	map00920_20130420153903.png
Sulfur metabolism	12	oxidase	ec:1.8.3.1	2	THRIPS_11_08_2011_04113, THRIPS_11_08_2011_06253	map00920	map00920_20130420153903.png
Sulfur metabolism	12	O-acetyltransferase	ec:2.3.1.30	1	THRIPS_11_08_2011_00008	map00920	map00920_20130420153903.png
Sulfur metabolism	12	nucleotidase	ec:3.1.3.7	1	THRIPS_11_08_2011_22416	map00920	map00920_20130420153903.png
Sulfur metabolism	12	beta-lyase	ec:4.4.1.8	2	THRIPS_11_08_2011_02055, THRIPS_11_08_2011_03878	map00920	map00920_20130420153903.png
Sulfur metabolism	12	gamma-synthase	ec:2.5.1.48	2	THRIPS_11_08_2011_02055, THRIPS_11_08_2011_03878	map00920	map00920_20130420153903.png
Sulfur metabolism	12	synthase	ec:2.5.1.47	2	THRIPS_11_08_2011_25008, THRIPS_11_08_2011_26618	map00920	map00920_20130420153903.png
Sulfur metabolism	12	reductase (NADPH)	ec:1.8.1.2	1	THRIPS_11_08_2011_28237	map00920	map00920_20130420153903.png
Sulfur metabolism	12	sulfotransferase	ec:2.8.2.1	1	THRIPS_11_08_2011_25630	map00920	map00920_20130420153903.png
Sulfur metabolism	12	kinase	ec:2.7.1.25	2	THRIPS_11_08_2011_00957, THRIPS_11_08_2011_05793	map00920	map00920_20130420153903.png
Steroid degradation	1	4-dehydrogenase (acceptor)	ec:1.3.99.5	1	THRIPS_11_08_2011_25233	map00984	map00984_20130420153905.png
Drug metabolism - other enzymes	49	dehydrogenase (NADP+)	ec:1.3.1.2	4	THRIPS_11_08_2011_12432, THRIPS_11_08_2011_14831, THRIPS_11_08_2011_28028, THRIPS_11_08_2011_28596	map00983	map00983_20130420153908.png
Drug metabolism - other enzymes	49	oxidase	ec:1.17.3.2	4	THRIPS_11_08_2011_01104, THRIPS_11_08_2011_28117, THRIPS_11_08_2011_29155, THRIPS_11_08_2011_30004	map00983	map00983_20130420153908.png
Drug metabolism - other enzymes	49	ec:3.5.1.6 beta-ureidopropionase	ec:3.5.1.6	1	THRIPS_11_08_2011_07145	map00983	map00983_20130420153908.png
Drug metabolism - other enzymes	49	phosphoribosyltransferase	ec:2.4.2.10	4	THRIPS_11_08_2011_05119, THRIPS_11_08_2011_12745, THRIPS_11_08_2011_17883, THRIPS_11_08_2011_21332	map00983	map00983_20130420153908.png
Drug metabolism - other enzymes	49	beta-glucuronide glucuronohydrolase glucuronidase	ec:3.2.1.31	2	THRIPS_11_08_2011_04747, THRIPS_11_08_2011_05510	map00983	map00983_20130420153908.png
Drug metabolism - other enzymes	49	S-methyltransferase	ec:2.1.1.67	3	THRIPS_11_08_2011_00677, THRIPS_11_08_2011_17493, THRIPS_11_08_2011_17495	map00983	map00983_20130420153908.png
Drug metabolism - other enzymes	49	synthase (glutamine-hydrolysing)	ec:6.3.5.2	2	THRIPS_11_08_2011_20248, THRIPS_11_08_2011_21720	map00983	map00983_20130420153908.png
Drug metabolism - other enzymes	49	deaminase	ec:3.5.4.5	1	THRIPS_11_08_2011_18345	map00983	map00983_20130420153908.png
Drug metabolism - other enzymes	49	phosphorylase	ec:2.4.2.3	1	THRIPS_11_08_2011_15514	map00983	map00983_20130420153908.png
Drug metabolism - other enzymes	49	hydantoinase	ec:3.5.2.2	3	THRIPS_11_08_2011_00216, THRIPS_11_08_2011_10706, THRIPS_11_08_2011_13629	map00983	map00983_20130420153908.png
Drug metabolism - other enzymes	49	diphosphatase	ec:3.6.1.19	1	THRIPS_11_08_2011_25654	map00983	map00983_20130420153908.png
Drug metabolism - other enzymes	49	1-naphthol glucuronyltransferase	ec:2.4.1.17	4	THRIPS_11_08_2011_00753, THRIPS_11_08_2011_04342, THRIPS_11_08_2011_18098, THRIPS_11_08_2011_27256	map00983	map00983_20130420153908.png
Drug metabolism - other enzymes	49	dehydrogenase	ec:1.1.1.205	1	THRIPS_11_08_2011_22348	map00983	map00983_20130420153908.png
Drug metabolism - other enzymes	49	monooxygenase	ec:1.14.14.1	3	THRIPS_11_08_2011_21411, THRIPS_11_08_2011_26148, THRIPS_11_08_2011_32092	map00983	map00983_20130420153908.png
Drug metabolism - other enzymes	49	ali-esterase	ec:3.1.1.1	7	THRIPS_11_08_2011_02094, THRIPS_11_08_2011_09604, THRIPS_11_08_2011_11897, THRIPS_11_08_2011_12481, THRIPS_11_08_2011_17819, THRIPS_11_08_2011_22284, THRIPS_11_08_2011_27098	map00983	map00983_20130420153908.png
Drug metabolism - other enzymes	49	kinase	ec:2.7.1.48	5	THRIPS_11_08_2011_13521, THRIPS_11_08_2011_19824, THRIPS_11_08_2011_23196, THRIPS_11_08_2011_24198, THRIPS_11_08_2011_26289	map00983	map00983_20130420153908.png
Drug metabolism - other enzymes	49	kinase	ec:2.7.1.21	3	THRIPS_11_08_2011_13282, THRIPS_11_08_2011_28943, THRIPS_11_08_2011_32054	map00983	map00983_20130420153908.png
Drug metabolism - cytochrome P450	20	dehydrogenase	ec:1.1.1.1	2	THRIPS_11_08_2011_11223, THRIPS_11_08_2011_15017	map00982	map00982_20130420153912.png
Drug metabolism - cytochrome P450	20	oxidase	ec:1.2.3.1	1	THRIPS_11_08_2011_16423	map00982	map00982_20130420153912.png
Drug metabolism - cytochrome P450	20	monooxygenase	ec:1.14.13.8	1	THRIPS_11_08_2011_04172	map00982	map00982_20130420153912.png
Drug metabolism - cytochrome P450	20	dehydrogenase [NAD(P)+]	ec:1.2.1.5	5	THRIPS_11_08_2011_03548, THRIPS_11_08_2011_03549, THRIPS_11_08_2011_06836, THRIPS_11_08_2011_11457, THRIPS_11_08_2011_11869	map00982	map00982_20130420153912.png
Drug metabolism - cytochrome P450	20	1-naphthol glucuronyltransferase	ec:2.4.1.17	4	THRIPS_11_08_2011_00753, THRIPS_11_08_2011_04342, THRIPS_11_08_2011_18098, THRIPS_11_08_2011_27256	map00982	map00982_20130420153912.png
Drug metabolism - cytochrome P450	20	transferase	ec:2.5.1.18	4	THRIPS_11_08_2011_05077, THRIPS_11_08_2011_06413, THRIPS_11_08_2011_08704, THRIPS_11_08_2011_20974	map00982	map00982_20130420153912.png
Drug metabolism - cytochrome P450	20	monooxygenase	ec:1.14.14.1	3	THRIPS_11_08_2011_21411, THRIPS_11_08_2011_26148, THRIPS_11_08_2011_32092	map00982	map00982_20130420153912.png
Metabolism of xenobiotics by cytochrome P450	29	reductase (NADPH)	ec:1.1.1.184	7	THRIPS_11_08_2011_00704, THRIPS_11_08_2011_04528, THRIPS_11_08_2011_19744, THRIPS_11_08_2011_22315, THRIPS_11_08_2011_22316, THRIPS_11_08_2011_26323, THRIPS_11_08_2011_32508	map00980	map00980_20130420153915.png
Metabolism of xenobiotics by cytochrome P450	29	dehydrogenase	ec:1.1.1.1	2	THRIPS_11_08_2011_11223, THRIPS_11_08_2011_15017	map00980	map00980_20130420153915.png
Metabolism of xenobiotics by cytochrome P450	29	dehydrogenase [NAD(P)+]	ec:1.2.1.5	5	THRIPS_11_08_2011_03548, THRIPS_11_08_2011_03549, THRIPS_11_08_2011_06836, THRIPS_11_08_2011_11457, THRIPS_11_08_2011_11869	map00980	map00980_20130420153915.png
Metabolism of xenobiotics by cytochrome P450	29	1-naphthol glucuronyltransferase	ec:2.4.1.17	4	THRIPS_11_08_2011_00753, THRIPS_11_08_2011_04342, THRIPS_11_08_2011_18098, THRIPS_11_08_2011_27256	map00980	map00980_20130420153915.png
Metabolism of xenobiotics by cytochrome P450	29	transferase	ec:2.5.1.18	4	THRIPS_11_08_2011_05077, THRIPS_11_08_2011_06413, THRIPS_11_08_2011_08704, THRIPS_11_08_2011_20974	map00980	map00980_20130420153915.png
Metabolism of xenobiotics by cytochrome P450	29	monooxygenase	ec:1.14.14.1	3	THRIPS_11_08_2011_21411, THRIPS_11_08_2011_26148, THRIPS_11_08_2011_32092	map00980	map00980_20130420153915.png
Metabolism of xenobiotics by cytochrome P450	29	dehydrogenase	ec:1.3.1.20	4	THRIPS_11_08_2011_01264, THRIPS_11_08_2011_16598, THRIPS_11_08_2011_26433, THRIPS_11_08_2011_29214	map00980	map00980_20130420153915.png
Arginine and proline metabolism	57	synthase	ec:6.3.4.5	2	THRIPS_11_08_2011_16381, THRIPS_11_08_2011_22101	map00330	map00330_20130420153922.png
Arginine and proline metabolism	57	decarboxylase	ec:4.1.1.50	2	THRIPS_11_08_2011_17723, THRIPS_11_08_2011_28049	map00330	map00330_20130420153922.png
Arginine and proline metabolism	57	dehydrogenase	ec:1.5.99.8	1	THRIPS_11_08_2011_02272	map00330	map00330_20130420153922.png
Arginine and proline metabolism	57	decarboxylase	ec:4.1.1.17	3	THRIPS_11_08_2011_02862, THRIPS_11_08_2011_02863, THRIPS_11_08_2011_12383	map00330	map00330_20130420153922.png
Arginine and proline metabolism	57	dehydrogenase	ec:1.5.1.12	1	THRIPS_11_08_2011_00992	map00330	map00330_20130420153922.png
Arginine and proline metabolism	57	dehydrogenase [NAD(P)+]	ec:1.4.1.3	2	THRIPS_11_08_2011_01553, THRIPS_11_08_2011_16644	map00330	map00330_20130420153922.png
Arginine and proline metabolism	57	dehydrogenase	ec:1.4.1.2	2	THRIPS_11_08_2011_01553, THRIPS_11_08_2011_16644	map00330	map00330_20130420153922.png
Arginine and proline metabolism	57	deaminase	ec:3.5.4.1	2	THRIPS_11_08_2011_17154, THRIPS_11_08_2011_17155	map00330	map00330_20130420153922.png
Arginine and proline metabolism	57	N-acetyltransferase	ec:2.3.1.57	1	THRIPS_11_08_2011_13305	map00330	map00330_20130420153922.png
Arginine and proline metabolism	57	N-succinyltransferase	ec:2.3.1.109	1	THRIPS_11_08_2011_13025	map00330	map00330_20130420153922.png
Arginine and proline metabolism	57	dehydropeptidase II	ec:3.5.1.14	4	THRIPS_11_08_2011_06320, THRIPS_11_08_2011_06321, THRIPS_11_08_2011_22341, THRIPS_11_08_2011_25811	map00330	map00330_20130420153922.png
Arginine and proline metabolism	57	dehydrogenase (NAD+)	ec:1.2.1.3	13	THRIPS_11_08_2011_00301, THRIPS_11_08_2011_00992, THRIPS_11_08_2011_03548, THRIPS_11_08_2011_03549, THRIPS_11_08_2011_06836, THRIPS_11_08_2011_11457, THRIPS_11_08_2011_11869, THRIPS_11_08_2011_23355, THRIPS_11_08_2011_23356, THRIPS_11_08_2011_23357, THRIPS_11_08_2011_23358, THRIPS_11_08_2011_23359, THRIPS_11_08_2011_29126	map00330	map00330_20130420153922.png
Arginine and proline metabolism	57	synthase (ammonia)	ec:6.3.4.16	5	THRIPS_11_08_2011_09462, THRIPS_11_08_2011_17315, THRIPS_11_08_2011_26784, THRIPS_11_08_2011_27094, THRIPS_11_08_2011_27111	map00330	map00330_20130420153922.png
Arginine and proline metabolism	57	dioxygenase	ec:1.14.11.2	6	THRIPS_11_08_2011_02834, THRIPS_11_08_2011_02835, THRIPS_11_08_2011_11554, THRIPS_11_08_2011_11555, THRIPS_11_08_2011_11556, THRIPS_11_08_2011_23374	map00330	map00330_20130420153922.png
Arginine and proline metabolism	57	aminotransferase	ec:2.6.1.82	1	THRIPS_11_08_2011_13583	map00330	map00330_20130420153922.png
Arginine and proline metabolism	57	transaminase	ec:2.6.1.81	1	THRIPS_11_08_2011_15621	map00330	map00330_20130420153922.png
Arginine and proline metabolism	57	reductase	ec:1.5.1.2	1	THRIPS_11_08_2011_01205	map00330	map00330_20130420153922.png
Arginine and proline metabolism	57	synthase	ec:2.5.1.22	2	THRIPS_11_08_2011_21177, THRIPS_11_08_2011_24224	map00330	map00330_20130420153922.png
Arginine and proline metabolism	57	synthase	ec:2.5.1.16	3	THRIPS_11_08_2011_17122, THRIPS_11_08_2011_21177, THRIPS_11_08_2011_24224	map00330	map00330_20130420153922.png
Arginine and proline metabolism	57	transaminase	ec:2.6.1.1	3	THRIPS_11_08_2011_21708, THRIPS_11_08_2011_21709, THRIPS_11_08_2011_23419	map00330	map00330_20130420153922.png
Arginine and proline metabolism	57	reductase	ec:1.2.1.38	1	THRIPS_11_08_2011_17409	map00330	map00330_20130420153922.png
Arginine and proline metabolism	57	ligase	ec:6.3.1.2	2	THRIPS_11_08_2011_06689, THRIPS_11_08_2011_13451	map00330	map00330_20130420153922.png
Arginine and proline metabolism	57	aminotransferase	ec:2.6.1.13	2	THRIPS_11_08_2011_12460, THRIPS_11_08_2011_15448	map00330	map00330_20130420153922.png
Arginine and proline metabolism	57	transaminase	ec:2.6.1.11	3	THRIPS_11_08_2011_12460, THRIPS_11_08_2011_15448, THRIPS_11_08_2011_15621	map00330	map00330_20130420153922.png
Arginine and proline metabolism	57	kinase	ec:2.7.3.3	1	THRIPS_11_08_2011_21134	map00330	map00330_20130420153922.png
Caffeine metabolism	7	oxidase	ec:1.17.3.2	4	THRIPS_11_08_2011_01104, THRIPS_11_08_2011_28117, THRIPS_11_08_2011_29155, THRIPS_11_08_2011_30004	map00232	map00232_20130420153924.png
Caffeine metabolism	7	monooxygenase	ec:1.14.14.1	3	THRIPS_11_08_2011_21411, THRIPS_11_08_2011_26148, THRIPS_11_08_2011_32092	map00232	map00232_20130420153924.png
Purine metabolism	346	synthase	ec:6.3.4.4	1	THRIPS_11_08_2011_22947	map00230	map00230_20130420153936.png
Purine metabolism	346	synthase	ec:6.3.4.1	2	THRIPS_11_08_2011_20248, THRIPS_11_08_2011_21720	map00230	map00230_20130420153936.png
Purine metabolism	346	phosphodiesterase	ec:3.1.4.35	9	THRIPS_11_08_2011_02492, THRIPS_11_08_2011_05806, THRIPS_11_08_2011_09916, THRIPS_11_08_2011_10019, THRIPS_11_08_2011_19680, THRIPS_11_08_2011_20002, THRIPS_11_08_2011_20749, THRIPS_11_08_2011_27102, THRIPS_11_08_2011_29298	map00230	map00230_20130420153936.png
Purine metabolism	346	diphosphokinase	ec:2.7.6.1	3	THRIPS_11_08_2011_00420, THRIPS_11_08_2011_20554, THRIPS_11_08_2011_22489	map00230	map00230_20130420153936.png
Purine metabolism	346	2'-phosphodiesterase	ec:3.1.4.16	1	THRIPS_11_08_2011_26339	map00230	map00230_20130420153936.png
Purine metabolism	346	carboxylase	ec:4.1.1.21	1	THRIPS_11_08_2011_24065	map00230	map00230_20130420153936.png
Purine metabolism	346	3'-diphosphatase	ec:3.1.7.2	1	THRIPS_11_08_2011_12663	map00230	map00230_20130420153936.png
Purine metabolism	346	oxidase	ec:1.17.3.2	4	THRIPS_11_08_2011_01104, THRIPS_11_08_2011_28117, THRIPS_11_08_2011_29155, THRIPS_11_08_2011_30004	map00230	map00230_20130420153936.png
Purine metabolism	346	synthase	ec:6.3.2.6	1	THRIPS_11_08_2011_24065	map00230	map00230_20130420153936.png
Purine metabolism	346	kinase	ec:2.7.4.8	15	THRIPS_11_08_2011_00066, THRIPS_11_08_2011_01844, THRIPS_11_08_2011_05563, THRIPS_11_08_2011_07534, THRIPS_11_08_2011_14492, THRIPS_11_08_2011_15356, THRIPS_11_08_2011_16933, THRIPS_11_08_2011_19271, THRIPS_11_08_2011_19274, THRIPS_11_08_2011_23539, THRIPS_11_08_2011_23540, THRIPS_11_08_2011_26344, THRIPS_11_08_2011_27266, THRIPS_11_08_2011_29221, THRIPS_11_08_2011_29471	map00230	map00230_20130420153936.png
Purine metabolism	346	kinase	ec:2.7.4.6	2	THRIPS_11_08_2011_00085, THRIPS_11_08_2011_25746	map00230	map00230_20130420153936.png
Purine metabolism	346	kinase	ec:2.7.4.3	8	THRIPS_11_08_2011_08548, THRIPS_11_08_2011_11703, THRIPS_11_08_2011_13833, THRIPS_11_08_2011_17368, THRIPS_11_08_2011_21124, THRIPS_11_08_2011_23034, THRIPS_11_08_2011_23196, THRIPS_11_08_2011_23536	map00230	map00230_20130420153936.png
Purine metabolism	346	phosphoribosyldiphosphate 5-amidotransferase	ec:2.4.2.14	1	THRIPS_11_08_2011_24825	map00230	map00230_20130420153936.png
Purine metabolism	346	dehydrogenase	ec:1.1.1.154	1	THRIPS_11_08_2011_16901	map00230	map00230_20130420153936.png
Purine metabolism	346	synthase	ec:6.3.5.3	2	THRIPS_11_08_2011_23188, THRIPS_11_08_2011_23378	map00230	map00230_20130420153936.png
Purine metabolism	346	synthase (glutamine-hydrolysing)	ec:6.3.5.2	2	THRIPS_11_08_2011_20248, THRIPS_11_08_2011_21720	map00230	map00230_20130420153936.png
Purine metabolism	346	cyclase	ec:4.6.1.2	3	THRIPS_11_08_2011_13152, THRIPS_11_08_2011_21494, THRIPS_11_08_2011_28112	map00230	map00230_20130420153936.png
Purine metabolism	346	cyclase	ec:4.6.1.1	6	THRIPS_11_08_2011_00185, THRIPS_11_08_2011_02186, THRIPS_11_08_2011_02378, THRIPS_11_08_2011_12048, THRIPS_11_08_2011_29436, THRIPS_11_08_2011_30930	map00230	map00230_20130420153936.png
Purine metabolism	346	formyltransferase	ec:2.1.2.3	1	THRIPS_11_08_2011_04764	map00230	map00230_20130420153936.png
Purine metabolism	346	dehydrogenase	ec:1.17.1.4	5	THRIPS_11_08_2011_01104, THRIPS_11_08_2011_14943, THRIPS_11_08_2011_21203, THRIPS_11_08_2011_28117, THRIPS_11_08_2011_30004	map00230	map00230_20130420153936.png
Purine metabolism	346	cyclohydrolase	ec:3.5.4.10	1	THRIPS_11_08_2011_04764	map00230	map00230_20130420153936.png
Purine metabolism	346	nucleotidyltransferase	ec:2.7.7.8	1	THRIPS_11_08_2011_31904	map00230	map00230_20130420153936.png
Purine metabolism	346	DNA polymerase	ec:2.7.7.7	16	THRIPS_11_08_2011_04512, THRIPS_11_08_2011_05150, THRIPS_11_08_2011_05775, THRIPS_11_08_2011_10815, THRIPS_11_08_2011_11515, THRIPS_11_08_2011_11630, THRIPS_11_08_2011_11909, THRIPS_11_08_2011_13183, THRIPS_11_08_2011_17572, THRIPS_11_08_2011_18611, THRIPS_11_08_2011_18677, THRIPS_11_08_2011_25864, THRIPS_11_08_2011_28120, THRIPS_11_08_2011_28901, THRIPS_11_08_2011_30954, THRIPS_11_08_2011_31013	map00230	map00230_20130420153936.png
Purine metabolism	346	RNA polymerase	ec:2.7.7.6	53	THRIPS_11_08_2011_00055, THRIPS_11_08_2011_00486, THRIPS_11_08_2011_01028, THRIPS_11_08_2011_01964, THRIPS_11_08_2011_02599, THRIPS_11_08_2011_02784, THRIPS_11_08_2011_03150, THRIPS_11_08_2011_03484, THRIPS_11_08_2011_03554, THRIPS_11_08_2011_04524, THRIPS_11_08_2011_04663, THRIPS_11_08_2011_05050, THRIPS_11_08_2011_05288, THRIPS_11_08_2011_07188, THRIPS_11_08_2011_08806, THRIPS_11_08_2011_08941,…	map00230	map00230_20130420153936.png
Purine metabolism	346	adenylyltransferase	ec:2.7.7.4	2	THRIPS_11_08_2011_00957, THRIPS_11_08_2011_05793	map00230	map00230_20130420153936.png
Purine metabolism	346	deaminase	ec:3.5.4.6	2	THRIPS_11_08_2011_20967, THRIPS_11_08_2011_26552	map00230	map00230_20130420153936.png
Purine metabolism	346	reductase	ec:1.7.1.7	2	THRIPS_11_08_2011_12003, THRIPS_11_08_2011_23431	map00230	map00230_20130420153936.png
Purine metabolism	346	RNA polymerase	ec:2.7.7.48	5	THRIPS_11_08_2011_00055, THRIPS_11_08_2011_04663, THRIPS_11_08_2011_22063, THRIPS_11_08_2011_22064, THRIPS_11_08_2011_26834	map00230	map00230_20130420153936.png
Purine metabolism	346	phosphoribosyltransferase	ec:2.4.2.7	1	THRIPS_11_08_2011_03661	map00230	map00230_20130420153936.png
Purine metabolism	346	phosphorylase	ec:2.4.2.1	1	THRIPS_11_08_2011_23068	map00230	map00230_20130420153936.png
Purine metabolism	346	reductase	ec:1.17.4.1	7	THRIPS_11_08_2011_12186, THRIPS_11_08_2011_12947, THRIPS_11_08_2011_13920, THRIPS_11_08_2011_14017, THRIPS_11_08_2011_14951, THRIPS_11_08_2011_17822, THRIPS_11_08_2011_26136	map00230	map00230_20130420153936.png
Purine metabolism	346	cyclo-ligase	ec:6.3.3.1	1	THRIPS_11_08_2011_14506	map00230	map00230_20130420153936.png
Purine metabolism	346	3'-mononucleotidase	ec:3.1.3.6	3	THRIPS_11_08_2011_23056, THRIPS_11_08_2011_23057, THRIPS_11_08_2011_26339	map00230	map00230_20130420153936.png
Purine metabolism	346	uridine 5'-nucleotidase	ec:3.1.3.5	8	THRIPS_11_08_2011_00108, THRIPS_11_08_2011_01413, THRIPS_11_08_2011_03417, THRIPS_11_08_2011_03647, THRIPS_11_08_2011_11884, THRIPS_11_08_2011_22024, THRIPS_11_08_2011_22495, THRIPS_11_08_2011_25727	map00230	map00230_20130420153936.png
Purine metabolism	346	(symmetrical)	ec:3.6.1.41	1	THRIPS_11_08_2011_18778	map00230	map00230_20130420153936.png
Purine metabolism	346	phosphatase	ec:3.6.1.40	2	THRIPS_11_08_2011_12764, THRIPS_11_08_2011_21179	map00230	map00230_20130420153936.png
Purine metabolism	346	diphosphate phosphatase	ec:3.6.1.6	4	THRIPS_11_08_2011_04515, THRIPS_11_08_2011_22211, THRIPS_11_08_2011_22212, THRIPS_11_08_2011_22989	map00230	map00230_20130420153936.png
Purine metabolism	346	adenylpyrophosphatase	ec:3.6.1.3	110	THRIPS_11_08_2011_00106, THRIPS_11_08_2011_00131, THRIPS_11_08_2011_00197, THRIPS_11_08_2011_00287, THRIPS_11_08_2011_00322, THRIPS_11_08_2011_00433, THRIPS_11_08_2011_00855, THRIPS_11_08_2011_01364, THRIPS_11_08_2011_01586, THRIPS_11_08_2011_02445, THRIPS_11_08_2011_02879, THRIPS_11_08_2011_02898, THRIPS_11_08_2011_02970, THRIPS_11_08_2011_03069, THRIPS_11_08_2011_03242, THRIPS_11_08_2011_03447,…	map00230	map00230_20130420153936.png
Purine metabolism	346	lyase	ec:4.3.2.2	1	THRIPS_11_08_2011_08566	map00230	map00230_20130420153936.png
Purine metabolism	346	diphosphatase	ec:3.6.1.21	1	THRIPS_11_08_2011_21313	map00230	map00230_20130420153936.png
Purine metabolism	346	diphosphatase	ec:3.6.1.19	1	THRIPS_11_08_2011_25654	map00230	map00230_20130420153936.png
Purine metabolism	346	(asymmetrical)	ec:3.6.1.17	1	THRIPS_11_08_2011_18778	map00230	map00230_20130420153936.png
Purine metabolism	346	phosphatase	ec:3.6.1.15	55	THRIPS_11_08_2011_00765, THRIPS_11_08_2011_01473, THRIPS_11_08_2011_01569, THRIPS_11_08_2011_02374, THRIPS_11_08_2011_02677, THRIPS_11_08_2011_03197, THRIPS_11_08_2011_03211, THRIPS_11_08_2011_03367, THRIPS_11_08_2011_03900, THRIPS_11_08_2011_04227, THRIPS_11_08_2011_04953, THRIPS_11_08_2011_06976, THRIPS_11_08_2011_07284, THRIPS_11_08_2011_07674, THRIPS_11_08_2011_07885, THRIPS_11_08_2011_08064,…	map00230	map00230_20130420153936.png
Purine metabolism	346	diphosphatase	ec:3.6.1.13	2	THRIPS_11_08_2011_22989, THRIPS_11_08_2011_25804	map00230	map00230_20130420153936.png
Purine metabolism	346	dehydrogenase	ec:1.1.1.205	1	THRIPS_11_08_2011_22348	map00230	map00230_20130420153936.png
Purine metabolism	346	glucose phosphomutase	ec:5.4.2.2	7	THRIPS_11_08_2011_00385, THRIPS_11_08_2011_04843, THRIPS_11_08_2011_10608, THRIPS_11_08_2011_13511, THRIPS_11_08_2011_16081, THRIPS_11_08_2011_21318, THRIPS_11_08_2011_27494	map00230	map00230_20130420153936.png
Purine metabolism	346	kinase	ec:2.7.1.40	2	THRIPS_11_08_2011_08107, THRIPS_11_08_2011_08108	map00230	map00230_20130420153936.png
Purine metabolism	346	kinase	ec:2.7.1.25	2	THRIPS_11_08_2011_00957, THRIPS_11_08_2011_05793	map00230	map00230_20130420153936.png
Purine metabolism	346	kinase	ec:2.7.1.20	1	THRIPS_11_08_2011_23034	map00230	map00230_20130420153936.png
Aminobenzoate degradation	23	hydratase	ec:4.2.1.17	6	THRIPS_11_08_2011_02303, THRIPS_11_08_2011_08443, THRIPS_11_08_2011_14541, THRIPS_11_08_2011_21420, THRIPS_11_08_2011_22367, THRIPS_11_08_2011_22368	map00627	map00627_20130420153939.png
Aminobenzoate degradation	23	nitrophenyl phosphatase	ec:3.1.3.41	6	THRIPS_11_08_2011_02455, THRIPS_11_08_2011_03693, THRIPS_11_08_2011_04418, THRIPS_11_08_2011_08324, THRIPS_11_08_2011_08325, THRIPS_11_08_2011_08327	map00627	map00627_20130420153939.png
Aminobenzoate degradation	23	phosphatase	ec:3.1.3.2	3	THRIPS_11_08_2011_14624, THRIPS_11_08_2011_21274, THRIPS_11_08_2011_24260	map00627	map00627_20130420153939.png
Aminobenzoate degradation	23	phosphatase	ec:3.1.3.1	2	THRIPS_11_08_2011_03235, THRIPS_11_08_2011_31062	map00627	map00627_20130420153939.png
Aminobenzoate degradation	23	monooxygenase	ec:1.14.14.1	3	THRIPS_11_08_2011_21411, THRIPS_11_08_2011_26148, THRIPS_11_08_2011_32092	map00627	map00627_20130420153939.png
Aminobenzoate degradation	23	dehydrogenase (NAD+)	ec:1.2.1.28	3	THRIPS_11_08_2011_03548, THRIPS_11_08_2011_03549, THRIPS_11_08_2011_06836	map00627	map00627_20130420153939.png
Lipoic acid metabolism	3	synthase	ec:2.8.1.8	3	THRIPS_11_08_2011_03203, THRIPS_11_08_2011_05710, THRIPS_11_08_2011_16692	map00785	map00785_20130420153941.png
Naphthalene degradation	2	dehydrogenase	ec:1.1.1.1	2	THRIPS_11_08_2011_11223, THRIPS_11_08_2011_15017	map00626	map00626_20130420153943.png
Carbon fixation pathways in prokaryotes	45	ligase	ec:6.3.4.3	2	THRIPS_11_08_2011_00192, THRIPS_11_08_2011_23149	map00720	map00720_20130420153947.png
Carbon fixation pathways in prokaryotes	45	reductase [NAD(P)H]	ec:1.5.1.20	1	THRIPS_11_08_2011_12338	map00720	map00720_20130420153947.png
Carbon fixation pathways in prokaryotes	45	carboxylase	ec:6.4.1.2	1	THRIPS_11_08_2011_02440	map00720	map00720_20130420153947.png
Carbon fixation pathways in prokaryotes	45	carboxylase	ec:6.4.1.1	2	THRIPS_11_08_2011_22743, THRIPS_11_08_2011_22744	map00720	map00720_20130420153947.png
Carbon fixation pathways in prokaryotes	45	lyase	ec:4.1.3.34	1	THRIPS_11_08_2011_29021	map00720	map00720_20130420153947.png
Carbon fixation pathways in prokaryotes	45	cyclohydrolase	ec:3.5.4.9	3	THRIPS_11_08_2011_00192, THRIPS_11_08_2011_13489, THRIPS_11_08_2011_23149	map00720	map00720_20130420153947.png
Carbon fixation pathways in prokaryotes	45	citrate synthase	ec:2.3.3.8	2	THRIPS_11_08_2011_14236, THRIPS_11_08_2011_23792	map00720	map00720_20130420153947.png
Carbon fixation pathways in prokaryotes	45	ligase (ADP-forming)	ec:6.2.1.5	4	THRIPS_11_08_2011_03899, THRIPS_11_08_2011_14236, THRIPS_11_08_2011_23792, THRIPS_11_08_2011_26213	map00720	map00720_20130420153947.png
Carbon fixation pathways in prokaryotes	45	ligase	ec:6.2.1.1	1	THRIPS_11_08_2011_11080	map00720	map00720_20130420153947.png
Carbon fixation pathways in prokaryotes	45	dehydrogenase (NADP+)	ec:1.1.1.42	2	THRIPS_11_08_2011_21172, THRIPS_11_08_2011_21437	map00720	map00720_20130420153947.png
Carbon fixation pathways in prokaryotes	45	dehydrogenase	ec:1.1.1.37	2	THRIPS_11_08_2011_00177, THRIPS_11_08_2011_01334	map00720	map00720_20130420153947.png
Carbon fixation pathways in prokaryotes	45	C-acetyltransferase	ec:2.3.1.9	4	THRIPS_11_08_2011_01590, THRIPS_11_08_2011_02303, THRIPS_11_08_2011_19642, THRIPS_11_08_2011_26035	map00720	map00720_20130420153947.png
Carbon fixation pathways in prokaryotes	45	acetyltransferase	ec:2.3.1.8	1	THRIPS_11_08_2011_29218	map00720	map00720_20130420153947.png
Carbon fixation pathways in prokaryotes	45	dehydrogenase	ec:1.1.1.35	9	THRIPS_11_08_2011_02303, THRIPS_11_08_2011_05026, THRIPS_11_08_2011_08106, THRIPS_11_08_2011_22367, THRIPS_11_08_2011_22368, THRIPS_11_08_2011_22551, THRIPS_11_08_2011_22552, THRIPS_11_08_2011_22553, THRIPS_11_08_2011_25311	map00720	map00720_20130420153947.png
Carbon fixation pathways in prokaryotes	45	dehydrogenase (NADP+)	ec:1.5.1.5	2	THRIPS_11_08_2011_00192, THRIPS_11_08_2011_13489	map00720	map00720_20130420153947.png
Carbon fixation pathways in prokaryotes	45	dehydrogenase	ec:1.3.99.1	1	THRIPS_11_08_2011_06477	map00720	map00720_20130420153947.png
Carbon fixation pathways in prokaryotes	45	hydratase	ec:4.2.1.3	6	THRIPS_11_08_2011_02109, THRIPS_11_08_2011_04674, THRIPS_11_08_2011_07774, THRIPS_11_08_2011_11510, THRIPS_11_08_2011_21940, THRIPS_11_08_2011_31979	map00720	map00720_20130420153947.png
Carbon fixation pathways in prokaryotes	45	hydratase	ec:4.2.1.2	8	THRIPS_11_08_2011_02644, THRIPS_11_08_2011_12195, THRIPS_11_08_2011_13522, THRIPS_11_08_2011_21289, THRIPS_11_08_2011_25488, THRIPS_11_08_2011_25939, THRIPS_11_08_2011_28876, THRIPS_11_08_2011_28996	map00720	map00720_20130420153947.png
Chloroalkane and chloroalkene degradation	23	epoxide hydrolase	ec:3.3.2.10	7	THRIPS_11_08_2011_03693, THRIPS_11_08_2011_04418, THRIPS_11_08_2011_15247, THRIPS_11_08_2011_15248, THRIPS_11_08_2011_16694, THRIPS_11_08_2011_17696, THRIPS_11_08_2011_25458	map00625	map00625_20130420153950.png
Chloroalkane and chloroalkene degradation	23	dehydrogenase	ec:1.1.1.1	2	THRIPS_11_08_2011_11223, THRIPS_11_08_2011_15017	map00625	map00625_20130420153950.png
Chloroalkane and chloroalkene degradation	23	dehydrogenase (NAD+)	ec:1.2.1.3	13	THRIPS_11_08_2011_00301, THRIPS_11_08_2011_00992, THRIPS_11_08_2011_03548, THRIPS_11_08_2011_03549, THRIPS_11_08_2011_06836, THRIPS_11_08_2011_11457, THRIPS_11_08_2011_11869, THRIPS_11_08_2011_23355, THRIPS_11_08_2011_23356, THRIPS_11_08_2011_23357, THRIPS_11_08_2011_23358, THRIPS_11_08_2011_23359, THRIPS_11_08_2011_29126	map00625	map00625_20130420153950.png
Chloroalkane and chloroalkene degradation	23	dehydrogenase	ec:1.2.1.46	1	THRIPS_11_08_2011_22584	map00625	map00625_20130420153950.png
Toluene degradation	14	1,2-dioxygenase	ec:1.13.11.1	1	THRIPS_11_08_2011_17319	map00623	map00623_20130420153952.png
Toluene degradation	14	dehydrogenase	ec:1.1.1.35	9	THRIPS_11_08_2011_02303, THRIPS_11_08_2011_05026, THRIPS_11_08_2011_08106, THRIPS_11_08_2011_22367, THRIPS_11_08_2011_22368, THRIPS_11_08_2011_22551, THRIPS_11_08_2011_22552, THRIPS_11_08_2011_22553, THRIPS_11_08_2011_25311	map00623	map00623_20130420153952.png
Toluene degradation	14	dehydrogenase (NAD+)	ec:1.2.1.28	3	THRIPS_11_08_2011_03548, THRIPS_11_08_2011_03549, THRIPS_11_08_2011_06836	map00623	map00623_20130420153952.png
Toluene degradation	14	dehydrogenase	ec:1.3.99.1	1	THRIPS_11_08_2011_06477	map00623	map00623_20130420153952.png
Xylene degradation	6	reductase	ec:1.18.1.3	2	THRIPS_11_08_2011_02472, THRIPS_11_08_2011_19065	map00622	map00622_20130420153954.png
Xylene degradation	6	dehydrogenase (NAD+)	ec:1.2.1.28	3	THRIPS_11_08_2011_03548, THRIPS_11_08_2011_03549, THRIPS_11_08_2011_06836	map00622	map00622_20130420153954.png
Xylene degradation	6	dehydrogenase (acetylating)	ec:1.2.1.10	1	THRIPS_11_08_2011_28999	map00622	map00622_20130420153954.png
Valine, leucine and isoleucine biosynthesis	10	ammonia-lyase	ec:4.3.1.19	1	THRIPS_11_08_2011_15824	map00290	map00290_20130420153957.png
Valine, leucine and isoleucine biosynthesis	10	synthase	ec:2.2.1.6	3	THRIPS_11_08_2011_13259, THRIPS_11_08_2011_13304, THRIPS_11_08_2011_16497	map00290	map00290_20130420153957.png
Valine, leucine and isoleucine biosynthesis	10	reductoisomerase	ec:1.1.1.86	4	THRIPS_11_08_2011_06429, THRIPS_11_08_2011_23698, THRIPS_11_08_2011_28195, THRIPS_11_08_2011_32073	map00290	map00290_20130420153957.png
Valine, leucine and isoleucine biosynthesis	10	transaminase	ec:2.6.1.42	2	THRIPS_11_08_2011_01002, THRIPS_11_08_2011_08751	map00290	map00290_20130420153957.png
Dioxin degradation	1	dehydrogenase (acetylating)	ec:1.2.1.10	1	THRIPS_11_08_2011_28999	map00621	map00621_20130420153959.png
Photosynthesis	2	reductase	ec:1.18.1.2	2	THRIPS_11_08_2011_02472, THRIPS_11_08_2011_19065	map00195	map00195_20130420154001.png
Biotin metabolism	3	reductase	ec:1.1.1.100	1	THRIPS_11_08_2011_04572	map00780	map00780_20130420154004.png
Biotin metabolism	3	synthase	ec:2.3.1.47	1	THRIPS_11_08_2011_28209	map00780	map00780_20130420154004.png
Biotin metabolism	3	synthase I	ec:2.3.1.41	1	THRIPS_11_08_2011_04572	map00780	map00780_20130420154004.png
Biotin metabolism	3	ligase	ec:6.3.4.15	1	THRIPS_11_08_2011_22488	map00780	map00780_20130420154004.png
Biotin metabolism	3	reductase (NADPH, B-specific)	ec:1.3.1.10	1	THRIPS_11_08_2011_04572	map00780	map00780_20130420154004.png
Ubiquinone and other terpenoid-quinone biosynthesis	7	methyltransferase	ec:2.1.1.114	1	THRIPS_11_08_2011_25821	map00130	map00130_20130420154007.png
Ubiquinone and other terpenoid-quinone biosynthesis	7	synthase	ec:4.1.3.36	1	THRIPS_11_08_2011_23251	map00130	map00130_20130420154007.png
Ubiquinone and other terpenoid-quinone biosynthesis	7	reductase (warfarin-sensitive)	ec:1.1.4.1	1	THRIPS_11_08_2011_21138	map00130	map00130_20130420154007.png
Ubiquinone and other terpenoid-quinone biosynthesis	7	polyprenyltransferase	ec:2.5.1.39	2	THRIPS_11_08_2011_05288, THRIPS_11_08_2011_14297	map00130	map00130_20130420154007.png
Ubiquinone and other terpenoid-quinone biosynthesis	7	ligase	ec:6.2.1.12	2	THRIPS_11_08_2011_08675, THRIPS_11_08_2011_26328	map00130	map00130_20130420154007.png
Pyruvate metabolism	62	carboxykinase (GTP)	ec:4.1.1.32	3	THRIPS_11_08_2011_26789, THRIPS_11_08_2011_26790, THRIPS_11_08_2011_30690	map00620	map00620_20130420154011.png
Pyruvate metabolism	62	carboxylase	ec:6.4.1.2	1	THRIPS_11_08_2011_02440	map00620	map00620_20130420154011.png
Pyruvate metabolism	62	carboxylase	ec:6.4.1.1	2	THRIPS_11_08_2011_22743, THRIPS_11_08_2011_22744	map00620	map00620_20130420154011.png
Pyruvate metabolism	62	hydrolase	ec:3.1.2.6	3	THRIPS_11_08_2011_02578, THRIPS_11_08_2011_09064, THRIPS_11_08_2011_31452	map00620	map00620_20130420154011.png
Pyruvate metabolism	62	hydrolase	ec:3.1.2.1	2	THRIPS_11_08_2011_11312, THRIPS_11_08_2011_17890	map00620	map00620_20130420154011.png
Pyruvate metabolism	62	synthase	ec:2.3.3.9	3	THRIPS_11_08_2011_14312, THRIPS_11_08_2011_15120, THRIPS_11_08_2011_16049	map00620	map00620_20130420154011.png
Pyruvate metabolism	62	ligase	ec:6.2.1.1	1	THRIPS_11_08_2011_11080	map00620	map00620_20130420154011.png
Pyruvate metabolism	62	C-acetyltransferase	ec:2.3.1.54	3	THRIPS_11_08_2011_13260, THRIPS_11_08_2011_28791, THRIPS_11_08_2011_32034	map00620	map00620_20130420154011.png
Pyruvate metabolism	62	acetyltransferase	ec:2.3.1.12	5	THRIPS_11_08_2011_12049, THRIPS_11_08_2011_16209, THRIPS_11_08_2011_21112, THRIPS_11_08_2011_21113, THRIPS_11_08_2011_21114	map00620	map00620_20130420154011.png
Pyruvate metabolism	62	dehydrogenase (NADP+)	ec:1.1.1.82	1	THRIPS_11_08_2011_00177	map00620	map00620_20130420154011.png
Pyruvate metabolism	62	reductase (NADP+)	ec:1.1.1.79	4	THRIPS_11_08_2011_01847, THRIPS_11_08_2011_15782, THRIPS_11_08_2011_25254, THRIPS_11_08_2011_30503	map00620	map00620_20130420154011.png
Pyruvate metabolism	62	lyase	ec:4.4.1.5	1	THRIPS_11_08_2011_21694	map00620	map00620_20130420154011.png
Pyruvate metabolism	62	dehydrogenase (NAD+)	ec:1.2.1.3	13	THRIPS_11_08_2011_00301, THRIPS_11_08_2011_00992, THRIPS_11_08_2011_03548, THRIPS_11_08_2011_03549, THRIPS_11_08_2011_06836, THRIPS_11_08_2011_11457, THRIPS_11_08_2011_11869, THRIPS_11_08_2011_23355, THRIPS_11_08_2011_23356, THRIPS_11_08_2011_23357, THRIPS_11_08_2011_23358, THRIPS_11_08_2011_23359, THRIPS_11_08_2011_29126	map00620	map00620_20130420154011.png
Pyruvate metabolism	62	dehydrogenase (oxaloacetate-decarboxylating) (NADP+)	ec:1.1.1.40	1	THRIPS_11_08_2011_02977	map00620	map00620_20130420154011.png
Pyruvate metabolism	62	dehydrogenase (decarboxylating)	ec:1.1.1.39	1	THRIPS_11_08_2011_02977	map00620	map00620_20130420154011.png
Pyruvate metabolism	62	dehydrogenase	ec:1.1.1.37	2	THRIPS_11_08_2011_00177, THRIPS_11_08_2011_01334	map00620	map00620_20130420154011.png
Pyruvate metabolism	62	C-acetyltransferase	ec:2.3.1.9	4	THRIPS_11_08_2011_01590, THRIPS_11_08_2011_02303, THRIPS_11_08_2011_19642, THRIPS_11_08_2011_26035	map00620	map00620_20130420154011.png
Pyruvate metabolism	62	acetyltransferase	ec:2.3.1.8	1	THRIPS_11_08_2011_29218	map00620	map00620_20130420154011.png
Pyruvate metabolism	62	dehydrogenase	ec:1.1.1.28	1	THRIPS_11_08_2011_28318	map00620	map00620_20130420154011.png
Pyruvate metabolism	62	dehydrogenase	ec:1.1.1.27	1	THRIPS_11_08_2011_09471	map00620	map00620_20130420154011.png
Pyruvate metabolism	62	dehydrogenase (acetyl-transferring)	ec:1.2.4.1	4	THRIPS_11_08_2011_10638, THRIPS_11_08_2011_10639, THRIPS_11_08_2011_14979, THRIPS_11_08_2011_26853	map00620	map00620_20130420154011.png
Pyruvate metabolism	62	dehydrogenase	ec:1.8.1.4	4	THRIPS_11_08_2011_01215, THRIPS_11_08_2011_01216, THRIPS_11_08_2011_04525, THRIPS_11_08_2011_15802	map00620	map00620_20130420154011.png
Pyruvate metabolism	62	dehydrogenase (acetylating)	ec:1.2.1.10	1	THRIPS_11_08_2011_28999	map00620	map00620_20130420154011.png
Pyruvate metabolism	62	kinase	ec:2.7.1.40	2	THRIPS_11_08_2011_08107, THRIPS_11_08_2011_08108	map00620	map00620_20130420154011.png
Butirosin and neomycin biosynthesis	6	glucokinase (phosphorylating)	ec:2.7.1.2	4	THRIPS_11_08_2011_00742, THRIPS_11_08_2011_13285, THRIPS_11_08_2011_22079, THRIPS_11_08_2011_22080	map00524	map00524_20130420154013.png
Butirosin and neomycin biosynthesis	6	hexokinase type IV glucokinase	ec:2.7.1.1	2	THRIPS_11_08_2011_15700, THRIPS_11_08_2011_25487	map00524	map00524_20130420154013.png
Polyketide sugar unit biosynthesis	3	reductase	ec:1.1.1.133	3	THRIPS_11_08_2011_01301, THRIPS_11_08_2011_01908, THRIPS_11_08_2011_13921	map00523	map00523_20130420154015.png
Oxidative phosphorylation	61	dehydrogenase (quinone)	ec:1.6.99.5	1	THRIPS_11_08_2011_11425	map00190	map00190_20130420154019.png
Oxidative phosphorylation	61	dehydrogenase	ec:1.6.99.3	1	THRIPS_11_08_2011_20844	map00190	map00190_20130420154019.png
Oxidative phosphorylation	61	reductase	ec:1.10.2.2	2	THRIPS_11_08_2011_01785, THRIPS_11_08_2011_23930	map00190	map00190_20130420154019.png
Oxidative phosphorylation	61	ATPase	ec:3.6.3.6	17	THRIPS_11_08_2011_00050, THRIPS_11_08_2011_00968, THRIPS_11_08_2011_00979, THRIPS_11_08_2011_01548, THRIPS_11_08_2011_06619, THRIPS_11_08_2011_12792, THRIPS_11_08_2011_21280, THRIPS_11_08_2011_21855, THRIPS_11_08_2011_21856, THRIPS_11_08_2011_23022, THRIPS_11_08_2011_24369, THRIPS_11_08_2011_24372, THRIPS_11_08_2011_24373, THRIPS_11_08_2011_24374, THRIPS_11_08_2011_25320, THRIPS_11_08_2011_27030,…	map00190	map00190_20130420154019.png
Oxidative phosphorylation	61	dehydrogenase (ubiquinone)	ec:1.3.5.1	5	THRIPS_11_08_2011_00080, THRIPS_11_08_2011_01007, THRIPS_11_08_2011_02316, THRIPS_11_08_2011_02654, THRIPS_11_08_2011_21431	map00190	map00190_20130420154019.png
Oxidative phosphorylation	61	reductase (H+-translocating)	ec:1.6.5.3	18	THRIPS_11_08_2011_01094, THRIPS_11_08_2011_01838, THRIPS_11_08_2011_02044, THRIPS_11_08_2011_02601, THRIPS_11_08_2011_03196, THRIPS_11_08_2011_03528, THRIPS_11_08_2011_04287, THRIPS_11_08_2011_04373, THRIPS_11_08_2011_05929, THRIPS_11_08_2011_15853, THRIPS_11_08_2011_16816, THRIPS_11_08_2011_20935, THRIPS_11_08_2011_21517, THRIPS_11_08_2011_22054, THRIPS_11_08_2011_23208, THRIPS_11_08_2011_24237,…	map00190	map00190_20130420154019.png
Oxidative phosphorylation	61	diphosphatase	ec:3.6.1.1	4	THRIPS_11_08_2011_11397, THRIPS_11_08_2011_13014, THRIPS_11_08_2011_19148, THRIPS_11_08_2011_23100	map00190	map00190_20130420154019.png
Oxidative phosphorylation	61	dehydrogenase	ec:1.3.99.1	1	THRIPS_11_08_2011_06477	map00190	map00190_20130420154019.png
Oxidative phosphorylation	61	oxidase	ec:1.9.3.1	12	THRIPS_11_08_2011_02240, THRIPS_11_08_2011_05416, THRIPS_11_08_2011_17599, THRIPS_11_08_2011_18207, THRIPS_11_08_2011_18576, THRIPS_11_08_2011_19831, THRIPS_11_08_2011_19963, THRIPS_11_08_2011_22685, THRIPS_11_08_2011_22686, THRIPS_11_08_2011_25274, THRIPS_11_08_2011_26292, THRIPS_11_08_2011_28399	map00190	map00190_20130420154019.png
Pentose phosphate pathway	36	deoxyribokinase	ec:2.7.1.15	1	THRIPS_11_08_2011_28788	map00030	map00030_20130420154023.png
Pentose phosphate pathway	36	phosphohexokinase	ec:2.7.1.11	4	THRIPS_11_08_2011_01755, THRIPS_11_08_2011_13165, THRIPS_11_08_2011_25447, THRIPS_11_08_2011_25449	map00030	map00030_20130420154023.png
Pentose phosphate pathway	36	diphosphokinase	ec:2.7.6.1	3	THRIPS_11_08_2011_00420, THRIPS_11_08_2011_20554, THRIPS_11_08_2011_22489	map00030	map00030_20130420154023.png
Pentose phosphate pathway	36	isomerase	ec:5.3.1.9	2	THRIPS_11_08_2011_21307, THRIPS_11_08_2011_22973	map00030	map00030_20130420154023.png
Pentose phosphate pathway	36	isomerase	ec:5.3.1.6	1	THRIPS_11_08_2011_12446	map00030	map00030_20130420154023.png
Pentose phosphate pathway	36	3-epimerase	ec:5.1.3.1	1	THRIPS_11_08_2011_08589	map00030	map00030_20130420154023.png
Pentose phosphate pathway	36	phosphogluconolactonase	ec:3.1.1.31	1	THRIPS_11_08_2011_02900	map00030	map00030_20130420154023.png
Pentose phosphate pathway	36	lactonase	ec:3.1.1.17	1	THRIPS_11_08_2011_23669	map00030	map00030_20130420154023.png
Pentose phosphate pathway	36	dihydroxyacetonetransferase	ec:2.2.1.2	2	THRIPS_11_08_2011_12018, THRIPS_11_08_2011_20859	map00030	map00030_20130420154023.png
Pentose phosphate pathway	36	glycolaldehydetransferase	ec:2.2.1.1	3	THRIPS_11_08_2011_05585, THRIPS_11_08_2011_05586, THRIPS_11_08_2011_14454	map00030	map00030_20130420154023.png
Pentose phosphate pathway	36	hexose diphosphatase	ec:3.1.3.11	2	THRIPS_11_08_2011_21085, THRIPS_11_08_2011_30011	map00030	map00030_20130420154023.png
Pentose phosphate pathway	36	aldolase	ec:4.1.2.13	3	THRIPS_11_08_2011_02260, THRIPS_11_08_2011_02261, THRIPS_11_08_2011_02262	map00030	map00030_20130420154023.png
Pentose phosphate pathway	36	dehydrogenase	ec:1.1.1.49	1	THRIPS_11_08_2011_18142	map00030	map00030_20130420154023.png
Pentose phosphate pathway	36	dehydrogenase (NADP+-dependent, decarboxylating)	ec:1.1.1.44	2	THRIPS_11_08_2011_09044, THRIPS_11_08_2011_24094	map00030	map00030_20130420154023.png
Pentose phosphate pathway	36	glucose phosphomutase	ec:5.4.2.2	7	THRIPS_11_08_2011_00385, THRIPS_11_08_2011_04843, THRIPS_11_08_2011_10608, THRIPS_11_08_2011_13511, THRIPS_11_08_2011_16081, THRIPS_11_08_2011_21318, THRIPS_11_08_2011_27494	map00030	map00030_20130420154023.png
Pentose phosphate pathway	36	2-keto-3-deoxygluconokinase	ec:2.7.1.45	1	THRIPS_11_08_2011_03605	map00030	map00030_20130420154023.png
Pentose phosphate pathway	36	aldolase	ec:4.1.2.4	1	THRIPS_11_08_2011_17028	map00030	map00030_20130420154023.png
Streptomycin biosynthesis	18	glucokinase (phosphorylating)	ec:2.7.1.2	4	THRIPS_11_08_2011_00742, THRIPS_11_08_2011_13285, THRIPS_11_08_2011_22079, THRIPS_11_08_2011_22080	map00521	map00521_20130420154025.png
Streptomycin biosynthesis	18	hexokinase type IV glucokinase	ec:2.7.1.1	2	THRIPS_11_08_2011_15700, THRIPS_11_08_2011_25487	map00521	map00521_20130420154025.png
Streptomycin biosynthesis	18	reductase	ec:1.1.1.133	3	THRIPS_11_08_2011_01301, THRIPS_11_08_2011_01908, THRIPS_11_08_2011_13921	map00521	map00521_20130420154025.png
Streptomycin biosynthesis	18	phosphatase	ec:3.1.3.25	2	THRIPS_11_08_2011_08111, THRIPS_11_08_2011_11813	map00521	map00521_20130420154025.png
Streptomycin biosynthesis	18	glucose phosphomutase	ec:5.4.2.2	7	THRIPS_11_08_2011_00385, THRIPS_11_08_2011_04843, THRIPS_11_08_2011_10608, THRIPS_11_08_2011_13511, THRIPS_11_08_2011_16081, THRIPS_11_08_2011_21318, THRIPS_11_08_2011_27494	map00521	map00521_20130420154025.png
Methane metabolism	49	phosphohexokinase	ec:2.7.1.11	4	THRIPS_11_08_2011_01755, THRIPS_11_08_2011_13165, THRIPS_11_08_2011_25447, THRIPS_11_08_2011_25449	map00680	map00680_20130420154032.png
Methane metabolism	49	reductase [NAD(P)H]	ec:1.5.1.20	1	THRIPS_11_08_2011_12338	map00680	map00680_20130420154032.png
Methane metabolism	49	hydratase	ec:4.2.1.11	4	THRIPS_11_08_2011_01021, THRIPS_11_08_2011_15445, THRIPS_11_08_2011_25235, THRIPS_11_08_2011_25236	map00680	map00680_20130420154032.png
Methane metabolism	49	lactoperoxidase	ec:1.11.1.7	8	THRIPS_11_08_2011_03606, THRIPS_11_08_2011_06648, THRIPS_11_08_2011_08044, THRIPS_11_08_2011_11052, THRIPS_11_08_2011_11498, THRIPS_11_08_2011_12774, THRIPS_11_08_2011_15369, THRIPS_11_08_2011_26033	map00680	map00680_20130420154032.png
Methane metabolism	49	equilase	ec:1.11.1.6	3	THRIPS_11_08_2011_14294, THRIPS_11_08_2011_14971, THRIPS_11_08_2011_25811	map00680	map00680_20130420154032.png
Methane metabolism	49	hydroxymethyltransferase	ec:2.1.2.1	5	THRIPS_11_08_2011_00834, THRIPS_11_08_2011_02166, THRIPS_11_08_2011_03124, THRIPS_11_08_2011_23775, THRIPS_11_08_2011_23776	map00680	map00680_20130420154032.png
Methane metabolism	49	monooxygenase	ec:1.14.13.8	1	THRIPS_11_08_2011_04172	map00680	map00680_20130420154032.png
Methane metabolism	49	hexose diphosphatase	ec:3.1.3.11	2	THRIPS_11_08_2011_21085, THRIPS_11_08_2011_30011	map00680	map00680_20130420154032.png
Methane metabolism	49	ligase	ec:6.2.1.1	1	THRIPS_11_08_2011_11080	map00680	map00680_20130420154032.png
Methane metabolism	49	dehydrogenase	ec:1.1.1.95	2	THRIPS_11_08_2011_04071, THRIPS_11_08_2011_21873	map00680	map00680_20130420154032.png
Methane metabolism	49	phosphatase	ec:3.1.3.3	2	THRIPS_11_08_2011_11604, THRIPS_11_08_2011_21386	map00680	map00680_20130420154032.png
Methane metabolism	49	dehydrogenase	ec:1.1.1.284	1	THRIPS_11_08_2011_22584	map00680	map00680_20130420154032.png
Methane metabolism	49	dehydrogenase	ec:1.2.1.2	2	THRIPS_11_08_2011_15718, THRIPS_11_08_2011_24168	map00680	map00680_20130420154032.png
Methane metabolism	49	aldolase	ec:4.1.2.13	3	THRIPS_11_08_2011_02260, THRIPS_11_08_2011_02261, THRIPS_11_08_2011_02262	map00680	map00680_20130420154032.png
Methane metabolism	49	dehydrogenase	ec:1.1.1.37	2	THRIPS_11_08_2011_00177, THRIPS_11_08_2011_01334	map00680	map00680_20130420154032.png
Methane metabolism	49	acetyltransferase	ec:2.3.1.8	1	THRIPS_11_08_2011_29218	map00680	map00680_20130420154032.png
Methane metabolism	49	dehydrogenase	ec:1.1.1.29	3	THRIPS_11_08_2011_01847, THRIPS_11_08_2011_25254, THRIPS_11_08_2011_30503	map00680	map00680_20130420154032.png
Methane metabolism	49	dehydrogenase	ec:1.2.1.46	1	THRIPS_11_08_2011_22584	map00680	map00680_20130420154032.png
Methane metabolism	49	transaminase	ec:2.6.1.52	3	THRIPS_11_08_2011_21495, THRIPS_11_08_2011_21496, THRIPS_11_08_2011_28165	map00680	map00680_20130420154032.png
Methane metabolism	49	hydrolase	ec:3.1.2.12	1	THRIPS_11_08_2011_22284	map00680	map00680_20130420154032.png
Amino sugar and nucleotide sugar metabolism	75	decarboxylase	ec:4.1.1.35	2	THRIPS_11_08_2011_08290, THRIPS_11_08_2011_30128	map00520	map00520_20130420154040.png
Amino sugar and nucleotide sugar metabolism	75	5'-epimerase	ec:5.1.3.12	2	THRIPS_11_08_2011_27393, THRIPS_11_08_2011_27394	map00520	map00520_20130420154040.png
Amino sugar and nucleotide sugar metabolism	75	4,6-dehydratase	ec:4.2.1.47	2	THRIPS_11_08_2011_01301, THRIPS_11_08_2011_01908	map00520	map00520_20130420154040.png
Amino sugar and nucleotide sugar metabolism	75	isomerase	ec:5.3.1.9	2	THRIPS_11_08_2011_21307, THRIPS_11_08_2011_22973	map00520	map00520_20130420154040.png
Amino sugar and nucleotide sugar metabolism	75	isomerase	ec:5.3.1.8	2	THRIPS_11_08_2011_02100, THRIPS_11_08_2011_24846	map00520	map00520_20130420154040.png
Amino sugar and nucleotide sugar metabolism	75	galactokinase (phosphorylating)	ec:2.7.1.6	6	THRIPS_11_08_2011_04844, THRIPS_11_08_2011_06219, THRIPS_11_08_2011_06242, THRIPS_11_08_2011_16261, THRIPS_11_08_2011_18563, THRIPS_11_08_2011_25617	map00520	map00520_20130420154040.png
Amino sugar and nucleotide sugar metabolism	75	glucokinase (phosphorylating)	ec:2.7.1.2	4	THRIPS_11_08_2011_00742, THRIPS_11_08_2011_13285, THRIPS_11_08_2011_22079, THRIPS_11_08_2011_22080	map00520	map00520_20130420154040.png
Amino sugar and nucleotide sugar metabolism	75	hexokinase type IV glucokinase	ec:2.7.1.1	2	THRIPS_11_08_2011_15700, THRIPS_11_08_2011_25487	map00520	map00520_20130420154040.png
Amino sugar and nucleotide sugar metabolism	75	4-epimerase	ec:5.1.3.2	2	THRIPS_11_08_2011_23484, THRIPS_11_08_2011_23485	map00520	map00520_20130420154040.png
Amino sugar and nucleotide sugar metabolism	75	hexosaminidase	ec:3.2.1.52	5	THRIPS_11_08_2011_04313, THRIPS_11_08_2011_11405, THRIPS_11_08_2011_14691, THRIPS_11_08_2011_14886, THRIPS_11_08_2011_22983	map00520	map00520_20130420154040.png
Amino sugar and nucleotide sugar metabolism	75	chitodextrinase	ec:3.2.1.14	2	THRIPS_11_08_2011_05246, THRIPS_11_08_2011_07955	map00520	map00520_20130420154040.png
Amino sugar and nucleotide sugar metabolism	75	uridylyltransferase	ec:2.7.7.9	7	THRIPS_11_08_2011_01342, THRIPS_11_08_2011_01481, THRIPS_11_08_2011_03241, THRIPS_11_08_2011_07085, THRIPS_11_08_2011_07086, THRIPS_11_08_2011_07087, THRIPS_11_08_2011_27399	map00520	map00520_20130420154040.png
Amino sugar and nucleotide sugar metabolism	75	reductase	ec:1.6.2.2	2	THRIPS_11_08_2011_18318, THRIPS_11_08_2011_21320	map00520	map00520_20130420154040.png
Amino sugar and nucleotide sugar metabolism	75	diphosphorylase	ec:2.7.7.23	2	THRIPS_11_08_2011_02114, THRIPS_11_08_2011_15603	map00520	map00520_20130420154040.png
Amino sugar and nucleotide sugar metabolism	75	guanylyltransferase	ec:2.7.7.13	3	THRIPS_11_08_2011_00669, THRIPS_11_08_2011_26038, THRIPS_11_08_2011_29831	map00520	map00520_20130420154040.png
Amino sugar and nucleotide sugar metabolism	75	uridylyltransferase	ec:2.7.7.12	2	THRIPS_11_08_2011_23333, THRIPS_11_08_2011_23334	map00520	map00520_20130420154040.png
Amino sugar and nucleotide sugar metabolism	75	deaminase	ec:3.5.99.6	2	THRIPS_11_08_2011_03777, THRIPS_11_08_2011_17129	map00520	map00520_20130420154040.png
Amino sugar and nucleotide sugar metabolism	75	deacetylase	ec:3.5.1.25	1	THRIPS_11_08_2011_24448	map00520	map00520_20130420154040.png
Amino sugar and nucleotide sugar metabolism	75	N-acetyltransferase	ec:2.3.1.4	3	THRIPS_11_08_2011_08582, THRIPS_11_08_2011_13941, THRIPS_11_08_2011_27234	map00520	map00520_20130420154040.png
Amino sugar and nucleotide sugar metabolism	75	6-dehydrogenase	ec:1.1.1.22	4	THRIPS_11_08_2011_10303, THRIPS_11_08_2011_11500, THRIPS_11_08_2011_11828, THRIPS_11_08_2011_11829	map00520	map00520_20130420154040.png
Amino sugar and nucleotide sugar metabolism	75	phosphotransferase	ec:2.7.1.69	4	THRIPS_11_08_2011_01930, THRIPS_11_08_2011_14425, THRIPS_11_08_2011_14933, THRIPS_11_08_2011_26830	map00520	map00520_20130420154040.png
Amino sugar and nucleotide sugar metabolism	75	mannose phosphomutase	ec:5.4.2.8	1	THRIPS_11_08_2011_11543	map00520	map00520_20130420154040.png
Amino sugar and nucleotide sugar metabolism	75	mutase	ec:5.4.2.3	4	THRIPS_11_08_2011_10608, THRIPS_11_08_2011_21318, THRIPS_11_08_2011_26277, THRIPS_11_08_2011_27494	map00520	map00520_20130420154040.png
Amino sugar and nucleotide sugar metabolism	75	glucose phosphomutase	ec:5.4.2.2	7	THRIPS_11_08_2011_00385, THRIPS_11_08_2011_04843, THRIPS_11_08_2011_10608, THRIPS_11_08_2011_13511, THRIPS_11_08_2011_16081, THRIPS_11_08_2011_21318, THRIPS_11_08_2011_27494	map00520	map00520_20130420154040.png
Amino sugar and nucleotide sugar metabolism	75	transaminase (isomerizing)	ec:2.6.1.16	5	THRIPS_11_08_2011_01543, THRIPS_11_08_2011_04954, THRIPS_11_08_2011_04955, THRIPS_11_08_2011_18598, THRIPS_11_08_2011_20750	map00520	map00520_20130420154040.png
Nitrogen metabolism	57	S-aminomethyldihydrolipoylprotein:(6S)-tetrahydrofolate aminomethyltransferase (ammonia-forming)	ec:2.1.2.10	1	THRIPS_11_08_2011_22303	map00910	map00910_20130420154046.png
Nitrogen metabolism	57	dehydrogenase (quinone)	ec:1.6.99.5	1	THRIPS_11_08_2011_11425	map00910	map00910_20130420154046.png
Nitrogen metabolism	57	dehydrogenase	ec:1.6.99.3	1	THRIPS_11_08_2011_20844	map00910	map00910_20130420154046.png
Nitrogen metabolism	57	reductase	ec:1.7.99.4	3	THRIPS_11_08_2011_04113, THRIPS_11_08_2011_06253, THRIPS_11_08_2011_21368	map00910	map00910_20130420154046.png
Nitrogen metabolism	57	reductase	ec:1.10.2.2	2	THRIPS_11_08_2011_01785, THRIPS_11_08_2011_23930	map00910	map00910_20130420154046.png
Nitrogen metabolism	57	asparaginase II	ec:3.5.1.1	1	THRIPS_11_08_2011_10181	map00910	map00910_20130420154046.png
Nitrogen metabolism	57	synthase (glutamine-hydrolysing)	ec:6.3.5.4	5	THRIPS_11_08_2011_03234, THRIPS_11_08_2011_03500, THRIPS_11_08_2011_03501, THRIPS_11_08_2011_03502, THRIPS_11_08_2011_11841	map00910	map00910_20130420154046.png
Nitrogen metabolism	57	dehydrogenase [NAD(P)+]	ec:1.4.1.3	2	THRIPS_11_08_2011_01553, THRIPS_11_08_2011_16644	map00910	map00910_20130420154046.png
Nitrogen metabolism	57	dehydrogenase	ec:1.4.1.2	2	THRIPS_11_08_2011_01553, THRIPS_11_08_2011_16644	map00910	map00910_20130420154046.png
Nitrogen metabolism	57	reductase (H+-translocating)	ec:1.6.5.3	18	THRIPS_11_08_2011_01094, THRIPS_11_08_2011_01838, THRIPS_11_08_2011_02044, THRIPS_11_08_2011_02601, THRIPS_11_08_2011_03196, THRIPS_11_08_2011_03528, THRIPS_11_08_2011_04287, THRIPS_11_08_2011_04373, THRIPS_11_08_2011_05929, THRIPS_11_08_2011_15853, THRIPS_11_08_2011_16816, THRIPS_11_08_2011_20935, THRIPS_11_08_2011_21517, THRIPS_11_08_2011_22054, THRIPS_11_08_2011_23208, THRIPS_11_08_2011_24237,…	map00910	map00910_20130420154046.png
Nitrogen metabolism	57	dehydrogenase	ec:1.2.1.2	2	THRIPS_11_08_2011_15718, THRIPS_11_08_2011_24168	map00910	map00910_20130420154046.png
Nitrogen metabolism	57	synthase (ammonia)	ec:6.3.4.16	5	THRIPS_11_08_2011_09462, THRIPS_11_08_2011_17315, THRIPS_11_08_2011_26784, THRIPS_11_08_2011_27094, THRIPS_11_08_2011_27111	map00910	map00910_20130420154046.png
Nitrogen metabolism	57	ligase	ec:6.3.1.2	2	THRIPS_11_08_2011_06689, THRIPS_11_08_2011_13451	map00910	map00910_20130420154046.png
Nitrogen metabolism	57	ligase	ec:6.3.1.1	1	THRIPS_11_08_2011_04694	map00910	map00910_20130420154046.png
Nitrogen metabolism	57	oxidase	ec:1.9.3.1	12	THRIPS_11_08_2011_02240, THRIPS_11_08_2011_05416, THRIPS_11_08_2011_17599, THRIPS_11_08_2011_18207, THRIPS_11_08_2011_18576, THRIPS_11_08_2011_19831, THRIPS_11_08_2011_19963, THRIPS_11_08_2011_22685, THRIPS_11_08_2011_22686, THRIPS_11_08_2011_25274, THRIPS_11_08_2011_26292, THRIPS_11_08_2011_28399	map00910	map00910_20130420154046.png
Nitrogen metabolism	57	dehydratase	ec:4.2.1.1	1	THRIPS_11_08_2011_12549	map00910	map00910_20130420154046.png
Glutathione metabolism	39	decarboxylase	ec:4.1.1.17	3	THRIPS_11_08_2011_02862, THRIPS_11_08_2011_02863, THRIPS_11_08_2011_12383	map00480	map00480_20130420154050.png
Glutathione metabolism	39	glutamyl transpeptidase	ec:2.3.2.2	2	THRIPS_11_08_2011_00663, THRIPS_11_08_2011_10775	map00480	map00480_20130420154050.png
Glutathione metabolism	39	synthase	ec:6.3.2.3	1	THRIPS_11_08_2011_01310	map00480	map00480_20130420154050.png
Glutathione metabolism	39	ligase	ec:6.3.2.2	5	THRIPS_11_08_2011_00457, THRIPS_11_08_2011_16752, THRIPS_11_08_2011_17098, THRIPS_11_08_2011_22386, THRIPS_11_08_2011_22586	map00480	map00480_20130420154050.png
Glutathione metabolism	39	peroxidase	ec:1.11.1.9	4	THRIPS_11_08_2011_06413, THRIPS_11_08_2011_08704, THRIPS_11_08_2011_12042, THRIPS_11_08_2011_26696	map00480	map00480_20130420154050.png
Glutathione metabolism	39	thioredoxin peroxidase	ec:1.11.1.15	3	THRIPS_11_08_2011_08044, THRIPS_11_08_2011_11052, THRIPS_11_08_2011_12774	map00480	map00480_20130420154050.png
Glutathione metabolism	39	dehydrogenase (ascorbate)	ec:1.8.5.1	1	THRIPS_11_08_2011_26821	map00480	map00480_20130420154050.png
Glutathione metabolism	39	reductase	ec:1.17.4.1	7	THRIPS_11_08_2011_12186, THRIPS_11_08_2011_12947, THRIPS_11_08_2011_13920, THRIPS_11_08_2011_14017, THRIPS_11_08_2011_14951, THRIPS_11_08_2011_17822, THRIPS_11_08_2011_26136	map00480	map00480_20130420154050.png
Glutathione metabolism	39	(ATP-hydrolysing)	ec:3.5.2.9	3	THRIPS_11_08_2011_22779, THRIPS_11_08_2011_25920, THRIPS_11_08_2011_25921	map00480	map00480_20130420154050.png
Glutathione metabolism	39	dehydrogenase	ec:1.1.1.49	1	THRIPS_11_08_2011_18142	map00480	map00480_20130420154050.png
Glutathione metabolism	39	dehydrogenase (NADP+-dependent, decarboxylating)	ec:1.1.1.44	2	THRIPS_11_08_2011_09044, THRIPS_11_08_2011_24094	map00480	map00480_20130420154050.png
Glutathione metabolism	39	dehydrogenase (NADP+)	ec:1.1.1.42	2	THRIPS_11_08_2011_21172, THRIPS_11_08_2011_21437	map00480	map00480_20130420154050.png
Glutathione metabolism	39	synthase	ec:2.5.1.22	2	THRIPS_11_08_2011_21177, THRIPS_11_08_2011_24224	map00480	map00480_20130420154050.png
Glutathione metabolism	39	transferase	ec:2.5.1.18	4	THRIPS_11_08_2011_05077, THRIPS_11_08_2011_06413, THRIPS_11_08_2011_08704, THRIPS_11_08_2011_20974	map00480	map00480_20130420154050.png
Glutathione metabolism	39	synthase	ec:2.5.1.16	3	THRIPS_11_08_2011_17122, THRIPS_11_08_2011_21177, THRIPS_11_08_2011_24224	map00480	map00480_20130420154050.png
Aminoacyl-tRNA biosynthesis	63	ligase	ec:6.1.1.9	2	THRIPS_11_08_2011_06000, THRIPS_11_08_2011_21286	map00970	map00970_20130420154056.png
Aminoacyl-tRNA biosynthesis	63	ligase	ec:6.1.1.7	4	THRIPS_11_08_2011_09595, THRIPS_11_08_2011_25607, THRIPS_11_08_2011_26502, THRIPS_11_08_2011_27582	map00970	map00970_20130420154056.png
Aminoacyl-tRNA biosynthesis	63	ligase	ec:6.1.1.6	3	THRIPS_11_08_2011_07703, THRIPS_11_08_2011_16278, THRIPS_11_08_2011_25628	map00970	map00970_20130420154056.png
Aminoacyl-tRNA biosynthesis	63	ligase	ec:6.1.1.5	5	THRIPS_11_08_2011_03990, THRIPS_11_08_2011_10671, THRIPS_11_08_2011_15788, THRIPS_11_08_2011_22515, THRIPS_11_08_2011_27175	map00970	map00970_20130420154056.png
Aminoacyl-tRNA biosynthesis	63	ligase	ec:6.1.1.4	1	THRIPS_11_08_2011_22435	map00970	map00970_20130420154056.png
Aminoacyl-tRNA biosynthesis	63	ligase	ec:6.1.1.3	3	THRIPS_11_08_2011_12561, THRIPS_11_08_2011_12562, THRIPS_11_08_2011_12563	map00970	map00970_20130420154056.png
Aminoacyl-tRNA biosynthesis	63	ligase	ec:6.1.1.2	5	THRIPS_11_08_2011_13981, THRIPS_11_08_2011_25075, THRIPS_11_08_2011_26360, THRIPS_11_08_2011_28373, THRIPS_11_08_2011_31856	map00970	map00970_20130420154056.png
Aminoacyl-tRNA biosynthesis	63	ligase	ec:6.1.1.1	4	THRIPS_11_08_2011_15097, THRIPS_11_08_2011_16836, THRIPS_11_08_2011_21123, THRIPS_11_08_2011_23167	map00970	map00970_20130420154056.png
Aminoacyl-tRNA biosynthesis	63	synthase (glutamine-hydrolysing)	ec:6.3.5.7	2	THRIPS_11_08_2011_19161, THRIPS_11_08_2011_31182	map00970	map00970_20130420154056.png
Aminoacyl-tRNA biosynthesis	63	formyltransferase	ec:2.1.2.9	2	THRIPS_11_08_2011_12170, THRIPS_11_08_2011_29104	map00970	map00970_20130420154056.png
Aminoacyl-tRNA biosynthesis	63	ligase	ec:6.1.1.22	2	THRIPS_11_08_2011_19647, THRIPS_11_08_2011_22972	map00970	map00970_20130420154056.png
Aminoacyl-tRNA biosynthesis	63	ligase	ec:6.1.1.21	2	THRIPS_11_08_2011_08790, THRIPS_11_08_2011_20904	map00970	map00970_20130420154056.png
Aminoacyl-tRNA biosynthesis	63	ligase	ec:6.1.1.20	4	THRIPS_11_08_2011_06018, THRIPS_11_08_2011_21526, THRIPS_11_08_2011_30770, THRIPS_11_08_2011_31090	map00970	map00970_20130420154056.png
Aminoacyl-tRNA biosynthesis	63	ligase	ec:6.1.1.19	1	THRIPS_11_08_2011_25091	map00970	map00970_20130420154056.png
Aminoacyl-tRNA biosynthesis	63	ligase	ec:6.1.1.18	2	THRIPS_11_08_2011_02096, THRIPS_11_08_2011_20509	map00970	map00970_20130420154056.png
Aminoacyl-tRNA biosynthesis	63	ligase	ec:6.1.1.17	6	THRIPS_11_08_2011_02096, THRIPS_11_08_2011_02335, THRIPS_11_08_2011_21391, THRIPS_11_08_2011_22560, THRIPS_11_08_2011_22561, THRIPS_11_08_2011_29858	map00970	map00970_20130420154056.png
Aminoacyl-tRNA biosynthesis	63	ligase	ec:6.1.1.16	2	THRIPS_11_08_2011_15566, THRIPS_11_08_2011_19784	map00970	map00970_20130420154056.png
Aminoacyl-tRNA biosynthesis	63	ligase	ec:6.1.1.15	8	THRIPS_11_08_2011_02096, THRIPS_11_08_2011_02335, THRIPS_11_08_2011_14415, THRIPS_11_08_2011_15528, THRIPS_11_08_2011_21391, THRIPS_11_08_2011_22560, THRIPS_11_08_2011_22561, THRIPS_11_08_2011_29858	map00970	map00970_20130420154056.png
Aminoacyl-tRNA biosynthesis	63	ligase	ec:6.1.1.14	3	THRIPS_11_08_2011_00672, THRIPS_11_08_2011_03613, THRIPS_11_08_2011_30669	map00970	map00970_20130420154056.png
Aminoacyl-tRNA biosynthesis	63	ligase	ec:6.1.1.12	2	THRIPS_11_08_2011_13359, THRIPS_11_08_2011_22341	map00970	map00970_20130420154056.png
Aminoacyl-tRNA biosynthesis	63	ligase	ec:6.1.1.11	4	THRIPS_11_08_2011_06356, THRIPS_11_08_2011_08194, THRIPS_11_08_2011_19118, THRIPS_11_08_2011_20877	map00970	map00970_20130420154056.png
Aminoacyl-tRNA biosynthesis	63	ligase	ec:6.1.1.10	3	THRIPS_11_08_2011_20720, THRIPS_11_08_2011_21123, THRIPS_11_08_2011_26973	map00970	map00970_20130420154056.png
Aminoacyl-tRNA biosynthesis	63	selenium transferase	ec:2.9.1.1	1	THRIPS_11_08_2011_03513	map00970	map00970_20130420154056.png
Tryptophan metabolism	50	hydratase	ec:4.2.1.17	6	THRIPS_11_08_2011_02303, THRIPS_11_08_2011_08443, THRIPS_11_08_2011_14541, THRIPS_11_08_2011_21420, THRIPS_11_08_2011_22367, THRIPS_11_08_2011_22368	map00380	map00380_20130420154100.png
Tryptophan metabolism	50	equilase	ec:1.11.1.6	3	THRIPS_11_08_2011_14294, THRIPS_11_08_2011_14971, THRIPS_11_08_2011_25811	map00380	map00380_20130420154100.png
Tryptophan metabolism	50	oxidase	ec:1.2.3.7	1	THRIPS_11_08_2011_30004	map00380	map00380_20130420154100.png
Tryptophan metabolism	50	oxidase	ec:1.2.3.1	1	THRIPS_11_08_2011_16423	map00380	map00380_20130420154100.png
Tryptophan metabolism	50	myrosinase	ec:3.2.1.147	1	THRIPS_11_08_2011_13467	map00380	map00380_20130420154100.png
Tryptophan metabolism	50	5-monooxygenase	ec:1.14.16.4	3	THRIPS_11_08_2011_27032, THRIPS_11_08_2011_27106, THRIPS_11_08_2011_28102	map00380	map00380_20130420154100.png
Tryptophan metabolism	50	dehydrogenase (NAD+)	ec:1.2.1.3	13	THRIPS_11_08_2011_00301, THRIPS_11_08_2011_00992, THRIPS_11_08_2011_03548, THRIPS_11_08_2011_03549, THRIPS_11_08_2011_06836, THRIPS_11_08_2011_11457, THRIPS_11_08_2011_11869, THRIPS_11_08_2011_23355, THRIPS_11_08_2011_23356, THRIPS_11_08_2011_23357, THRIPS_11_08_2011_23358, THRIPS_11_08_2011_23359, THRIPS_11_08_2011_29126	map00380	map00380_20130420154100.png
Tryptophan metabolism	50	C-acetyltransferase	ec:2.3.1.9	4	THRIPS_11_08_2011_01590, THRIPS_11_08_2011_02303, THRIPS_11_08_2011_19642, THRIPS_11_08_2011_26035	map00380	map00380_20130420154100.png
Tryptophan metabolism	50	dehydrogenase	ec:1.1.1.35	9	THRIPS_11_08_2011_02303, THRIPS_11_08_2011_05026, THRIPS_11_08_2011_08106, THRIPS_11_08_2011_22367, THRIPS_11_08_2011_22368, THRIPS_11_08_2011_22551, THRIPS_11_08_2011_22552, THRIPS_11_08_2011_22553, THRIPS_11_08_2011_25311	map00380	map00380_20130420154100.png
Tryptophan metabolism	50	dehydrogenase (succinyl-transferring)	ec:1.2.4.2	7	THRIPS_11_08_2011_04525, THRIPS_11_08_2011_06983, THRIPS_11_08_2011_06984, THRIPS_11_08_2011_06986, THRIPS_11_08_2011_06987, THRIPS_11_08_2011_06988, THRIPS_11_08_2011_15802	map00380	map00380_20130420154100.png
Tryptophan metabolism	50	transaminase	ec:2.6.1.7	3	THRIPS_11_08_2011_04206, THRIPS_11_08_2011_23038, THRIPS_11_08_2011_23039	map00380	map00380_20130420154100.png
Tryptophan metabolism	50	monooxygenase	ec:1.14.14.1	3	THRIPS_11_08_2011_21411, THRIPS_11_08_2011_26148, THRIPS_11_08_2011_32092	map00380	map00380_20130420154100.png
Carbon fixation in photosynthetic organisms	22	isomerase	ec:5.3.1.6	1	THRIPS_11_08_2011_12446	map00710	map00710_20130420154103.png
Carbon fixation in photosynthetic organisms	22	isomerase	ec:5.3.1.1	2	THRIPS_11_08_2011_04984, THRIPS_11_08_2011_13400	map00710	map00710_20130420154103.png
Carbon fixation in photosynthetic organisms	22	3-epimerase	ec:5.1.3.1	1	THRIPS_11_08_2011_08589	map00710	map00710_20130420154103.png
Carbon fixation in photosynthetic organisms	22	glycolaldehydetransferase	ec:2.2.1.1	3	THRIPS_11_08_2011_05585, THRIPS_11_08_2011_05586, THRIPS_11_08_2011_14454	map00710	map00710_20130420154103.png
Carbon fixation in photosynthetic organisms	22	hexose diphosphatase	ec:3.1.3.11	2	THRIPS_11_08_2011_21085, THRIPS_11_08_2011_30011	map00710	map00710_20130420154103.png
Carbon fixation in photosynthetic organisms	22	kinase	ec:2.7.2.3	1	THRIPS_11_08_2011_15860	map00710	map00710_20130420154103.png
Carbon fixation in photosynthetic organisms	22	dehydrogenase (NADP+)	ec:1.1.1.82	1	THRIPS_11_08_2011_00177	map00710	map00710_20130420154103.png
Carbon fixation in photosynthetic organisms	22	aldolase	ec:4.1.2.13	3	THRIPS_11_08_2011_02260, THRIPS_11_08_2011_02261, THRIPS_11_08_2011_02262	map00710	map00710_20130420154103.png
Carbon fixation in photosynthetic organisms	22	dehydrogenase (oxaloacetate-decarboxylating) (NADP+)	ec:1.1.1.40	1	THRIPS_11_08_2011_02977	map00710	map00710_20130420154103.png
Carbon fixation in photosynthetic organisms	22	dehydrogenase (decarboxylating)	ec:1.1.1.39	1	THRIPS_11_08_2011_02977	map00710	map00710_20130420154103.png
Carbon fixation in photosynthetic organisms	22	dehydrogenase	ec:1.1.1.37	2	THRIPS_11_08_2011_00177, THRIPS_11_08_2011_01334	map00710	map00710_20130420154103.png
Carbon fixation in photosynthetic organisms	22	transaminase	ec:2.6.1.2	1	THRIPS_11_08_2011_02667	map00710	map00710_20130420154103.png
Carbon fixation in photosynthetic organisms	22	transaminase	ec:2.6.1.1	3	THRIPS_11_08_2011_21708, THRIPS_11_08_2011_21709, THRIPS_11_08_2011_23419	map00710	map00710_20130420154103.png
Carbon fixation in photosynthetic organisms	22	kinase	ec:2.7.1.40	2	THRIPS_11_08_2011_08107, THRIPS_11_08_2011_08108	map00710	map00710_20130420154103.png
Geraniol degradation	15	hydratase	ec:4.2.1.17	6	THRIPS_11_08_2011_02303, THRIPS_11_08_2011_08443, THRIPS_11_08_2011_14541, THRIPS_11_08_2011_21420, THRIPS_11_08_2011_22367, THRIPS_11_08_2011_22368	map00281	map00281_20130420154106.png
Geraniol degradation	15	lyase	ec:4.1.3.4	3	THRIPS_11_08_2011_00915, THRIPS_11_08_2011_03162, THRIPS_11_08_2011_10538	map00281	map00281_20130420154106.png
Geraniol degradation	15	C-acyltransferase	ec:2.3.1.16	2	THRIPS_11_08_2011_22367, THRIPS_11_08_2011_22368	map00281	map00281_20130420154106.png
Geraniol degradation	15	dehydrogenase	ec:1.1.1.35	9	THRIPS_11_08_2011_02303, THRIPS_11_08_2011_05026, THRIPS_11_08_2011_08106, THRIPS_11_08_2011_22367, THRIPS_11_08_2011_22368, THRIPS_11_08_2011_22551, THRIPS_11_08_2011_22552, THRIPS_11_08_2011_22553, THRIPS_11_08_2011_25311	map00281	map00281_20130420154106.png
Valine, leucine and isoleucine degradation	56	hydratase	ec:4.2.1.18	1	THRIPS_11_08_2011_08443	map00280	map00280_20130420154109.png
Valine, leucine and isoleucine degradation	56	hydratase	ec:4.2.1.17	6	THRIPS_11_08_2011_02303, THRIPS_11_08_2011_08443, THRIPS_11_08_2011_14541, THRIPS_11_08_2011_21420, THRIPS_11_08_2011_22367, THRIPS_11_08_2011_22368	map00280	map00280_20130420154109.png
Valine, leucine and isoleucine degradation	56	carboxylase	ec:6.4.1.4	6	THRIPS_11_08_2011_07829, THRIPS_11_08_2011_10685, THRIPS_11_08_2011_12950, THRIPS_11_08_2011_14495, THRIPS_11_08_2011_28776, THRIPS_11_08_2011_32065	map00280	map00280_20130420154109.png
Valine, leucine and isoleucine degradation	56	hydrolase	ec:3.1.2.4	2	THRIPS_11_08_2011_21938, THRIPS_11_08_2011_21939	map00280	map00280_20130420154109.png
Valine, leucine and isoleucine degradation	56	CoA-transferase	ec:2.8.3.5	1	THRIPS_11_08_2011_25105	map00280	map00280_20130420154109.png
Valine, leucine and isoleucine degradation	56	lyase	ec:4.1.3.4	3	THRIPS_11_08_2011_00915, THRIPS_11_08_2011_03162, THRIPS_11_08_2011_10538	map00280	map00280_20130420154109.png
Valine, leucine and isoleucine degradation	56	oxidase	ec:1.2.3.1	1	THRIPS_11_08_2011_16423	map00280	map00280_20130420154109.png
Valine, leucine and isoleucine degradation	56	C-acyltransferase	ec:2.3.1.16	2	THRIPS_11_08_2011_22367, THRIPS_11_08_2011_22368	map00280	map00280_20130420154109.png
Valine, leucine and isoleucine degradation	56	dehydrogenase (NAD+)	ec:1.2.1.3	13	THRIPS_11_08_2011_00301, THRIPS_11_08_2011_00992, THRIPS_11_08_2011_03548, THRIPS_11_08_2011_03549, THRIPS_11_08_2011_06836, THRIPS_11_08_2011_11457, THRIPS_11_08_2011_11869, THRIPS_11_08_2011_23355, THRIPS_11_08_2011_23356, THRIPS_11_08_2011_23357, THRIPS_11_08_2011_23358, THRIPS_11_08_2011_23359, THRIPS_11_08_2011_29126	map00280	map00280_20130420154109.png
Valine, leucine and isoleucine degradation	56	C-acetyltransferase	ec:2.3.1.9	4	THRIPS_11_08_2011_01590, THRIPS_11_08_2011_02303, THRIPS_11_08_2011_19642, THRIPS_11_08_2011_26035	map00280	map00280_20130420154109.png
Valine, leucine and isoleucine degradation	56	dehydrogenase	ec:1.1.1.35	9	THRIPS_11_08_2011_02303, THRIPS_11_08_2011_05026, THRIPS_11_08_2011_08106, THRIPS_11_08_2011_22367, THRIPS_11_08_2011_22368, THRIPS_11_08_2011_22551, THRIPS_11_08_2011_22552, THRIPS_11_08_2011_22553, THRIPS_11_08_2011_25311	map00280	map00280_20130420154109.png
Valine, leucine and isoleucine degradation	56	dehydrogenase	ec:1.1.1.31	1	THRIPS_11_08_2011_25769	map00280	map00280_20130420154109.png
Valine, leucine and isoleucine degradation	56	dehydrogenase (2-methylpropanoyl-transferring)	ec:1.2.4.4	3	THRIPS_11_08_2011_06926, THRIPS_11_08_2011_09014, THRIPS_11_08_2011_17222	map00280	map00280_20130420154109.png
Valine, leucine and isoleucine degradation	56	synthase	ec:2.3.3.10	3	THRIPS_11_08_2011_03958, THRIPS_11_08_2011_13299, THRIPS_11_08_2011_15233	map00280	map00280_20130420154109.png
Valine, leucine and isoleucine degradation	56	dehydrogenase	ec:1.8.1.4	4	THRIPS_11_08_2011_01215, THRIPS_11_08_2011_01216, THRIPS_11_08_2011_04525, THRIPS_11_08_2011_15802	map00280	map00280_20130420154109.png
Valine, leucine and isoleucine degradation	56	transaminase	ec:2.6.1.42	2	THRIPS_11_08_2011_01002, THRIPS_11_08_2011_08751	map00280	map00280_20130420154109.png
Valine, leucine and isoleucine degradation	56	dehydrogenase (acylating)	ec:1.2.1.27	2	THRIPS_11_08_2011_01204, THRIPS_11_08_2011_03148	map00280	map00280_20130420154109.png
Primary bile acid biosynthesis	23	hydratase	ec:4.2.1.107	3	THRIPS_11_08_2011_22551, THRIPS_11_08_2011_22552, THRIPS_11_08_2011_22553	map00120	map00120_20130420154111.png
Primary bile acid biosynthesis	23	ligase	ec:6.2.1.7	7	THRIPS_11_08_2011_01330, THRIPS_11_08_2011_01593, THRIPS_11_08_2011_13161, THRIPS_11_08_2011_22467, THRIPS_11_08_2011_22468, THRIPS_11_08_2011_22469, THRIPS_11_08_2011_24193	map00120	map00120_20130420154111.png
Primary bile acid biosynthesis	23	3-dehydrogenase (B-specific)	ec:1.1.1.50	4	THRIPS_11_08_2011_01264, THRIPS_11_08_2011_16598, THRIPS_11_08_2011_26433, THRIPS_11_08_2011_29214	map00120	map00120_20130420154111.png
Primary bile acid biosynthesis	23	dehydrogenase	ec:1.1.1.35	9	THRIPS_11_08_2011_02303, THRIPS_11_08_2011_05026, THRIPS_11_08_2011_08106, THRIPS_11_08_2011_22367, THRIPS_11_08_2011_22368, THRIPS_11_08_2011_22551, THRIPS_11_08_2011_22552, THRIPS_11_08_2011_22553, THRIPS_11_08_2011_25311	map00120	map00120_20130420154111.png
Primary bile acid biosynthesis	23	24-hydroxylase	ec:1.17.99.3	3	THRIPS_11_08_2011_00658, THRIPS_11_08_2011_06209, THRIPS_11_08_2011_06210	map00120	map00120_20130420154111.png
Pantothenate and CoA biosynthesis	27	dehydrogenase (NADP+)	ec:1.3.1.2	4	THRIPS_11_08_2011_12432, THRIPS_11_08_2011_14831, THRIPS_11_08_2011_28028, THRIPS_11_08_2011_28596	map00770	map00770_20130420154115.png
Pantothenate and CoA biosynthesis	27	decarboxylase	ec:4.1.1.36	1	THRIPS_11_08_2011_00443	map00770	map00770_20130420154115.png
Pantothenate and CoA biosynthesis	27	ligase	ec:6.3.2.5	2	THRIPS_11_08_2011_14424, THRIPS_11_08_2011_30600	map00770	map00770_20130420154115.png
Pantothenate and CoA biosynthesis	27	ec:3.5.1.6 beta-ureidopropionase	ec:3.5.1.6	1	THRIPS_11_08_2011_07145	map00770	map00770_20130420154115.png
Pantothenate and CoA biosynthesis	27	synthase	ec:2.2.1.6	3	THRIPS_11_08_2011_13259, THRIPS_11_08_2011_13304, THRIPS_11_08_2011_16497	map00770	map00770_20130420154115.png
Pantothenate and CoA biosynthesis	27	adenylyltransferase	ec:2.7.7.3	2	THRIPS_11_08_2011_05462, THRIPS_11_08_2011_27065	map00770	map00770_20130420154115.png
Pantothenate and CoA biosynthesis	27	reductoisomerase	ec:1.1.1.86	4	THRIPS_11_08_2011_06429, THRIPS_11_08_2011_23698, THRIPS_11_08_2011_28195, THRIPS_11_08_2011_32073	map00770	map00770_20130420154115.png
Pantothenate and CoA biosynthesis	27	hydantoinase	ec:3.5.2.2	3	THRIPS_11_08_2011_00216, THRIPS_11_08_2011_10706, THRIPS_11_08_2011_13629	map00770	map00770_20130420154115.png
Pantothenate and CoA biosynthesis	27	transaminase	ec:2.6.1.42	2	THRIPS_11_08_2011_01002, THRIPS_11_08_2011_08751	map00770	map00770_20130420154115.png
Pantothenate and CoA biosynthesis	27	kinase	ec:2.7.1.33	5	THRIPS_11_08_2011_05991, THRIPS_11_08_2011_15489, THRIPS_11_08_2011_21629, THRIPS_11_08_2011_23092, THRIPS_11_08_2011_23718	map00770	map00770_20130420154115.png
Pantothenate and CoA biosynthesis	27	kinase	ec:2.7.1.24	1	THRIPS_11_08_2011_27065	map00770	map00770_20130420154115.png
Other types of O-glycan biosynthesis	11	3-beta-glucuronosyltransferase	ec:2.4.1.135	4	THRIPS_11_08_2011_09451, THRIPS_11_08_2011_16165, THRIPS_11_08_2011_16697, THRIPS_11_08_2011_23707	map00514	map00514_20130420154116.png
Other types of O-glycan biosynthesis	11	mannosyltransferase	ec:2.4.1.109	5	THRIPS_11_08_2011_00481, THRIPS_11_08_2011_08782, THRIPS_11_08_2011_08783, THRIPS_11_08_2011_20471, THRIPS_11_08_2011_23327	map00514	map00514_20130420154116.png
Other types of O-glycan biosynthesis	11	glucosyltransferase	ec:2.4.1.66	2	THRIPS_11_08_2011_04067, THRIPS_11_08_2011_06995	map00514	map00514_20130420154116.png
Various types of N-glycan biosynthesis	47	hexosaminidase	ec:3.2.1.52	5	THRIPS_11_08_2011_04313, THRIPS_11_08_2011_11405, THRIPS_11_08_2011_14691, THRIPS_11_08_2011_14886, THRIPS_11_08_2011_22983	map00513	map00513_20130420154119.png
Various types of N-glycan biosynthesis	47	2-beta-N-acetylglucosaminyltransferase	ec:2.4.1.143	2	THRIPS_11_08_2011_00977, THRIPS_11_08_2011_20835	map00513	map00513_20130420154119.png
Various types of N-glycan biosynthesis	47	2-beta-N-acetylglucosaminyltransferase	ec:2.4.1.101	2	THRIPS_11_08_2011_00962, THRIPS_11_08_2011_23486	map00513	map00513_20130420154119.png
Various types of N-glycan biosynthesis	47	1,3-1,6-alpha-mannosidase	ec:3.2.1.114	3	THRIPS_11_08_2011_03260, THRIPS_11_08_2011_07288, THRIPS_11_08_2011_15817	map00513	map00513_20130420154119.png
Various types of N-glycan biosynthesis	47	1,2-alpha-mannosidase	ec:3.2.1.113	11	THRIPS_11_08_2011_02911, THRIPS_11_08_2011_03243, THRIPS_11_08_2011_04445, THRIPS_11_08_2011_06539, THRIPS_11_08_2011_13599, THRIPS_11_08_2011_14754, THRIPS_11_08_2011_21534, THRIPS_11_08_2011_24541, THRIPS_11_08_2011_24787, THRIPS_11_08_2011_26504, THRIPS_11_08_2011_26517	map00513	map00513_20130420154119.png
Various types of N-glycan biosynthesis	47	beta-1,4-galactosyltransferase	ec:2.4.1.38	24	THRIPS_11_08_2011_04090, THRIPS_11_08_2011_05243, THRIPS_11_08_2011_06508, THRIPS_11_08_2011_06791, THRIPS_11_08_2011_09143, THRIPS_11_08_2011_09359, THRIPS_11_08_2011_10204, THRIPS_11_08_2011_10350, THRIPS_11_08_2011_11943, THRIPS_11_08_2011_12408, THRIPS_11_08_2011_12944, THRIPS_11_08_2011_14748, THRIPS_11_08_2011_15609, THRIPS_11_08_2011_16326, THRIPS_11_08_2011_16346, THRIPS_11_08_2011_17022,…	map00513	map00513_20130420154119.png
Mucin type O-Glycan biosynthesis	16	3-beta-galactosyltransferase	ec:2.4.1.122	1	THRIPS_11_08_2011_26197	map00512	map00512_20130420154121.png
Mucin type O-Glycan biosynthesis	16	N-acetylgalactosaminyltransferase	ec:2.4.1.41	15	THRIPS_11_08_2011_01316, THRIPS_11_08_2011_06147, THRIPS_11_08_2011_06884, THRIPS_11_08_2011_06885, THRIPS_11_08_2011_06887, THRIPS_11_08_2011_06888, THRIPS_11_08_2011_08761, THRIPS_11_08_2011_08918, THRIPS_11_08_2011_09515, THRIPS_11_08_2011_13108, THRIPS_11_08_2011_18810, THRIPS_11_08_2011_23612, THRIPS_11_08_2011_23715, THRIPS_11_08_2011_28569, THRIPS_11_08_2011_32411	map00512	map00512_20130420154121.png
Other glycan degradation	32	hexosaminidase	ec:3.2.1.52	5	THRIPS_11_08_2011_04313, THRIPS_11_08_2011_11405, THRIPS_11_08_2011_14691, THRIPS_11_08_2011_14886, THRIPS_11_08_2011_22983	map00511	map00511_20130420154123.png
Other glycan degradation	32	psychosine hydrolase	ec:3.2.1.45	6	THRIPS_11_08_2011_00402, THRIPS_11_08_2011_00919, THRIPS_11_08_2011_02053, THRIPS_11_08_2011_03774, THRIPS_11_08_2011_03775, THRIPS_11_08_2011_26757	map00511	map00511_20130420154123.png
Other glycan degradation	32	mannanase	ec:3.2.1.25	3	THRIPS_11_08_2011_29131, THRIPS_11_08_2011_31206, THRIPS_11_08_2011_32458	map00511	map00511_20130420154123.png
Other glycan degradation	32	alpha-D-mannosidase	ec:3.2.1.24	12	THRIPS_11_08_2011_02911, THRIPS_11_08_2011_03243, THRIPS_11_08_2011_03260, THRIPS_11_08_2011_06539, THRIPS_11_08_2011_07288, THRIPS_11_08_2011_13599, THRIPS_11_08_2011_14754, THRIPS_11_08_2011_15817, THRIPS_11_08_2011_21534, THRIPS_11_08_2011_24541, THRIPS_11_08_2011_24787, THRIPS_11_08_2011_26517	map00511	map00511_20130420154123.png
Other glycan degradation	32	lactase (ambiguous)	ec:3.2.1.23	6	THRIPS_11_08_2011_00090, THRIPS_11_08_2011_01524, THRIPS_11_08_2011_13467, THRIPS_11_08_2011_16212, THRIPS_11_08_2011_17428, THRIPS_11_08_2011_26857	map00511	map00511_20130420154123.png
Citrate cycle (TCA cycle)	61	carboxykinase (GTP)	ec:4.1.1.32	3	THRIPS_11_08_2011_26789, THRIPS_11_08_2011_26790, THRIPS_11_08_2011_30690	map00020	map00020_20130420154127.png
Citrate cycle (TCA cycle)	61	carboxylase	ec:6.4.1.1	2	THRIPS_11_08_2011_22743, THRIPS_11_08_2011_22744	map00020	map00020_20130420154127.png
Citrate cycle (TCA cycle)	61	(pro-3S)-lyase	ec:4.1.3.6	2	THRIPS_11_08_2011_14236, THRIPS_11_08_2011_29021	map00020	map00020_20130420154127.png
Citrate cycle (TCA cycle)	61	citrate synthase	ec:2.3.3.8	2	THRIPS_11_08_2011_14236, THRIPS_11_08_2011_23792	map00020	map00020_20130420154127.png
Citrate cycle (TCA cycle)	61	(Si)-synthase	ec:2.3.3.1	1	THRIPS_11_08_2011_24895	map00020	map00020_20130420154127.png
Citrate cycle (TCA cycle)	61	ligase (ADP-forming)	ec:6.2.1.5	4	THRIPS_11_08_2011_03899, THRIPS_11_08_2011_14236, THRIPS_11_08_2011_23792, THRIPS_11_08_2011_26213	map00020	map00020_20130420154127.png
Citrate cycle (TCA cycle)	61	ligase (GDP-forming)	ec:6.2.1.4	4	THRIPS_11_08_2011_03899, THRIPS_11_08_2011_10221, THRIPS_11_08_2011_23792, THRIPS_11_08_2011_26213	map00020	map00020_20130420154127.png
Citrate cycle (TCA cycle)	61	succinyltransferase	ec:2.3.1.61	2	THRIPS_11_08_2011_03543, THRIPS_11_08_2011_21886	map00020	map00020_20130420154127.png
Citrate cycle (TCA cycle)	61	dehydrogenase (ubiquinone)	ec:1.3.5.1	5	THRIPS_11_08_2011_00080, THRIPS_11_08_2011_01007, THRIPS_11_08_2011_02316, THRIPS_11_08_2011_02654, THRIPS_11_08_2011_21431	map00020	map00020_20130420154127.png
Citrate cycle (TCA cycle)	61	acetyltransferase	ec:2.3.1.12	5	THRIPS_11_08_2011_12049, THRIPS_11_08_2011_16209, THRIPS_11_08_2011_21112, THRIPS_11_08_2011_21113, THRIPS_11_08_2011_21114	map00020	map00020_20130420154127.png
Citrate cycle (TCA cycle)	61	dehydrogenase (NADP+)	ec:1.1.1.42	2	THRIPS_11_08_2011_21172, THRIPS_11_08_2011_21437	map00020	map00020_20130420154127.png
Citrate cycle (TCA cycle)	61	dehydrogenase (NAD+)	ec:1.1.1.41	5	THRIPS_11_08_2011_23036, THRIPS_11_08_2011_25383, THRIPS_11_08_2011_25384, THRIPS_11_08_2011_25385, THRIPS_11_08_2011_25600	map00020	map00020_20130420154127.png
Citrate cycle (TCA cycle)	61	dehydrogenase	ec:1.1.1.37	2	THRIPS_11_08_2011_00177, THRIPS_11_08_2011_01334	map00020	map00020_20130420154127.png
Citrate cycle (TCA cycle)	61	dehydrogenase (succinyl-transferring)	ec:1.2.4.2	7	THRIPS_11_08_2011_04525, THRIPS_11_08_2011_06983, THRIPS_11_08_2011_06984, THRIPS_11_08_2011_06986, THRIPS_11_08_2011_06987, THRIPS_11_08_2011_06988, THRIPS_11_08_2011_15802	map00020	map00020_20130420154127.png
Citrate cycle (TCA cycle)	61	dehydrogenase (acetyl-transferring)	ec:1.2.4.1	4	THRIPS_11_08_2011_10638, THRIPS_11_08_2011_10639, THRIPS_11_08_2011_14979, THRIPS_11_08_2011_26853	map00020	map00020_20130420154127.png
Citrate cycle (TCA cycle)	61	dehydrogenase	ec:1.8.1.4	4	THRIPS_11_08_2011_01215, THRIPS_11_08_2011_01216, THRIPS_11_08_2011_04525, THRIPS_11_08_2011_15802	map00020	map00020_20130420154127.png
Citrate cycle (TCA cycle)	61	dehydrogenase	ec:1.3.99.1	1	THRIPS_11_08_2011_06477	map00020	map00020_20130420154127.png
Citrate cycle (TCA cycle)	61	hydratase	ec:4.2.1.3	6	THRIPS_11_08_2011_02109, THRIPS_11_08_2011_04674, THRIPS_11_08_2011_07774, THRIPS_11_08_2011_11510, THRIPS_11_08_2011_21940, THRIPS_11_08_2011_31979	map00020	map00020_20130420154127.png
Citrate cycle (TCA cycle)	61	hydratase	ec:4.2.1.2	8	THRIPS_11_08_2011_02644, THRIPS_11_08_2011_12195, THRIPS_11_08_2011_13522, THRIPS_11_08_2011_21289, THRIPS_11_08_2011_25488, THRIPS_11_08_2011_25939, THRIPS_11_08_2011_28876, THRIPS_11_08_2011_28996	map00020	map00020_20130420154127.png
One carbon pool by folate	14	ligase	ec:6.3.4.3	2	THRIPS_11_08_2011_00192, THRIPS_11_08_2011_23149	map00670	map00670_20130420154129.png
One carbon pool by folate	14	S-aminomethyldihydrolipoylprotein:(6S)-tetrahydrofolate aminomethyltransferase (ammonia-forming)	ec:2.1.2.10	1	THRIPS_11_08_2011_22303	map00670	map00670_20130420154129.png
One carbon pool by folate	14	reductase [NAD(P)H]	ec:1.5.1.20	1	THRIPS_11_08_2011_12338	map00670	map00670_20130420154129.png
One carbon pool by folate	14	formyltransferase	ec:2.1.2.9	2	THRIPS_11_08_2011_12170, THRIPS_11_08_2011_29104	map00670	map00670_20130420154129.png
One carbon pool by folate	14	formyltransferase	ec:2.1.2.3	1	THRIPS_11_08_2011_04764	map00670	map00670_20130420154129.png
One carbon pool by folate	14	hydroxymethyltransferase	ec:2.1.2.1	5	THRIPS_11_08_2011_00834, THRIPS_11_08_2011_02166, THRIPS_11_08_2011_03124, THRIPS_11_08_2011_23775, THRIPS_11_08_2011_23776	map00670	map00670_20130420154129.png
One carbon pool by folate	14	cyclohydrolase	ec:3.5.4.9	3	THRIPS_11_08_2011_00192, THRIPS_11_08_2011_13489, THRIPS_11_08_2011_23149	map00670	map00670_20130420154129.png
One carbon pool by folate	14	synthase	ec:2.1.1.13	1	THRIPS_11_08_2011_22727	map00670	map00670_20130420154129.png
One carbon pool by folate	14	dehydrogenase (NADP+)	ec:1.5.1.5	2	THRIPS_11_08_2011_00192, THRIPS_11_08_2011_13489	map00670	map00670_20130420154129.png
N-Glycan biosynthesis	45	N-acetylglucosaminephosphotransferase	ec:2.7.8.15	1	THRIPS_11_08_2011_04365	map00510	map00510_20130420154132.png
N-Glycan biosynthesis	45	2-beta-N-acetylglucosaminyltransferase	ec:2.4.1.143	2	THRIPS_11_08_2011_00977, THRIPS_11_08_2011_20835	map00510	map00510_20130420154132.png
N-Glycan biosynthesis	45	2-beta-N-acetylglucosaminyltransferase	ec:2.4.1.101	2	THRIPS_11_08_2011_00962, THRIPS_11_08_2011_23486	map00510	map00510_20130420154132.png
N-Glycan biosynthesis	45	1,3-1,6-alpha-mannosidase	ec:3.2.1.114	3	THRIPS_11_08_2011_03260, THRIPS_11_08_2011_07288, THRIPS_11_08_2011_15817	map00510	map00510_20130420154132.png
N-Glycan biosynthesis	45	1,2-alpha-mannosidase	ec:3.2.1.113	11	THRIPS_11_08_2011_02911, THRIPS_11_08_2011_03243, THRIPS_11_08_2011_04445, THRIPS_11_08_2011_06539, THRIPS_11_08_2011_13599, THRIPS_11_08_2011_14754, THRIPS_11_08_2011_21534, THRIPS_11_08_2011_24541, THRIPS_11_08_2011_24787, THRIPS_11_08_2011_26504, THRIPS_11_08_2011_26517	map00510	map00510_20130420154132.png
N-Glycan biosynthesis	45	beta-D-mannosyltransferase	ec:2.4.1.83	1	THRIPS_11_08_2011_20471	map00510	map00510_20130420154132.png
N-Glycan biosynthesis	45	dolichol diphosphatase	ec:3.6.1.43	1	THRIPS_11_08_2011_22719	map00510	map00510_20130420154132.png
N-Glycan biosynthesis	45	beta-1,4-galactosyltransferase	ec:2.4.1.38	24	THRIPS_11_08_2011_04090, THRIPS_11_08_2011_05243, THRIPS_11_08_2011_06508, THRIPS_11_08_2011_06791, THRIPS_11_08_2011_09143, THRIPS_11_08_2011_09359, THRIPS_11_08_2011_10204, THRIPS_11_08_2011_10350, THRIPS_11_08_2011_11943, THRIPS_11_08_2011_12408, THRIPS_11_08_2011_12944, THRIPS_11_08_2011_14748, THRIPS_11_08_2011_15609, THRIPS_11_08_2011_16326, THRIPS_11_08_2011_16346, THRIPS_11_08_2011_17022,…	map00510	map00510_20130420154132.png
Carotenoid biosynthesis	1	oxidase	ec:1.2.3.14	1	THRIPS_11_08_2011_30004	map00906	map00906_20130420154134.png
Limonene and pinene degradation	19	hydratase	ec:4.2.1.17	6	THRIPS_11_08_2011_02303, THRIPS_11_08_2011_08443, THRIPS_11_08_2011_14541, THRIPS_11_08_2011_21420, THRIPS_11_08_2011_22367, THRIPS_11_08_2011_22368	map00903	map00903_20130420154136.png
Limonene and pinene degradation	19	dehydrogenase (NAD+)	ec:1.2.1.3	13	THRIPS_11_08_2011_00301, THRIPS_11_08_2011_00992, THRIPS_11_08_2011_03548, THRIPS_11_08_2011_03549, THRIPS_11_08_2011_06836, THRIPS_11_08_2011_11457, THRIPS_11_08_2011_11869, THRIPS_11_08_2011_23355, THRIPS_11_08_2011_23356, THRIPS_11_08_2011_23357, THRIPS_11_08_2011_23358, THRIPS_11_08_2011_23359, THRIPS_11_08_2011_29126	map00903	map00903_20130420154136.png
Monoterpenoid biosynthesis	1	reductase	ec:1.3.1.81	1	THRIPS_11_08_2011_11223	map00902	map00902_20130420154138.png
Glucosinolate biosynthesis	2	transaminase	ec:2.6.1.42	2	THRIPS_11_08_2011_01002, THRIPS_11_08_2011_08751	map00966	map00966_20130420154140.png
beta-Alanine metabolism	38	dehydrogenase (NADP+)	ec:1.3.1.2	4	THRIPS_11_08_2011_12432, THRIPS_11_08_2011_14831, THRIPS_11_08_2011_28028, THRIPS_11_08_2011_28596	map00410	map00410_20130420154143.png
beta-Alanine metabolism	38	decarboxylase	ec:4.1.1.15	2	THRIPS_11_08_2011_06689, THRIPS_11_08_2011_29161	map00410	map00410_20130420154143.png
beta-Alanine metabolism	38	hydratase	ec:4.2.1.17	6	THRIPS_11_08_2011_02303, THRIPS_11_08_2011_08443, THRIPS_11_08_2011_14541, THRIPS_11_08_2011_21420, THRIPS_11_08_2011_22367, THRIPS_11_08_2011_22368	map00410	map00410_20130420154143.png
beta-Alanine metabolism	38	oxidase	ec:1.4.3.21	1	THRIPS_11_08_2011_02600	map00410	map00410_20130420154143.png
beta-Alanine metabolism	38	hydrolase	ec:3.1.2.4	2	THRIPS_11_08_2011_21938, THRIPS_11_08_2011_21939	map00410	map00410_20130420154143.png
beta-Alanine metabolism	38	ec:3.5.1.6 beta-ureidopropionase	ec:3.5.1.6	1	THRIPS_11_08_2011_07145	map00410	map00410_20130420154143.png
beta-Alanine metabolism	38	decarboxylase	ec:4.1.1.9	1	THRIPS_11_08_2011_07899	map00410	map00410_20130420154143.png
beta-Alanine metabolism	38	dehydrogenase [NAD(P)+]	ec:1.2.1.5	5	THRIPS_11_08_2011_03548, THRIPS_11_08_2011_03549, THRIPS_11_08_2011_06836, THRIPS_11_08_2011_11457, THRIPS_11_08_2011_11869	map00410	map00410_20130420154143.png
beta-Alanine metabolism	38	dehydrogenase (NAD+)	ec:1.2.1.3	13	THRIPS_11_08_2011_00301, THRIPS_11_08_2011_00992, THRIPS_11_08_2011_03548, THRIPS_11_08_2011_03549, THRIPS_11_08_2011_06836, THRIPS_11_08_2011_11457, THRIPS_11_08_2011_11869, THRIPS_11_08_2011_23355, THRIPS_11_08_2011_23356, THRIPS_11_08_2011_23357, THRIPS_11_08_2011_23358, THRIPS_11_08_2011_23359, THRIPS_11_08_2011_29126	map00410	map00410_20130420154143.png
beta-Alanine metabolism	38	hydantoinase	ec:3.5.2.2	3	THRIPS_11_08_2011_00216, THRIPS_11_08_2011_10706, THRIPS_11_08_2011_13629	map00410	map00410_20130420154143.png
beta-Alanine metabolism	38	synthase	ec:2.5.1.22	2	THRIPS_11_08_2011_21177, THRIPS_11_08_2011_24224	map00410	map00410_20130420154143.png
beta-Alanine metabolism	38	synthase	ec:2.5.1.16	3	THRIPS_11_08_2011_17122, THRIPS_11_08_2011_21177, THRIPS_11_08_2011_24224	map00410	map00410_20130420154143.png
beta-Alanine metabolism	38	dehydrogenase (acetylating)	ec:1.2.1.18	2	THRIPS_11_08_2011_01204, THRIPS_11_08_2011_03148	map00410	map00410_20130420154143.png
Betalain biosynthesis	2	monophenol monooxygenase	ec:1.14.18.1	2	THRIPS_11_08_2011_02769, THRIPS_11_08_2011_17416	map00965	map00965_20130420154145.png
Terpenoid backbone biosynthesis	26	O-methyltransferase	ec:2.1.1.100	1	THRIPS_11_08_2011_06824	map00900	map00900_20130420154149.png
Terpenoid backbone biosynthesis	26	synthase	ec:2.2.1.7	1	THRIPS_11_08_2011_11516	map00900	map00900_20130420154149.png
Terpenoid backbone biosynthesis	26	geranyl-diphosphate synthase	ec:2.5.1.1	3	THRIPS_11_08_2011_02420, THRIPS_11_08_2011_06973, THRIPS_11_08_2011_16561	map00900	map00900_20130420154149.png
Terpenoid backbone biosynthesis	26	reductase	ec:1.1.1.88	2	THRIPS_11_08_2011_06026, THRIPS_11_08_2011_17549	map00900	map00900_20130420154149.png
Terpenoid backbone biosynthesis	26	synthase	ec:1.17.7.1	1	THRIPS_11_08_2011_12878	map00900	map00900_20130420154149.png
Terpenoid backbone biosynthesis	26	farnesyltransferase	ec:2.5.1.58	3	THRIPS_11_08_2011_14772, THRIPS_11_08_2011_19189, THRIPS_11_08_2011_26471	map00900	map00900_20130420154149.png
Terpenoid backbone biosynthesis	26	C-acetyltransferase	ec:2.3.1.9	4	THRIPS_11_08_2011_01590, THRIPS_11_08_2011_02303, THRIPS_11_08_2011_19642, THRIPS_11_08_2011_26035	map00900	map00900_20130420154149.png
Terpenoid backbone biosynthesis	26	reductase (NADPH)	ec:1.1.1.34	3	THRIPS_11_08_2011_06026, THRIPS_11_08_2011_09401, THRIPS_11_08_2011_17549	map00900	map00900_20130420154149.png
Terpenoid backbone biosynthesis	26	synthase [(2E,6E)-farnesyl-diphosphate specific]	ec:2.5.1.31	2	THRIPS_11_08_2011_15251, THRIPS_11_08_2011_16775	map00900	map00900_20130420154149.png
Terpenoid backbone biosynthesis	26	diphosphate synthase	ec:2.5.1.30	2	THRIPS_11_08_2011_05445, THRIPS_11_08_2011_10568	map00900	map00900_20130420154149.png
Terpenoid backbone biosynthesis	26	diphosphate synthase	ec:2.5.1.29	5	THRIPS_11_08_2011_02420, THRIPS_11_08_2011_16561, THRIPS_11_08_2011_22685, THRIPS_11_08_2011_22686, THRIPS_11_08_2011_26471	map00900	map00900_20130420154149.png
Terpenoid backbone biosynthesis	26	diphosphate synthase	ec:2.5.1.10	3	THRIPS_11_08_2011_02420, THRIPS_11_08_2011_06973, THRIPS_11_08_2011_16561	map00900	map00900_20130420154149.png
Terpenoid backbone biosynthesis	26	synthase	ec:2.3.3.10	3	THRIPS_11_08_2011_03958, THRIPS_11_08_2011_13299, THRIPS_11_08_2011_15233	map00900	map00900_20130420154149.png
Terpenoid backbone biosynthesis	26	Delta-isomerase	ec:5.3.3.2	1	THRIPS_11_08_2011_07912	map00900	map00900_20130420154149.png
D-Alanine metabolism	4	ligase	ec:6.3.2.4	3	THRIPS_11_08_2011_14701, THRIPS_11_08_2011_22743, THRIPS_11_08_2011_22744	map00473	map00473_20130420154151.png
D-Alanine metabolism	4	racemase	ec:5.1.1.1	1	THRIPS_11_08_2011_20447	map00473	map00473_20130420154151.png
D-Glutamine and D-glutamate metabolism	3	dehydrogenase [NAD(P)+]	ec:1.4.1.3	2	THRIPS_11_08_2011_01553, THRIPS_11_08_2011_16644	map00471	map00471_20130420154153.png
D-Glutamine and D-glutamate metabolism	3	racemase	ec:5.1.1.3	1	THRIPS_11_08_2011_12152	map00471	map00471_20130420154153.png
Lysine degradation	61	decarboxylase	ec:4.1.1.18	1	THRIPS_11_08_2011_22843	map00310	map00310_20130420154157.png
Lysine degradation	61	hydratase	ec:4.2.1.17	6	THRIPS_11_08_2011_02303, THRIPS_11_08_2011_08443, THRIPS_11_08_2011_14541, THRIPS_11_08_2011_21420, THRIPS_11_08_2011_22367, THRIPS_11_08_2011_22368	map00310	map00310_20130420154157.png
Lysine degradation	61	N-methyltransferase	ec:2.1.1.43	16	THRIPS_11_08_2011_04705, THRIPS_11_08_2011_07482, THRIPS_11_08_2011_08356, THRIPS_11_08_2011_11361, THRIPS_11_08_2011_15028, THRIPS_11_08_2011_15874, THRIPS_11_08_2011_16488, THRIPS_11_08_2011_16787, THRIPS_11_08_2011_17518, THRIPS_11_08_2011_17581, THRIPS_11_08_2011_22574, THRIPS_11_08_2011_25149, THRIPS_11_08_2011_25833, THRIPS_11_08_2011_26577, THRIPS_11_08_2011_26770, THRIPS_11_08_2011_27168	map00310	map00310_20130420154157.png
Lysine degradation	61	succinyltransferase	ec:2.3.1.61	2	THRIPS_11_08_2011_03543, THRIPS_11_08_2011_21886	map00310	map00310_20130420154157.png
Lysine degradation	61	N-acetyltransferase	ec:2.3.1.32	1	THRIPS_11_08_2011_22993	map00310	map00310_20130420154157.png
Lysine degradation	61	dehydrogenase (NAD+)	ec:1.2.1.3	13	THRIPS_11_08_2011_00301, THRIPS_11_08_2011_00992, THRIPS_11_08_2011_03548, THRIPS_11_08_2011_03549, THRIPS_11_08_2011_06836, THRIPS_11_08_2011_11457, THRIPS_11_08_2011_11869, THRIPS_11_08_2011_23355, THRIPS_11_08_2011_23356, THRIPS_11_08_2011_23357, THRIPS_11_08_2011_23358, THRIPS_11_08_2011_23359, THRIPS_11_08_2011_29126	map00310	map00310_20130420154157.png
Lysine degradation	61	5-dioxygenase	ec:1.14.11.4	2	THRIPS_11_08_2011_04067, THRIPS_11_08_2011_06995	map00310	map00310_20130420154157.png
Lysine degradation	61	dioxygenase	ec:1.14.11.1	2	THRIPS_11_08_2011_05603, THRIPS_11_08_2011_11728	map00310	map00310_20130420154157.png
Lysine degradation	61	C-acetyltransferase	ec:2.3.1.9	4	THRIPS_11_08_2011_01590, THRIPS_11_08_2011_02303, THRIPS_11_08_2011_19642, THRIPS_11_08_2011_26035	map00310	map00310_20130420154157.png
Lysine degradation	61	dehydrogenase	ec:1.1.1.35	9	THRIPS_11_08_2011_02303, THRIPS_11_08_2011_05026, THRIPS_11_08_2011_08106, THRIPS_11_08_2011_22367, THRIPS_11_08_2011_22368, THRIPS_11_08_2011_22551, THRIPS_11_08_2011_22552, THRIPS_11_08_2011_22553, THRIPS_11_08_2011_25311	map00310	map00310_20130420154157.png
Lysine degradation	61	dehydrogenase (succinyl-transferring)	ec:1.2.4.2	7	THRIPS_11_08_2011_04525, THRIPS_11_08_2011_06983, THRIPS_11_08_2011_06984, THRIPS_11_08_2011_06986, THRIPS_11_08_2011_06987, THRIPS_11_08_2011_06988, THRIPS_11_08_2011_15802	map00310	map00310_20130420154157.png
Lysine degradation	61	dehydrogenase	ec:1.2.1.31	2	THRIPS_11_08_2011_00301, THRIPS_11_08_2011_29126	map00310	map00310_20130420154157.png
Lysine degradation	61	transaminase	ec:2.6.1.39	2	THRIPS_11_08_2011_23038, THRIPS_11_08_2011_23039	map00310	map00310_20130420154157.png
Tropane, piperidine and pyridine alkaloid biosynthesis	6	decarboxylase	ec:4.1.1.18	1	THRIPS_11_08_2011_22843	map00960	map00960_20130420154159.png
Tropane, piperidine and pyridine alkaloid biosynthesis	6	oxidase	ec:1.4.3.21	1	THRIPS_11_08_2011_02600	map00960	map00960_20130420154159.png
Tropane, piperidine and pyridine alkaloid biosynthesis	6	transaminase	ec:2.6.1.58	1	THRIPS_11_08_2011_04206	map00960	map00960_20130420154159.png
Tropane, piperidine and pyridine alkaloid biosynthesis	6	transaminase	ec:2.6.1.1	3	THRIPS_11_08_2011_21708, THRIPS_11_08_2011_21709, THRIPS_11_08_2011_23419	map00960	map00960_20130420154159.png
Porphyrin and chlorophyll metabolism	36	decarboxylase	ec:4.1.1.37	3	THRIPS_11_08_2011_10486, THRIPS_11_08_2011_27618, THRIPS_11_08_2011_31480	map00860	map00860_20130420154205.png
Porphyrin and chlorophyll metabolism	36	ferro-protoporphyrin chelatase	ec:4.99.1.1	5	THRIPS_11_08_2011_06127, THRIPS_11_08_2011_09447, THRIPS_11_08_2011_12248, THRIPS_11_08_2011_13968, THRIPS_11_08_2011_26952	map00860	map00860_20130420154205.png
Porphyrin and chlorophyll metabolism	36	synthase	ec:4.2.1.24	2	THRIPS_11_08_2011_06394, THRIPS_11_08_2011_26456	map00860	map00860_20130420154205.png
Porphyrin and chlorophyll metabolism	36	dehydrogenase	ec:1.3.99.22	1	THRIPS_11_08_2011_03937	map00860	map00860_20130420154205.png
Porphyrin and chlorophyll metabolism	36	2,1-aminomutase	ec:5.4.3.8	1	THRIPS_11_08_2011_30972	map00860	map00860_20130420154205.png
Porphyrin and chlorophyll metabolism	36	phosphoribosyltransferase	ec:2.4.2.21	1	THRIPS_11_08_2011_17457	map00860	map00860_20130420154205.png
Porphyrin and chlorophyll metabolism	36	beta-glucuronide glucuronohydrolase glucuronidase	ec:3.2.1.31	2	THRIPS_11_08_2011_04747, THRIPS_11_08_2011_05510	map00860	map00860_20130420154205.png
Porphyrin and chlorophyll metabolism	36	synthase	ec:4.4.1.17	1	THRIPS_11_08_2011_25678	map00860	map00860_20130420154205.png
Porphyrin and chlorophyll metabolism	36	oxygenase	ec:1.14.99.3	1	THRIPS_11_08_2011_05362	map00860	map00860_20130420154205.png
Porphyrin and chlorophyll metabolism	36	synthase	ec:2.3.1.37	3	THRIPS_11_08_2011_02274, THRIPS_11_08_2011_14258, THRIPS_11_08_2011_14262	map00860	map00860_20130420154205.png
Porphyrin and chlorophyll metabolism	36	synthase	ec:2.5.1.61	1	THRIPS_11_08_2011_26935	map00860	map00860_20130420154205.png
Porphyrin and chlorophyll metabolism	36	1-naphthol glucuronyltransferase	ec:2.4.1.17	4	THRIPS_11_08_2011_00753, THRIPS_11_08_2011_04342, THRIPS_11_08_2011_18098, THRIPS_11_08_2011_27256	map00860	map00860_20130420154205.png
Porphyrin and chlorophyll metabolism	36	ligase	ec:6.1.1.17	6	THRIPS_11_08_2011_02096, THRIPS_11_08_2011_02335, THRIPS_11_08_2011_21391, THRIPS_11_08_2011_22560, THRIPS_11_08_2011_22561, THRIPS_11_08_2011_29858	map00860	map00860_20130420154205.png
Porphyrin and chlorophyll metabolism	36	oxidase	ec:1.3.3.4	1	THRIPS_11_08_2011_08188	map00860	map00860_20130420154205.png
Porphyrin and chlorophyll metabolism	36	oxidase	ec:1.3.3.3	3	THRIPS_11_08_2011_03937, THRIPS_11_08_2011_06284, THRIPS_11_08_2011_08189	map00860	map00860_20130420154205.png
Porphyrin and chlorophyll metabolism	36	ceruloplasmin	ec:1.16.3.1	1	THRIPS_11_08_2011_19430	map00860	map00860_20130420154205.png
Porphyrin and chlorophyll metabolism	36	reductase	ec:1.3.1.24	1	THRIPS_11_08_2011_10786	map00860	map00860_20130420154205.png
Glycosphingolipid biosynthesis - ganglio series	11	hexosaminidase	ec:3.2.1.52	5	THRIPS_11_08_2011_04313, THRIPS_11_08_2011_11405, THRIPS_11_08_2011_14691, THRIPS_11_08_2011_14886, THRIPS_11_08_2011_22983	map00604	map00604_20130420154206.png
Glycosphingolipid biosynthesis - ganglio series	11	lactase (ambiguous)	ec:3.2.1.23	6	THRIPS_11_08_2011_00090, THRIPS_11_08_2011_01524, THRIPS_11_08_2011_13467, THRIPS_11_08_2011_16212, THRIPS_11_08_2011_17428, THRIPS_11_08_2011_26857	map00604	map00604_20130420154206.png
Glycosphingolipid biosynthesis - globo series	9	hexosaminidase	ec:3.2.1.52	5	THRIPS_11_08_2011_04313, THRIPS_11_08_2011_11405, THRIPS_11_08_2011_14691, THRIPS_11_08_2011_14886, THRIPS_11_08_2011_22983	map00603	map00603_20130420154208.png
Glycosphingolipid biosynthesis - globo series	9	alpha-acetylgalactosaminidase	ec:3.2.1.49	2	THRIPS_11_08_2011_23339, THRIPS_11_08_2011_23340	map00603	map00603_20130420154208.png
Glycosphingolipid biosynthesis - globo series	9	melibiase	ec:3.2.1.22	3	THRIPS_11_08_2011_23339, THRIPS_11_08_2011_23340, THRIPS_11_08_2011_31814	map00603	map00603_20130420154208.png
Glycosphingolipid biosynthesis - globo series	9	2-alpha-L-fucosyltransferase	ec:2.4.1.69	1	THRIPS_11_08_2011_26985	map00603	map00603_20130420154208.png
Cysteine and methionine metabolism	33	decarboxylase	ec:4.1.1.50	2	THRIPS_11_08_2011_17723, THRIPS_11_08_2011_28049	map00270	map00270_20130420154214.png
Cysteine and methionine metabolism	33	isomerase	ec:5.3.1.23	1	THRIPS_11_08_2011_25590	map00270	map00270_20130420154214.png
Cysteine and methionine metabolism	33	beta-synthase	ec:4.2.1.22	5	THRIPS_11_08_2011_05197, THRIPS_11_08_2011_19026, THRIPS_11_08_2011_25008, THRIPS_11_08_2011_26618, THRIPS_11_08_2011_29394	map00270	map00270_20130420154214.png
Cysteine and methionine metabolism	33	phosphorylase	ec:2.4.2.28	2	THRIPS_11_08_2011_06601, THRIPS_11_08_2011_08444	map00270	map00270_20130420154214.png
Cysteine and methionine metabolism	33	dehydrogenase	ec:1.1.1.3	1	THRIPS_11_08_2011_00857	map00270	map00270_20130420154214.png
Cysteine and methionine metabolism	33	synthase	ec:3.1.3.77	1	THRIPS_11_08_2011_13722	map00270	map00270_20130420154214.png
Cysteine and methionine metabolism	33	(cytosine-5-)-methyltransferase	ec:2.1.1.37	2	THRIPS_11_08_2011_05822, THRIPS_11_08_2011_17587	map00270	map00270_20130420154214.png
Cysteine and methionine metabolism	33	adenosyltransferase	ec:2.5.1.6	3	THRIPS_11_08_2011_22793, THRIPS_11_08_2011_22794, THRIPS_11_08_2011_23375	map00270	map00270_20130420154214.png
Cysteine and methionine metabolism	33	synthase	ec:2.1.1.13	1	THRIPS_11_08_2011_22727	map00270	map00270_20130420154214.png
Cysteine and methionine metabolism	33	S-methyltransferase	ec:2.1.1.10	2	THRIPS_11_08_2011_15304, THRIPS_11_08_2011_22727	map00270	map00270_20130420154214.png
Cysteine and methionine metabolism	33	kinase	ec:2.7.2.4	1	THRIPS_11_08_2011_00857	map00270	map00270_20130420154214.png
Cysteine and methionine metabolism	33	O-acetyltransferase	ec:2.3.1.30	1	THRIPS_11_08_2011_00008	map00270	map00270_20130420154214.png
Cysteine and methionine metabolism	33	S-adenosylhomocysteine synthase	ec:3.3.1.1	2	THRIPS_11_08_2011_01253, THRIPS_11_08_2011_06429	map00270	map00270_20130420154214.png
Cysteine and methionine metabolism	33	beta-lyase	ec:4.4.1.8	2	THRIPS_11_08_2011_02055, THRIPS_11_08_2011_03878	map00270	map00270_20130420154214.png
Cysteine and methionine metabolism	33	gamma-lyase	ec:4.4.1.1	2	THRIPS_11_08_2011_02055, THRIPS_11_08_2011_03878	map00270	map00270_20130420154214.png
Cysteine and methionine metabolism	33	dioxygenase [iron(II)-requiring]	ec:1.13.11.54	1	THRIPS_11_08_2011_04517	map00270	map00270_20130420154214.png
Cysteine and methionine metabolism	33	gamma-synthase	ec:2.5.1.48	2	THRIPS_11_08_2011_02055, THRIPS_11_08_2011_03878	map00270	map00270_20130420154214.png
Cysteine and methionine metabolism	33	synthase	ec:2.5.1.47	2	THRIPS_11_08_2011_25008, THRIPS_11_08_2011_26618	map00270	map00270_20130420154214.png
Cysteine and methionine metabolism	33	dehydrogenase	ec:1.1.1.27	1	THRIPS_11_08_2011_09471	map00270	map00270_20130420154214.png
Cysteine and methionine metabolism	33	dioxygenase	ec:1.13.11.20	1	THRIPS_11_08_2011_08284	map00270	map00270_20130420154214.png
Cysteine and methionine metabolism	33	synthase	ec:2.5.1.22	2	THRIPS_11_08_2011_21177, THRIPS_11_08_2011_24224	map00270	map00270_20130420154214.png
Cysteine and methionine metabolism	33	synthase	ec:2.5.1.16	3	THRIPS_11_08_2011_17122, THRIPS_11_08_2011_21177, THRIPS_11_08_2011_24224	map00270	map00270_20130420154214.png
Cysteine and methionine metabolism	33	transaminase	ec:2.6.1.1	3	THRIPS_11_08_2011_21708, THRIPS_11_08_2011_21709, THRIPS_11_08_2011_23419	map00270	map00270_20130420154214.png
Glycosphingolipid biosynthesis - lacto and neolacto series	4	beta-1,6-N-acetylglucosaminyl-transferase	ec:2.4.1.150	1	THRIPS_11_08_2011_23233	map00601	map00601_20130420154216.png
Glycosphingolipid biosynthesis - lacto and neolacto series	4	beta-1,3-N-acetylglucosaminyltransferase	ec:2.4.1.149	3	THRIPS_11_08_2011_06842, THRIPS_11_08_2011_23233, THRIPS_11_08_2011_30341	map00601	map00601_20130420154216.png
Glycosphingolipid biosynthesis - lacto and neolacto series	4	2-alpha-L-fucosyltransferase	ec:2.4.1.69	1	THRIPS_11_08_2011_26985	map00601	map00601_20130420154216.png
Nicotinate and nicotinamide metabolism	28	transhydrogenase (AB-specific)	ec:1.6.1.2	2	THRIPS_11_08_2011_13782, THRIPS_11_08_2011_16591	map00760	map00760_20130420154220.png
Nicotinate and nicotinamide metabolism	28	transhydrogenase (B-specific)	ec:1.6.1.1	4	THRIPS_11_08_2011_10675, THRIPS_11_08_2011_13782, THRIPS_11_08_2011_16591, THRIPS_11_08_2011_23194	map00760	map00760_20130420154220.png
Nicotinate and nicotinamide metabolism	28	oxidase	ec:1.4.3.16	1	THRIPS_11_08_2011_30835	map00760	map00760_20130420154220.png
Nicotinate and nicotinamide metabolism	28	diphosphorylase (carboxylating)	ec:2.4.2.19	1	THRIPS_11_08_2011_15547	map00760	map00760_20130420154220.png
Nicotinate and nicotinamide metabolism	28	phosphoribosyltransferase	ec:2.4.2.11	1	THRIPS_11_08_2011_21026	map00760	map00760_20130420154220.png
Nicotinate and nicotinamide metabolism	28	synthase (glutamine-hydrolysing)	ec:6.3.5.1	5	THRIPS_11_08_2011_01068, THRIPS_11_08_2011_07870, THRIPS_11_08_2011_21410, THRIPS_11_08_2011_23812, THRIPS_11_08_2011_31899	map00760	map00760_20130420154220.png
Nicotinate and nicotinamide metabolism	28	adenylyltransferase	ec:2.7.7.1	3	THRIPS_11_08_2011_12203, THRIPS_11_08_2011_12360, THRIPS_11_08_2011_21214	map00760	map00760_20130420154220.png
Nicotinate and nicotinamide metabolism	28	oxidase	ec:1.2.3.1	1	THRIPS_11_08_2011_16423	map00760	map00760_20130420154220.png
Nicotinate and nicotinamide metabolism	28	phosphorylase	ec:2.4.2.1	1	THRIPS_11_08_2011_23068	map00760	map00760_20130420154220.png
Nicotinate and nicotinamide metabolism	28	adenylyltransferase	ec:2.7.7.18	3	THRIPS_11_08_2011_12203, THRIPS_11_08_2011_21214, THRIPS_11_08_2011_24714	map00760	map00760_20130420154220.png
Nicotinate and nicotinamide metabolism	28	nicotinamide deaminase	ec:3.5.1.19	1	THRIPS_11_08_2011_07779	map00760	map00760_20130420154220.png
Nicotinate and nicotinamide metabolism	28	uridine 5'-nucleotidase	ec:3.1.3.5	8	THRIPS_11_08_2011_00108, THRIPS_11_08_2011_01413, THRIPS_11_08_2011_03417, THRIPS_11_08_2011_03647, THRIPS_11_08_2011_11884, THRIPS_11_08_2011_22024, THRIPS_11_08_2011_22495, THRIPS_11_08_2011_25727	map00760	map00760_20130420154220.png
Nicotinate and nicotinamide metabolism	28	diphosphatase	ec:3.6.1.22	1	THRIPS_11_08_2011_22989	map00760	map00760_20130420154220.png
Nicotinate and nicotinamide metabolism	28	synthase	ec:6.3.1.5	5	THRIPS_11_08_2011_01068, THRIPS_11_08_2011_07870, THRIPS_11_08_2011_21410, THRIPS_11_08_2011_23812, THRIPS_11_08_2011_31899	map00760	map00760_20130420154220.png
Nicotinate and nicotinamide metabolism	28	kinase	ec:2.7.1.22	1	THRIPS_11_08_2011_12360	map00760	map00760_20130420154220.png
Sphingolipid metabolism	45	phosphodiesterase D	ec:3.1.4.41	1	THRIPS_11_08_2011_11308	map00600	map00600_20130420154224.png
Sphingolipid metabolism	45	phosphodiesterase	ec:3.1.4.12	8	THRIPS_11_08_2011_07341, THRIPS_11_08_2011_07677, THRIPS_11_08_2011_11833, THRIPS_11_08_2011_14054, THRIPS_11_08_2011_17808, THRIPS_11_08_2011_28107, THRIPS_11_08_2011_30886, THRIPS_11_08_2011_31944	map00600	map00600_20130420154224.png
Sphingolipid metabolism	45	synthase	ec:2.7.8.27	2	THRIPS_11_08_2011_11744, THRIPS_11_08_2011_23428	map00600	map00600_20130420154224.png
Sphingolipid metabolism	45	psychosine hydrolase	ec:3.2.1.45	6	THRIPS_11_08_2011_00402, THRIPS_11_08_2011_00919, THRIPS_11_08_2011_02053, THRIPS_11_08_2011_03774, THRIPS_11_08_2011_03775, THRIPS_11_08_2011_26757	map00600	map00600_20130420154224.png
Sphingolipid metabolism	45	lactase (ambiguous)	ec:3.2.1.23	6	THRIPS_11_08_2011_00090, THRIPS_11_08_2011_01524, THRIPS_11_08_2011_13467, THRIPS_11_08_2011_16212, THRIPS_11_08_2011_17428, THRIPS_11_08_2011_26857	map00600	map00600_20130420154224.png
Sphingolipid metabolism	45	melibiase	ec:3.2.1.22	3	THRIPS_11_08_2011_23339, THRIPS_11_08_2011_23340, THRIPS_11_08_2011_31814	map00600	map00600_20130420154224.png
Sphingolipid metabolism	45	reductase	ec:1.1.1.102	2	THRIPS_11_08_2011_12161, THRIPS_11_08_2011_27045	map00600	map00600_20130420154224.png
Sphingolipid metabolism	45	C-palmitoyltransferase	ec:2.3.1.50	3	THRIPS_11_08_2011_06600, THRIPS_11_08_2011_07505, THRIPS_11_08_2011_24127	map00600	map00600_20130420154224.png
Sphingolipid metabolism	45	glucosyltransferase	ec:2.4.1.80	2	THRIPS_11_08_2011_10138, THRIPS_11_08_2011_26349	map00600	map00600_20130420154224.png
Sphingolipid metabolism	45	acylsphingosine deacylase	ec:3.5.1.23	1	THRIPS_11_08_2011_03236	map00600	map00600_20130420154224.png
Sphingolipid metabolism	45	N-acyltransferase	ec:2.3.1.24	2	THRIPS_11_08_2011_25072, THRIPS_11_08_2011_25073	map00600	map00600_20130420154224.png
Sphingolipid metabolism	45	phosphatase	ec:3.1.3.4	6	THRIPS_11_08_2011_02656, THRIPS_11_08_2011_11280, THRIPS_11_08_2011_19055, THRIPS_11_08_2011_19057, THRIPS_11_08_2011_22112, THRIPS_11_08_2011_23668	map00600	map00600_20130420154224.png
Sphingolipid metabolism	45	aldolase	ec:4.1.2.27	1	THRIPS_11_08_2011_05776	map00600	map00600_20130420154224.png
Sphingolipid metabolism	45	kinase	ec:2.7.1.138	1	THRIPS_11_08_2011_24608	map00600	map00600_20130420154224.png
Sphingolipid metabolism	45	cholinephosphotransferase	ec:2.7.8.3	2	THRIPS_11_08_2011_11744, THRIPS_11_08_2011_23428	map00600	map00600_20130420154224.png
Sphingolipid metabolism	45	kinase	ec:2.7.1.91	1	THRIPS_11_08_2011_13540	map00600	map00600_20130420154224.png
C5-Branched dibasic acid metabolism	7	synthase	ec:2.2.1.6	3	THRIPS_11_08_2011_13259, THRIPS_11_08_2011_13304, THRIPS_11_08_2011_16497	map00660	map00660_20130420154226.png
C5-Branched dibasic acid metabolism	7	ligase (ADP-forming)	ec:6.2.1.5	4	THRIPS_11_08_2011_03899, THRIPS_11_08_2011_14236, THRIPS_11_08_2011_23792, THRIPS_11_08_2011_26213	map00660	map00660_20130420154226.png
Glycolysis / Gluconeogenesis	81	phosphohexokinase	ec:2.7.1.11	4	THRIPS_11_08_2011_01755, THRIPS_11_08_2011_13165, THRIPS_11_08_2011_25447, THRIPS_11_08_2011_25449	map00010	map00010_20130420154231.png
Glycolysis / Gluconeogenesis	81	carboxykinase (GTP)	ec:4.1.1.32	3	THRIPS_11_08_2011_26789, THRIPS_11_08_2011_26790, THRIPS_11_08_2011_30690	map00010	map00010_20130420154231.png
Glycolysis / Gluconeogenesis	81	isomerase	ec:5.3.1.9	2	THRIPS_11_08_2011_21307, THRIPS_11_08_2011_22973	map00010	map00010_20130420154231.png
Glycolysis / Gluconeogenesis	81	isomerase	ec:5.3.1.1	2	THRIPS_11_08_2011_04984, THRIPS_11_08_2011_13400	map00010	map00010_20130420154231.png
Glycolysis / Gluconeogenesis	81	glucokinase (phosphorylating)	ec:2.7.1.2	4	THRIPS_11_08_2011_00742, THRIPS_11_08_2011_13285, THRIPS_11_08_2011_22079, THRIPS_11_08_2011_22080	map00010	map00010_20130420154231.png
Glycolysis / Gluconeogenesis	81	hexokinase type IV glucokinase	ec:2.7.1.1	2	THRIPS_11_08_2011_15700, THRIPS_11_08_2011_25487	map00010	map00010_20130420154231.png
Glycolysis / Gluconeogenesis	81	hydratase	ec:4.2.1.11	4	THRIPS_11_08_2011_01021, THRIPS_11_08_2011_15445, THRIPS_11_08_2011_25235, THRIPS_11_08_2011_25236	map00010	map00010_20130420154231.png
Glycolysis / Gluconeogenesis	81	phospho-beta-glucosidase A	ec:3.2.1.86	1	THRIPS_11_08_2011_13029	map00010	map00010_20130420154231.png
Glycolysis / Gluconeogenesis	81	dehydrogenase (NADP+)	ec:1.1.1.2	9	THRIPS_11_08_2011_08251, THRIPS_11_08_2011_12552, THRIPS_11_08_2011_23355, THRIPS_11_08_2011_23356, THRIPS_11_08_2011_23357, THRIPS_11_08_2011_23358, THRIPS_11_08_2011_23359, THRIPS_11_08_2011_24910, THRIPS_11_08_2011_26433	map00010	map00010_20130420154231.png
Glycolysis / Gluconeogenesis	81	dehydrogenase	ec:1.1.1.1	2	THRIPS_11_08_2011_11223, THRIPS_11_08_2011_15017	map00010	map00010_20130420154231.png
Glycolysis / Gluconeogenesis	81	phosphatase	ec:3.1.3.13	1	THRIPS_11_08_2011_26740	map00010	map00010_20130420154231.png
Glycolysis / Gluconeogenesis	81	hexose diphosphatase	ec:3.1.3.11	2	THRIPS_11_08_2011_21085, THRIPS_11_08_2011_30011	map00010	map00010_20130420154231.png
Glycolysis / Gluconeogenesis	81	ligase	ec:6.2.1.1	1	THRIPS_11_08_2011_11080	map00010	map00010_20130420154231.png
Glycolysis / Gluconeogenesis	81	kinase	ec:2.7.2.3	1	THRIPS_11_08_2011_15860	map00010	map00010_20130420154231.png
Glycolysis / Gluconeogenesis	81	decarboxylase	ec:4.1.1.1	2	THRIPS_11_08_2011_16152, THRIPS_11_08_2011_22340	map00010	map00010_20130420154231.png
Glycolysis / Gluconeogenesis	81	acetyltransferase	ec:2.3.1.12	5	THRIPS_11_08_2011_12049, THRIPS_11_08_2011_16209, THRIPS_11_08_2011_21112, THRIPS_11_08_2011_21113, THRIPS_11_08_2011_21114	map00010	map00010_20130420154231.png
Glycolysis / Gluconeogenesis	81	dehydrogenase [NAD(P)+]	ec:1.2.1.5	5	THRIPS_11_08_2011_03548, THRIPS_11_08_2011_03549, THRIPS_11_08_2011_06836, THRIPS_11_08_2011_11457, THRIPS_11_08_2011_11869	map00010	map00010_20130420154231.png
Glycolysis / Gluconeogenesis	81	dehydrogenase (NAD+)	ec:1.2.1.3	13	THRIPS_11_08_2011_00301, THRIPS_11_08_2011_00992, THRIPS_11_08_2011_03548, THRIPS_11_08_2011_03549, THRIPS_11_08_2011_06836, THRIPS_11_08_2011_11457, THRIPS_11_08_2011_11869, THRIPS_11_08_2011_23355, THRIPS_11_08_2011_23356, THRIPS_11_08_2011_23357, THRIPS_11_08_2011_23358, THRIPS_11_08_2011_23359, THRIPS_11_08_2011_29126	map00010	map00010_20130420154231.png
Glycolysis / Gluconeogenesis	81	aldolase	ec:4.1.2.13	3	THRIPS_11_08_2011_02260, THRIPS_11_08_2011_02261, THRIPS_11_08_2011_02262	map00010	map00010_20130420154231.png
Glycolysis / Gluconeogenesis	81	dehydrogenase	ec:1.1.1.27	1	THRIPS_11_08_2011_09471	map00010	map00010_20130420154231.png
Glycolysis / Gluconeogenesis	81	dehydrogenase (acetyl-transferring)	ec:1.2.4.1	4	THRIPS_11_08_2011_10638, THRIPS_11_08_2011_10639, THRIPS_11_08_2011_14979, THRIPS_11_08_2011_26853	map00010	map00010_20130420154231.png
Glycolysis / Gluconeogenesis	81	dehydrogenase	ec:1.8.1.4	4	THRIPS_11_08_2011_01215, THRIPS_11_08_2011_01216, THRIPS_11_08_2011_04525, THRIPS_11_08_2011_15802	map00010	map00010_20130420154231.png
Glycolysis / Gluconeogenesis	81	dehydrogenase (phosphorylating)	ec:1.2.1.12	3	THRIPS_11_08_2011_10591, THRIPS_11_08_2011_17145, THRIPS_11_08_2011_25970	map00010	map00010_20130420154231.png
Glycolysis / Gluconeogenesis	81	phosphotransferase	ec:2.7.1.69	4	THRIPS_11_08_2011_01930, THRIPS_11_08_2011_14425, THRIPS_11_08_2011_14933, THRIPS_11_08_2011_26830	map00010	map00010_20130420154231.png
Glycolysis / Gluconeogenesis	81	mutase	ec:5.4.2.4	1	THRIPS_11_08_2011_26740	map00010	map00010_20130420154231.png
Glycolysis / Gluconeogenesis	81	glucose phosphomutase	ec:5.4.2.2	7	THRIPS_11_08_2011_00385, THRIPS_11_08_2011_04843, THRIPS_11_08_2011_10608, THRIPS_11_08_2011_13511, THRIPS_11_08_2011_16081, THRIPS_11_08_2011_21318, THRIPS_11_08_2011_27494	map00010	map00010_20130420154231.png
Glycolysis / Gluconeogenesis	81	kinase	ec:2.7.1.40	2	THRIPS_11_08_2011_08107, THRIPS_11_08_2011_08108	map00010	map00010_20130420154231.png
Starch and sucrose metabolism	78	decarboxylase	ec:4.1.1.35	2	THRIPS_11_08_2011_08290, THRIPS_11_08_2011_30128	map00500	map00500_20130420154236.png
Starch and sucrose metabolism	78	muscle phosphorylase a and b	ec:2.4.1.1	2	THRIPS_11_08_2011_06601, THRIPS_11_08_2011_08444	map00500	map00500_20130420154236.png
Starch and sucrose metabolism	78	isomerase	ec:5.3.1.9	2	THRIPS_11_08_2011_21307, THRIPS_11_08_2011_22973	map00500	map00500_20130420154236.png
Starch and sucrose metabolism	78	glucokinase (phosphorylating)	ec:2.7.1.2	4	THRIPS_11_08_2011_00742, THRIPS_11_08_2011_13285, THRIPS_11_08_2011_22079, THRIPS_11_08_2011_22080	map00500	map00500_20130420154236.png
Starch and sucrose metabolism	78	hexokinase type IV glucokinase	ec:2.7.1.1	2	THRIPS_11_08_2011_15700, THRIPS_11_08_2011_25487	map00500	map00500_20130420154236.png
Starch and sucrose metabolism	78	1,4-alpha-glucosidase	ec:3.2.1.3	2	THRIPS_11_08_2011_20853, THRIPS_11_08_2011_26945	map00500	map00500_20130420154236.png
Starch and sucrose metabolism	78	amylo-1,6-glucosidase	ec:3.2.1.33	2	THRIPS_11_08_2011_05357, THRIPS_11_08_2011_06751	map00500	map00500_20130420154236.png
Starch and sucrose metabolism	78	beta-glucuronide glucuronohydrolase glucuronidase	ec:3.2.1.31	2	THRIPS_11_08_2011_04747, THRIPS_11_08_2011_05510	map00500	map00500_20130420154236.png
Starch and sucrose metabolism	78	trehalase	ec:3.2.1.28	2	THRIPS_11_08_2011_02660, THRIPS_11_08_2011_30063	map00500	map00500_20130420154236.png
Starch and sucrose metabolism	78	gentiobiase	ec:3.2.1.21	15	THRIPS_11_08_2011_00089, THRIPS_11_08_2011_00090, THRIPS_11_08_2011_01524, THRIPS_11_08_2011_03550, THRIPS_11_08_2011_06701, THRIPS_11_08_2011_09365, THRIPS_11_08_2011_09991, THRIPS_11_08_2011_10940, THRIPS_11_08_2011_13467, THRIPS_11_08_2011_16212, THRIPS_11_08_2011_17428, THRIPS_11_08_2011_19862, THRIPS_11_08_2011_21606, THRIPS_11_08_2011_25536, THRIPS_11_08_2011_26857	map00500	map00500_20130420154236.png
Starch and sucrose metabolism	78	maltase	ec:3.2.1.20	4	THRIPS_11_08_2011_03512, THRIPS_11_08_2011_05009, THRIPS_11_08_2011_09239, THRIPS_11_08_2011_24191	map00500	map00500_20130420154236.png
Starch and sucrose metabolism	78	uridylyltransferase	ec:2.7.7.9	7	THRIPS_11_08_2011_01342, THRIPS_11_08_2011_01481, THRIPS_11_08_2011_03241, THRIPS_11_08_2011_07085, THRIPS_11_08_2011_07086, THRIPS_11_08_2011_07087, THRIPS_11_08_2011_27399	map00500	map00500_20130420154236.png
Starch and sucrose metabolism	78	trehalose 6-phosphatase	ec:3.1.3.12	5	THRIPS_11_08_2011_10959, THRIPS_11_08_2011_21795, THRIPS_11_08_2011_25182, THRIPS_11_08_2011_25183, THRIPS_11_08_2011_25184	map00500	map00500_20130420154236.png
Starch and sucrose metabolism	78	glucosidase	ec:3.2.1.122	1	THRIPS_11_08_2011_22651	map00500	map00500_20130420154236.png
Starch and sucrose metabolism	78	diphosphatase	ec:3.6.1.21	1	THRIPS_11_08_2011_21313	map00500	map00500_20130420154236.png
Starch and sucrose metabolism	78	disproportionating enzyme	ec:2.4.1.25	2	THRIPS_11_08_2011_05357, THRIPS_11_08_2011_06751	map00500	map00500_20130420154236.png
Starch and sucrose metabolism	78	synthase (glycosyl-transferring)	ec:2.4.1.21	2	THRIPS_11_08_2011_12874, THRIPS_11_08_2011_13175	map00500	map00500_20130420154236.png
Starch and sucrose metabolism	78	branching enzyme	ec:2.4.1.18	2	THRIPS_11_08_2011_13988, THRIPS_11_08_2011_13989	map00500	map00500_20130420154236.png
Starch and sucrose metabolism	78	1-naphthol glucuronyltransferase	ec:2.4.1.17	4	THRIPS_11_08_2011_00753, THRIPS_11_08_2011_04342, THRIPS_11_08_2011_18098, THRIPS_11_08_2011_27256	map00500	map00500_20130420154236.png
Starch and sucrose metabolism	78	synthase (UDP-forming)	ec:2.4.1.15	5	THRIPS_11_08_2011_10959, THRIPS_11_08_2011_21795, THRIPS_11_08_2011_25182, THRIPS_11_08_2011_25183, THRIPS_11_08_2011_25184	map00500	map00500_20130420154236.png
Starch and sucrose metabolism	78	synthase	ec:2.4.1.11	2	THRIPS_11_08_2011_22681, THRIPS_11_08_2011_22682	map00500	map00500_20130420154236.png
Starch and sucrose metabolism	78	6-dehydrogenase	ec:1.1.1.22	4	THRIPS_11_08_2011_10303, THRIPS_11_08_2011_11500, THRIPS_11_08_2011_11828, THRIPS_11_08_2011_11829	map00500	map00500_20130420154236.png
Starch and sucrose metabolism	78	phosphotransferase	ec:2.7.1.69	4	THRIPS_11_08_2011_01930, THRIPS_11_08_2011_14425, THRIPS_11_08_2011_14933, THRIPS_11_08_2011_26830	map00500	map00500_20130420154236.png
Starch and sucrose metabolism	78	glucose phosphomutase	ec:5.4.2.2	7	THRIPS_11_08_2011_00385, THRIPS_11_08_2011_04843, THRIPS_11_08_2011_10608, THRIPS_11_08_2011_13511, THRIPS_11_08_2011_16081, THRIPS_11_08_2011_21318, THRIPS_11_08_2011_27494	map00500	map00500_20130420154236.png
Ether lipid metabolism	27	D	ec:3.1.4.4	4	THRIPS_11_08_2011_00340, THRIPS_11_08_2011_06682, THRIPS_11_08_2011_11697, THRIPS_11_08_2011_20597	map00565	map00565_20130420154238.png
Ether lipid metabolism	27	phosphatase	ec:3.1.3.4	6	THRIPS_11_08_2011_02656, THRIPS_11_08_2011_11280, THRIPS_11_08_2011_19055, THRIPS_11_08_2011_19057, THRIPS_11_08_2011_22112, THRIPS_11_08_2011_23668	map00565	map00565_20130420154238.png
Ether lipid metabolism	27	synthase	ec:2.5.1.26	3	THRIPS_11_08_2011_01955, THRIPS_11_08_2011_17721, THRIPS_11_08_2011_19330	map00565	map00565_20130420154238.png
Ether lipid metabolism	27	cholinephosphotransferase	ec:2.7.8.2	5	THRIPS_11_08_2011_01283, THRIPS_11_08_2011_23816, THRIPS_11_08_2011_25187, THRIPS_11_08_2011_26327, THRIPS_11_08_2011_28127	map00565	map00565_20130420154238.png
Ether lipid metabolism	27	A2	ec:3.1.1.4	9	THRIPS_11_08_2011_02201, THRIPS_11_08_2011_07013, THRIPS_11_08_2011_07014, THRIPS_11_08_2011_07015, THRIPS_11_08_2011_12774, THRIPS_11_08_2011_15071, THRIPS_11_08_2011_23629, THRIPS_11_08_2011_23915, THRIPS_11_08_2011_24582	map00565	map00565_20130420154238.png
Cutin, suberine and wax biosynthesis	5	O-acyltransferase	ec:2.3.1.20	4	THRIPS_11_08_2011_00962, THRIPS_11_08_2011_10433, THRIPS_11_08_2011_17709, THRIPS_11_08_2011_25034	map00073	map00073_20130420154240.png
Cutin, suberine and wax biosynthesis	5	reductase	ec:1.2.1.50	1	THRIPS_11_08_2011_13279	map00073	map00073_20130420154240.png
Glycerophospholipid metabolism	68	phosphodiesterase	ec:3.1.4.46	1	THRIPS_11_08_2011_11927	map00564	map00564_20130420154245.png
Glycerophospholipid metabolism	68	D	ec:3.1.4.4	4	THRIPS_11_08_2011_00340, THRIPS_11_08_2011_06682, THRIPS_11_08_2011_11697, THRIPS_11_08_2011_20597	map00564	map00564_20130420154245.png
Glycerophospholipid metabolism	68	3-phosphatidyltransferase	ec:2.7.8.11	1	THRIPS_11_08_2011_23320	map00564	map00564_20130420154245.png
Glycerophospholipid metabolism	68	dehydrogenase (NAD+)	ec:1.1.1.8	6	THRIPS_11_08_2011_02424, THRIPS_11_08_2011_09315, THRIPS_11_08_2011_09316, THRIPS_11_08_2011_09317, THRIPS_11_08_2011_20491, THRIPS_11_08_2011_20492	map00564	map00564_20130420154245.png
Glycerophospholipid metabolism	68	cytidylyltransferase	ec:2.7.7.41	3	THRIPS_11_08_2011_14628, THRIPS_11_08_2011_23816, THRIPS_11_08_2011_25187	map00564	map00564_20130420154245.png
Glycerophospholipid metabolism	68	cytidylyltransferase	ec:2.7.7.15	4	THRIPS_11_08_2011_24072, THRIPS_11_08_2011_24073, THRIPS_11_08_2011_24074, THRIPS_11_08_2011_32168	map00564	map00564_20130420154245.png
Glycerophospholipid metabolism	68	cytidylyltransferase	ec:2.7.7.14	4	THRIPS_11_08_2011_24072, THRIPS_11_08_2011_24073, THRIPS_11_08_2011_24074, THRIPS_11_08_2011_25584	map00564	map00564_20130420154245.png
Glycerophospholipid metabolism	68	O-acyltransferase	ec:2.3.1.51	8	THRIPS_11_08_2011_02573, THRIPS_11_08_2011_06786, THRIPS_11_08_2011_06787, THRIPS_11_08_2011_06788, THRIPS_11_08_2011_20489, THRIPS_11_08_2011_21448, THRIPS_11_08_2011_21449, THRIPS_11_08_2011_24809	map00564	map00564_20130420154245.png
Glycerophospholipid metabolism	68	O-acyltransferase	ec:2.3.1.43	1	THRIPS_11_08_2011_15998	map00564	map00564_20130420154245.png
Glycerophospholipid metabolism	68	O-acyltransferase	ec:2.3.1.42	2	THRIPS_11_08_2011_00109, THRIPS_11_08_2011_11265	map00564	map00564_20130420154245.png
Glycerophospholipid metabolism	68	O-acyltransferase	ec:2.3.1.23	1	THRIPS_11_08_2011_06501	map00564	map00564_20130420154245.png
Glycerophospholipid metabolism	68	1-O-acyltransferase	ec:2.3.1.15	3	THRIPS_11_08_2011_20384, THRIPS_11_08_2011_21448, THRIPS_11_08_2011_21449	map00564	map00564_20130420154245.png
Glycerophospholipid metabolism	68	phosphatase	ec:3.1.3.4	6	THRIPS_11_08_2011_02656, THRIPS_11_08_2011_11280, THRIPS_11_08_2011_19055, THRIPS_11_08_2011_19057, THRIPS_11_08_2011_22112, THRIPS_11_08_2011_23668	map00564	map00564_20130420154245.png
Glycerophospholipid metabolism	68	kinase (ATP dependent)	ec:2.7.1.107	6	THRIPS_11_08_2011_15125, THRIPS_11_08_2011_20724, THRIPS_11_08_2011_25474, THRIPS_11_08_2011_27580, THRIPS_11_08_2011_28832, THRIPS_11_08_2011_29496	map00564	map00564_20130420154245.png
Glycerophospholipid metabolism	68	cholinephosphotransferase	ec:2.7.8.2	5	THRIPS_11_08_2011_01283, THRIPS_11_08_2011_23816, THRIPS_11_08_2011_25187, THRIPS_11_08_2011_26327, THRIPS_11_08_2011_28127	map00564	map00564_20130420154245.png
Glycerophospholipid metabolism	68	dehydrogenase	ec:1.1.5.3	6	THRIPS_11_08_2011_02424, THRIPS_11_08_2011_09315, THRIPS_11_08_2011_09316, THRIPS_11_08_2011_09317, THRIPS_11_08_2011_20491, THRIPS_11_08_2011_20492	map00564	map00564_20130420154245.png
Glycerophospholipid metabolism	68	kinase	ec:2.7.1.82	5	THRIPS_11_08_2011_02564, THRIPS_11_08_2011_11240, THRIPS_11_08_2011_11241, THRIPS_11_08_2011_22718, THRIPS_11_08_2011_30372	map00564	map00564_20130420154245.png
Glycerophospholipid metabolism	68	true cholinesterase	ec:3.1.1.7	1	THRIPS_11_08_2011_15825	map00564	map00564_20130420154245.png
Glycerophospholipid metabolism	68	lecithinase B	ec:3.1.1.5	6	THRIPS_11_08_2011_01250, THRIPS_11_08_2011_02094, THRIPS_11_08_2011_09604, THRIPS_11_08_2011_15998, THRIPS_11_08_2011_23030, THRIPS_11_08_2011_25397	map00564	map00564_20130420154245.png
Glycerophospholipid metabolism	68	A2	ec:3.1.1.4	9	THRIPS_11_08_2011_02201, THRIPS_11_08_2011_07013, THRIPS_11_08_2011_07014, THRIPS_11_08_2011_07015, THRIPS_11_08_2011_12774, THRIPS_11_08_2011_15071, THRIPS_11_08_2011_23629, THRIPS_11_08_2011_23915, THRIPS_11_08_2011_24582	map00564	map00564_20130420154245.png
Glycerophospholipid metabolism	68	kinase	ec:2.7.1.32	5	THRIPS_11_08_2011_02564, THRIPS_11_08_2011_11240, THRIPS_11_08_2011_11241, THRIPS_11_08_2011_22718, THRIPS_11_08_2011_30372	map00564	map00564_20130420154245.png
Glycosylphosphatidylinositol(GPI)-anchor biosynthesis	2	N-acetylglucosaminyltransferase	ec:2.4.1.198	1	THRIPS_11_08_2011_10559	map00563	map00563_20130420154247.png
Glycosylphosphatidylinositol(GPI)-anchor biosynthesis	2	deacetylase	ec:3.5.1.89	1	THRIPS_11_08_2011_18950	map00563	map00563_20130420154247.png
Synthesis and degradation of ketone bodies	11	CoA-transferase	ec:2.8.3.5	1	THRIPS_11_08_2011_25105	map00072	map00072_20130420154249.png
Synthesis and degradation of ketone bodies	11	lyase	ec:4.1.3.4	3	THRIPS_11_08_2011_00915, THRIPS_11_08_2011_03162, THRIPS_11_08_2011_10538	map00072	map00072_20130420154249.png
Synthesis and degradation of ketone bodies	11	C-acetyltransferase	ec:2.3.1.9	4	THRIPS_11_08_2011_01590, THRIPS_11_08_2011_02303, THRIPS_11_08_2011_19642, THRIPS_11_08_2011_26035	map00072	map00072_20130420154249.png
Synthesis and degradation of ketone bodies	11	synthase	ec:2.3.3.10	3	THRIPS_11_08_2011_03958, THRIPS_11_08_2011_13299, THRIPS_11_08_2011_15233	map00072	map00072_20130420154249.png
Inositol phosphate metabolism	79	phospholipase C	ec:3.1.4.11	15	THRIPS_11_08_2011_05051, THRIPS_11_08_2011_05407, THRIPS_11_08_2011_08263, THRIPS_11_08_2011_10253, THRIPS_11_08_2011_14162, THRIPS_11_08_2011_17902, THRIPS_11_08_2011_19827, THRIPS_11_08_2011_20101, THRIPS_11_08_2011_20834, THRIPS_11_08_2011_22238, THRIPS_11_08_2011_23965, THRIPS_11_08_2011_25317, THRIPS_11_08_2011_27664, THRIPS_11_08_2011_29332, THRIPS_11_08_2011_30115	map00562	map00562_20130420154253.png
Inositol phosphate metabolism	79	3-phosphatidyltransferase	ec:2.7.8.11	1	THRIPS_11_08_2011_23320	map00562	map00562_20130420154253.png
Inositol phosphate metabolism	79	isomerase	ec:5.3.1.1	2	THRIPS_11_08_2011_04984, THRIPS_11_08_2011_13400	map00562	map00562_20130420154253.png
Inositol phosphate metabolism	79	oxygenase	ec:1.13.99.1	3	THRIPS_11_08_2011_06079, THRIPS_11_08_2011_22156, THRIPS_11_08_2011_25005	map00562	map00562_20130420154253.png
Inositol phosphate metabolism	79	3-phosphatase	ec:3.1.3.67	2	THRIPS_11_08_2011_22888, THRIPS_11_08_2011_24174	map00562	map00562_20130420154253.png
Inositol phosphate metabolism	79	4-phosphatase	ec:3.1.3.66	1	THRIPS_11_08_2011_08952	map00562	map00562_20130420154253.png
Inositol phosphate metabolism	79	inositol-1,3-bisphosphate 3-phosphatase	ec:3.1.3.64	15	THRIPS_11_08_2011_03192, THRIPS_11_08_2011_04090, THRIPS_11_08_2011_04817, THRIPS_11_08_2011_05005, THRIPS_11_08_2011_06921, THRIPS_11_08_2011_10594, THRIPS_11_08_2011_12329, THRIPS_11_08_2011_14388, THRIPS_11_08_2011_16772, THRIPS_11_08_2011_18216, THRIPS_11_08_2011_19857, THRIPS_11_08_2011_22888, THRIPS_11_08_2011_24174, THRIPS_11_08_2011_25518, THRIPS_11_08_2011_29707	map00562	map00562_20130420154253.png
Inositol phosphate metabolism	79	5-phosphatase	ec:3.1.3.56	5	THRIPS_11_08_2011_03645, THRIPS_11_08_2011_07567, THRIPS_11_08_2011_09607, THRIPS_11_08_2011_10528, THRIPS_11_08_2011_11423	map00562	map00562_20130420154253.png
Inositol phosphate metabolism	79	5-phosphatase	ec:3.1.3.36	3	THRIPS_11_08_2011_15719, THRIPS_11_08_2011_18185, THRIPS_11_08_2011_25766	map00562	map00562_20130420154253.png
Inositol phosphate metabolism	79	phosphatase	ec:3.1.3.25	2	THRIPS_11_08_2011_08111, THRIPS_11_08_2011_11813	map00562	map00562_20130420154253.png
Inositol phosphate metabolism	79	5/6-kinase	ec:2.7.1.159	1	THRIPS_11_08_2011_02006	map00562	map00562_20130420154253.png
Inositol phosphate metabolism	79	3-kinase	ec:2.7.1.154	2	THRIPS_11_08_2011_06659, THRIPS_11_08_2011_08145	map00562	map00562_20130420154253.png
Inositol phosphate metabolism	79	3-kinase	ec:2.7.1.153	4	THRIPS_11_08_2011_10169, THRIPS_11_08_2011_11401, THRIPS_11_08_2011_20037, THRIPS_11_08_2011_25223	map00562	map00562_20130420154253.png
Inositol phosphate metabolism	79	4-kinase	ec:2.7.1.149	2	THRIPS_11_08_2011_04286, THRIPS_11_08_2011_05744	map00562	map00562_20130420154253.png
Inositol phosphate metabolism	79	3-kinase	ec:2.7.1.137	11	THRIPS_11_08_2011_06659, THRIPS_11_08_2011_10169, THRIPS_11_08_2011_11401, THRIPS_11_08_2011_11600, THRIPS_11_08_2011_13508, THRIPS_11_08_2011_15091, THRIPS_11_08_2011_20037, THRIPS_11_08_2011_23044, THRIPS_11_08_2011_23993, THRIPS_11_08_2011_25223, THRIPS_11_08_2011_31148	map00562	map00562_20130420154253.png
Inositol phosphate metabolism	79	1-kinase	ec:2.7.1.134	1	THRIPS_11_08_2011_02006	map00562	map00562_20130420154253.png
Inositol phosphate metabolism	79	3-kinase	ec:2.7.1.127	3	THRIPS_11_08_2011_11848, THRIPS_11_08_2011_19120, THRIPS_11_08_2011_19889	map00562	map00562_20130420154253.png
Inositol phosphate metabolism	79	dehydrogenase (acetylating)	ec:1.2.1.18	2	THRIPS_11_08_2011_01204, THRIPS_11_08_2011_03148	map00562	map00562_20130420154253.png
Inositol phosphate metabolism	79	5-kinase	ec:2.7.1.68	7	THRIPS_11_08_2011_04286, THRIPS_11_08_2011_04722, THRIPS_11_08_2011_05744, THRIPS_11_08_2011_07194, THRIPS_11_08_2011_09025, THRIPS_11_08_2011_23714, THRIPS_11_08_2011_29529	map00562	map00562_20130420154253.png
Inositol phosphate metabolism	79	4-kinase	ec:2.7.1.67	7	THRIPS_11_08_2011_00756, THRIPS_11_08_2011_02981, THRIPS_11_08_2011_20078, THRIPS_11_08_2011_21343, THRIPS_11_08_2011_22020, THRIPS_11_08_2011_22942, THRIPS_11_08_2011_24412	map00562	map00562_20130420154253.png
Fatty acid metabolism	56	hydratase	ec:4.2.1.74	6	THRIPS_11_08_2011_02303, THRIPS_11_08_2011_22367, THRIPS_11_08_2011_22368, THRIPS_11_08_2011_22551, THRIPS_11_08_2011_22552, THRIPS_11_08_2011_22553	map00071	map00071_20130420154257.png
Fatty acid metabolism	56	hydratase	ec:4.2.1.17	6	THRIPS_11_08_2011_02303, THRIPS_11_08_2011_08443, THRIPS_11_08_2011_14541, THRIPS_11_08_2011_21420, THRIPS_11_08_2011_22367, THRIPS_11_08_2011_22368	map00071	map00071_20130420154257.png
Fatty acid metabolism	56	1-monooxygenase	ec:1.14.15.3	1	THRIPS_11_08_2011_13753	map00071	map00071_20130420154257.png
Fatty acid metabolism	56	dehydrogenase	ec:1.1.1.1	2	THRIPS_11_08_2011_11223, THRIPS_11_08_2011_15017	map00071	map00071_20130420154257.png
Fatty acid metabolism	56	ligase	ec:6.2.1.3	11	THRIPS_11_08_2011_01330, THRIPS_11_08_2011_01593, THRIPS_11_08_2011_08675, THRIPS_11_08_2011_09071, THRIPS_11_08_2011_11080, THRIPS_11_08_2011_13161, THRIPS_11_08_2011_22467, THRIPS_11_08_2011_22468, THRIPS_11_08_2011_22469, THRIPS_11_08_2011_24193, THRIPS_11_08_2011_25195	map00071	map00071_20130420154257.png
Fatty acid metabolism	56	O-palmitoyltransferase	ec:2.3.1.21	6	THRIPS_11_08_2011_19040, THRIPS_11_08_2011_20577, THRIPS_11_08_2011_22090, THRIPS_11_08_2011_22091, THRIPS_11_08_2011_22092, THRIPS_11_08_2011_25158	map00071	map00071_20130420154257.png
Fatty acid metabolism	56	C-acyltransferase	ec:2.3.1.16	2	THRIPS_11_08_2011_22367, THRIPS_11_08_2011_22368	map00071	map00071_20130420154257.png
Fatty acid metabolism	56	dehydrogenase (NAD+)	ec:1.2.1.3	13	THRIPS_11_08_2011_00301, THRIPS_11_08_2011_00992, THRIPS_11_08_2011_03548, THRIPS_11_08_2011_03549, THRIPS_11_08_2011_06836, THRIPS_11_08_2011_11457, THRIPS_11_08_2011_11869, THRIPS_11_08_2011_23355, THRIPS_11_08_2011_23356, THRIPS_11_08_2011_23357, THRIPS_11_08_2011_23358, THRIPS_11_08_2011_23359, THRIPS_11_08_2011_29126	map00071	map00071_20130420154257.png
Fatty acid metabolism	56	C-acetyltransferase	ec:2.3.1.9	4	THRIPS_11_08_2011_01590, THRIPS_11_08_2011_02303, THRIPS_11_08_2011_19642, THRIPS_11_08_2011_26035	map00071	map00071_20130420154257.png
Fatty acid metabolism	56	dehydrogenase	ec:1.1.1.35	9	THRIPS_11_08_2011_02303, THRIPS_11_08_2011_05026, THRIPS_11_08_2011_08106, THRIPS_11_08_2011_22367, THRIPS_11_08_2011_22368, THRIPS_11_08_2011_22551, THRIPS_11_08_2011_22552, THRIPS_11_08_2011_22553, THRIPS_11_08_2011_25311	map00071	map00071_20130420154257.png
Fatty acid metabolism	56	reductase	ec:1.18.1.3	2	THRIPS_11_08_2011_02472, THRIPS_11_08_2011_19065	map00071	map00071_20130420154257.png
Fatty acid metabolism	56	oxidase	ec:1.3.3.6	2	THRIPS_11_08_2011_02861, THRIPS_11_08_2011_09822	map00071	map00071_20130420154257.png
Fatty acid metabolism	56	dehydrogenase	ec:1.1.1.211	4	THRIPS_11_08_2011_02303, THRIPS_11_08_2011_22367, THRIPS_11_08_2011_22368, THRIPS_11_08_2011_25311	map00071	map00071_20130420154257.png
Fatty acid metabolism	56	monooxygenase	ec:1.14.14.1	3	THRIPS_11_08_2011_21411, THRIPS_11_08_2011_26148, THRIPS_11_08_2011_32092	map00071	map00071_20130420154257.png
Fatty acid metabolism	56	isomerase	ec:5.3.3.8	1	THRIPS_11_08_2011_05418	map00071	map00071_20130420154257.png
Glycerolipid metabolism	68	lipase	ec:3.1.1.34	3	THRIPS_11_08_2011_05839, THRIPS_11_08_2011_14587, THRIPS_11_08_2011_18097	map00561	map00561_20130420154301.png
Glycerolipid metabolism	68	galactolipid lipase	ec:3.1.1.26	4	THRIPS_11_08_2011_23511, THRIPS_11_08_2011_27007, THRIPS_11_08_2011_27008, THRIPS_11_08_2011_27010	map00561	map00561_20130420154301.png
Glycerolipid metabolism	68	lipase	ec:3.1.1.23	2	THRIPS_11_08_2011_08598, THRIPS_11_08_2011_27008	map00561	map00561_20130420154301.png
Glycerolipid metabolism	68	dehydrogenase (NADP+)	ec:1.1.1.2	9	THRIPS_11_08_2011_08251, THRIPS_11_08_2011_12552, THRIPS_11_08_2011_23355, THRIPS_11_08_2011_23356, THRIPS_11_08_2011_23357, THRIPS_11_08_2011_23358, THRIPS_11_08_2011_23359, THRIPS_11_08_2011_24910, THRIPS_11_08_2011_26433	map00561	map00561_20130420154301.png
Glycerolipid metabolism	68	melibiase	ec:3.2.1.22	3	THRIPS_11_08_2011_23339, THRIPS_11_08_2011_23340, THRIPS_11_08_2011_31814	map00561	map00561_20130420154301.png
Glycerolipid metabolism	68	O-acyltransferase	ec:2.3.1.51	8	THRIPS_11_08_2011_02573, THRIPS_11_08_2011_06786, THRIPS_11_08_2011_06787, THRIPS_11_08_2011_06788, THRIPS_11_08_2011_20489, THRIPS_11_08_2011_21448, THRIPS_11_08_2011_21449, THRIPS_11_08_2011_24809	map00561	map00561_20130420154301.png
Glycerolipid metabolism	68	O-acyltransferase	ec:2.3.1.22	6	THRIPS_11_08_2011_00962, THRIPS_11_08_2011_00977, THRIPS_11_08_2011_10433, THRIPS_11_08_2011_17709, THRIPS_11_08_2011_20835, THRIPS_11_08_2011_25034	map00561	map00561_20130420154301.png
Glycerolipid metabolism	68	O-acyltransferase	ec:2.3.1.20	4	THRIPS_11_08_2011_00962, THRIPS_11_08_2011_10433, THRIPS_11_08_2011_17709, THRIPS_11_08_2011_25034	map00561	map00561_20130420154301.png
Glycerolipid metabolism	68	1-O-acyltransferase	ec:2.3.1.15	3	THRIPS_11_08_2011_20384, THRIPS_11_08_2011_21448, THRIPS_11_08_2011_21449	map00561	map00561_20130420154301.png
Glycerolipid metabolism	68	phosphatase	ec:3.1.3.4	6	THRIPS_11_08_2011_02656, THRIPS_11_08_2011_11280, THRIPS_11_08_2011_19055, THRIPS_11_08_2011_19057, THRIPS_11_08_2011_22112, THRIPS_11_08_2011_23668	map00561	map00561_20130420154301.png
Glycerolipid metabolism	68	dehydrogenase (NAD+)	ec:1.2.1.3	13	THRIPS_11_08_2011_00301, THRIPS_11_08_2011_00992, THRIPS_11_08_2011_03548, THRIPS_11_08_2011_03549, THRIPS_11_08_2011_06836, THRIPS_11_08_2011_11457, THRIPS_11_08_2011_11869, THRIPS_11_08_2011_23355, THRIPS_11_08_2011_23356, THRIPS_11_08_2011_23357, THRIPS_11_08_2011_23358, THRIPS_11_08_2011_23359, THRIPS_11_08_2011_29126	map00561	map00561_20130420154301.png
Glycerolipid metabolism	68	kinase (ATP dependent)	ec:2.7.1.107	6	THRIPS_11_08_2011_15125, THRIPS_11_08_2011_20724, THRIPS_11_08_2011_25474, THRIPS_11_08_2011_27580, THRIPS_11_08_2011_28832, THRIPS_11_08_2011_29496	map00561	map00561_20130420154301.png
Glycerolipid metabolism	68	lipase	ec:3.1.1.3	10	THRIPS_11_08_2011_00383, THRIPS_11_08_2011_08598, THRIPS_11_08_2011_09538, THRIPS_11_08_2011_14587, THRIPS_11_08_2011_23511, THRIPS_11_08_2011_26042, THRIPS_11_08_2011_27007, THRIPS_11_08_2011_27008, THRIPS_11_08_2011_27010, THRIPS_11_08_2011_27119	map00561	map00561_20130420154301.png
Glycerolipid metabolism	68	3-kinase	ec:2.7.1.31	2	THRIPS_11_08_2011_07281, THRIPS_11_08_2011_14206	map00561	map00561_20130420154301.png
Glycerolipid metabolism	68	kinase	ec:2.7.1.30	7	THRIPS_11_08_2011_04844, THRIPS_11_08_2011_06242, THRIPS_11_08_2011_09654, THRIPS_11_08_2011_15134, THRIPS_11_08_2011_17232, THRIPS_11_08_2011_25617, THRIPS_11_08_2011_25903	map00561	map00561_20130420154301.png
Novobiocin biosynthesis	3	transaminase	ec:2.6.1.1	3	THRIPS_11_08_2011_21708, THRIPS_11_08_2011_21709, THRIPS_11_08_2011_23419	map00401	map00401_20130420154303.png
Phenylalanine, tyrosine and tryptophan biosynthesis	15	synthase	ec:4.1.1.48	2	THRIPS_11_08_2011_23564, THRIPS_11_08_2011_28783	map00400	map00400_20130420154306.png
Phenylalanine, tyrosine and tryptophan biosynthesis	15	isomerase	ec:5.3.1.24	2	THRIPS_11_08_2011_23564, THRIPS_11_08_2011_28783	map00400	map00400_20130420154306.png
Phenylalanine, tyrosine and tryptophan biosynthesis	15	mutase	ec:5.4.99.5	1	THRIPS_11_08_2011_16190	map00400	map00400_20130420154306.png
Phenylalanine, tyrosine and tryptophan biosynthesis	15	dehydratase	ec:4.2.1.51	1	THRIPS_11_08_2011_16190	map00400	map00400_20130420154306.png
Phenylalanine, tyrosine and tryptophan biosynthesis	15	dehydratase	ec:4.2.1.10	1	THRIPS_11_08_2011_13657	map00400	map00400_20130420154306.png
Phenylalanine, tyrosine and tryptophan biosynthesis	15	synthase	ec:4.1.3.27	1	THRIPS_11_08_2011_23564	map00400	map00400_20130420154306.png
Phenylalanine, tyrosine and tryptophan biosynthesis	15	phosphoribosyltransferase	ec:2.4.2.18	1	THRIPS_11_08_2011_23564	map00400	map00400_20130420154306.png
Phenylalanine, tyrosine and tryptophan biosynthesis	15	4-monooxygenase	ec:1.14.16.1	4	THRIPS_11_08_2011_21104, THRIPS_11_08_2011_27032, THRIPS_11_08_2011_27106, THRIPS_11_08_2011_28102	map00400	map00400_20130420154306.png
Phenylalanine, tyrosine and tryptophan biosynthesis	15	dehydrogenase	ec:1.1.1.282	1	THRIPS_11_08_2011_23345	map00400	map00400_20130420154306.png
Phenylalanine, tyrosine and tryptophan biosynthesis	15	dehydrogenase	ec:1.1.1.25	1	THRIPS_11_08_2011_23345	map00400	map00400_20130420154306.png
Phenylalanine, tyrosine and tryptophan biosynthesis	15	dehydrogenase	ec:1.1.1.24	1	THRIPS_11_08_2011_23345	map00400	map00400_20130420154306.png
Phenylalanine, tyrosine and tryptophan biosynthesis	15	transaminase	ec:2.6.1.58	1	THRIPS_11_08_2011_04206	map00400	map00400_20130420154306.png
Phenylalanine, tyrosine and tryptophan biosynthesis	15	transaminase	ec:2.6.1.1	3	THRIPS_11_08_2011_21708, THRIPS_11_08_2011_21709, THRIPS_11_08_2011_23419	map00400	map00400_20130420154306.png
Phenylalanine, tyrosine and tryptophan biosynthesis	15	kinase	ec:2.7.1.71	2	THRIPS_11_08_2011_11703, THRIPS_11_08_2011_16764	map00400	map00400_20130420154306.png
Cyanoamino acid metabolism	26	glutamyl transpeptidase	ec:2.3.2.2	2	THRIPS_11_08_2011_00663, THRIPS_11_08_2011_10775	map00460	map00460_20130420154309.png
Cyanoamino acid metabolism	26	asparaginase II	ec:3.5.1.1	1	THRIPS_11_08_2011_10181	map00460	map00460_20130420154309.png
Cyanoamino acid metabolism	26	gentiobiase	ec:3.2.1.21	15	THRIPS_11_08_2011_00089, THRIPS_11_08_2011_00090, THRIPS_11_08_2011_01524, THRIPS_11_08_2011_03550, THRIPS_11_08_2011_06701, THRIPS_11_08_2011_09365, THRIPS_11_08_2011_09991, THRIPS_11_08_2011_10940, THRIPS_11_08_2011_13467, THRIPS_11_08_2011_16212, THRIPS_11_08_2011_17428, THRIPS_11_08_2011_19862, THRIPS_11_08_2011_21606, THRIPS_11_08_2011_25536, THRIPS_11_08_2011_26857	map00460	map00460_20130420154309.png
Cyanoamino acid metabolism	26	hydroxymethyltransferase	ec:2.1.2.1	5	THRIPS_11_08_2011_00834, THRIPS_11_08_2011_02166, THRIPS_11_08_2011_03124, THRIPS_11_08_2011_23775, THRIPS_11_08_2011_23776	map00460	map00460_20130420154309.png
Cyanoamino acid metabolism	26	beta-glucosidase	ec:3.2.1.117	2	THRIPS_11_08_2011_31206, THRIPS_11_08_2011_32458	map00460	map00460_20130420154309.png
Cyanoamino acid metabolism	26	ligase	ec:6.3.1.1	1	THRIPS_11_08_2011_04694	map00460	map00460_20130420154309.png
Lysine biosynthesis	7	dehydrogenase	ec:1.1.1.3	1	THRIPS_11_08_2011_00857	map00300	map00300_20130420154312.png
Lysine biosynthesis	7	epimerase	ec:5.1.1.7	1	THRIPS_11_08_2011_29614	map00300	map00300_20130420154312.png
Lysine biosynthesis	7	kinase	ec:2.7.2.4	1	THRIPS_11_08_2011_00857	map00300	map00300_20130420154312.png
Lysine biosynthesis	7	dehydrogenase	ec:1.2.1.31	2	THRIPS_11_08_2011_00301, THRIPS_11_08_2011_29126	map00300	map00300_20130420154312.png
Lysine biosynthesis	7	transaminase	ec:2.6.1.39	2	THRIPS_11_08_2011_23038, THRIPS_11_08_2011_23039	map00300	map00300_20130420154312.png
Lysine biosynthesis	7	transaminase	ec:2.6.1.17	1	THRIPS_11_08_2011_15621	map00300	map00300_20130420154312.png
Isoquinoline alkaloid biosynthesis	7	oxidase	ec:1.4.3.21	1	THRIPS_11_08_2011_02600	map00950	map00950_20130420154314.png
Isoquinoline alkaloid biosynthesis	7	monophenol monooxygenase	ec:1.14.18.1	2	THRIPS_11_08_2011_02769, THRIPS_11_08_2011_17416	map00950	map00950_20130420154314.png
Isoquinoline alkaloid biosynthesis	7	3-monooxygenase	ec:1.14.16.2	1	THRIPS_11_08_2011_27032	map00950	map00950_20130420154314.png
Isoquinoline alkaloid biosynthesis	7	transaminase	ec:2.6.1.1	3	THRIPS_11_08_2011_21708, THRIPS_11_08_2011_21709, THRIPS_11_08_2011_23419	map00950	map00950_20130420154314.png
Fluorobenzoate degradation	1	1,2-dioxygenase	ec:1.13.11.1	1	THRIPS_11_08_2011_17319	map00364	map00364_20130420154316.png
Benzoate degradation	11	hydratase	ec:4.2.1.17	6	THRIPS_11_08_2011_02303, THRIPS_11_08_2011_08443, THRIPS_11_08_2011_14541, THRIPS_11_08_2011_21420, THRIPS_11_08_2011_22367, THRIPS_11_08_2011_22368	map00362	map00362_20130420154319.png
Benzoate degradation	11	1,2-dioxygenase	ec:1.13.11.1	1	THRIPS_11_08_2011_17319	map00362	map00362_20130420154319.png
Benzoate degradation	11	C-acyltransferase	ec:2.3.1.16	2	THRIPS_11_08_2011_22367, THRIPS_11_08_2011_22368	map00362	map00362_20130420154319.png
Benzoate degradation	11	C-acetyltransferase	ec:2.3.1.9	4	THRIPS_11_08_2011_01590, THRIPS_11_08_2011_02303, THRIPS_11_08_2011_19642, THRIPS_11_08_2011_26035	map00362	map00362_20130420154319.png
Benzoate degradation	11	dehydrogenase (acetylating)	ec:1.2.1.10	1	THRIPS_11_08_2011_28999	map00362	map00362_20130420154319.png
Chlorocyclohexane and chlorobenzene degradation	1	1,2-dioxygenase	ec:1.13.11.1	1	THRIPS_11_08_2011_17319	map00361	map00361_20130420154321.png
Phenylalanine metabolism	30	hydratase	ec:4.2.1.17	6	THRIPS_11_08_2011_02303, THRIPS_11_08_2011_08443, THRIPS_11_08_2011_14541, THRIPS_11_08_2011_21420, THRIPS_11_08_2011_22367, THRIPS_11_08_2011_22368	map00360	map00360_20130420154325.png
Phenylalanine metabolism	30	oxidase	ec:1.4.3.21	1	THRIPS_11_08_2011_02600	map00360	map00360_20130420154325.png
Phenylalanine metabolism	30	lactoperoxidase	ec:1.11.1.7	8	THRIPS_11_08_2011_03606, THRIPS_11_08_2011_06648, THRIPS_11_08_2011_08044, THRIPS_11_08_2011_11052, THRIPS_11_08_2011_11498, THRIPS_11_08_2011_12774, THRIPS_11_08_2011_15369, THRIPS_11_08_2011_26033	map00360	map00360_20130420154325.png
Phenylalanine metabolism	30	4-monooxygenase	ec:1.14.16.1	4	THRIPS_11_08_2011_21104, THRIPS_11_08_2011_27032, THRIPS_11_08_2011_27106, THRIPS_11_08_2011_28102	map00360	map00360_20130420154325.png
Phenylalanine metabolism	30	dehydrogenase [NAD(P)+]	ec:1.2.1.5	5	THRIPS_11_08_2011_03548, THRIPS_11_08_2011_03549, THRIPS_11_08_2011_06836, THRIPS_11_08_2011_11457, THRIPS_11_08_2011_11869	map00360	map00360_20130420154325.png
Phenylalanine metabolism	30	transaminase	ec:2.6.1.58	1	THRIPS_11_08_2011_04206	map00360	map00360_20130420154325.png
Phenylalanine metabolism	30	transaminase	ec:2.6.1.1	3	THRIPS_11_08_2011_21708, THRIPS_11_08_2011_21709, THRIPS_11_08_2011_23419	map00360	map00360_20130420154325.png
Phenylalanine metabolism	30	ligase	ec:6.2.1.12	2	THRIPS_11_08_2011_08675, THRIPS_11_08_2011_26328	map00360	map00360_20130420154325.png
T cell receptor signaling pathway	50	phosphatase	ec:3.1.3.16	30	THRIPS_11_08_2011_00201, THRIPS_11_08_2011_00948, THRIPS_11_08_2011_01107, THRIPS_11_08_2011_02590, THRIPS_11_08_2011_02608, THRIPS_11_08_2011_03547, THRIPS_11_08_2011_04279, THRIPS_11_08_2011_06011, THRIPS_11_08_2011_07534, THRIPS_11_08_2011_08533, THRIPS_11_08_2011_08604, THRIPS_11_08_2011_09555, THRIPS_11_08_2011_13586, THRIPS_11_08_2011_14492, THRIPS_11_08_2011_15719, THRIPS_11_08_2011_15959,…	map04660	map04660_20130420154327.png
T cell receptor signaling pathway	50	protein-tyrosine kinase	ec:2.7.10.2	20	THRIPS_11_08_2011_00054, THRIPS_11_08_2011_00369, THRIPS_11_08_2011_00504, THRIPS_11_08_2011_03072, THRIPS_11_08_2011_04883, THRIPS_11_08_2011_05826, THRIPS_11_08_2011_06127, THRIPS_11_08_2011_06540, THRIPS_11_08_2011_07864, THRIPS_11_08_2011_07980, THRIPS_11_08_2011_09447, THRIPS_11_08_2011_10627, THRIPS_11_08_2011_13249, THRIPS_11_08_2011_17084, THRIPS_11_08_2011_20302, THRIPS_11_08_2011_24413,…	map04660	map04660_20130420154327.png
Glycine, serine and threonine metabolism	44	S-aminomethyldihydrolipoylprotein:(6S)-tetrahydrofolate aminomethyltransferase (ammonia-forming)	ec:2.1.2.10	1	THRIPS_11_08_2011_22303	map00260	map00260_20130420154332.png
Glycine, serine and threonine metabolism	44	beta-synthase	ec:4.2.1.22	5	THRIPS_11_08_2011_05197, THRIPS_11_08_2011_19026, THRIPS_11_08_2011_25008, THRIPS_11_08_2011_26618, THRIPS_11_08_2011_29394	map00260	map00260_20130420154332.png
Glycine, serine and threonine metabolism	44	oxidase	ec:1.4.3.21	1	THRIPS_11_08_2011_02600	map00260	map00260_20130420154332.png
Glycine, serine and threonine metabolism	44	ammonia-lyase	ec:4.3.1.19	1	THRIPS_11_08_2011_15824	map00260	map00260_20130420154332.png
Glycine, serine and threonine metabolism	44	dehydrogenase	ec:1.1.1.3	1	THRIPS_11_08_2011_00857	map00260	map00260_20130420154332.png
Glycine, serine and threonine metabolism	44	dehydrogenase	ec:1.1.1.1	2	THRIPS_11_08_2011_11223, THRIPS_11_08_2011_15017	map00260	map00260_20130420154332.png
Glycine, serine and threonine metabolism	44	hydroxymethyltransferase	ec:2.1.2.1	5	THRIPS_11_08_2011_00834, THRIPS_11_08_2011_02166, THRIPS_11_08_2011_03124, THRIPS_11_08_2011_23775, THRIPS_11_08_2011_23776	map00260	map00260_20130420154332.png
Glycine, serine and threonine metabolism	44	N-methyltransferase	ec:2.1.1.20	1	THRIPS_11_08_2011_12696	map00260	map00260_20130420154332.png
Glycine, serine and threonine metabolism	44	3-dehydrogenase	ec:1.1.1.103	1	THRIPS_11_08_2011_21609	map00260	map00260_20130420154332.png
Glycine, serine and threonine metabolism	44	dehydrogenase (decarboxylating)	ec:1.4.4.2	1	THRIPS_11_08_2011_22303	map00260	map00260_20130420154332.png
Glycine, serine and threonine metabolism	44	kinase	ec:2.7.2.4	1	THRIPS_11_08_2011_00857	map00260	map00260_20130420154332.png
Glycine, serine and threonine metabolism	44	synthase	ec:2.3.1.37	3	THRIPS_11_08_2011_02274, THRIPS_11_08_2011_14258, THRIPS_11_08_2011_14262	map00260	map00260_20130420154332.png
Glycine, serine and threonine metabolism	44	C-acetyltransferase	ec:2.3.1.29	2	THRIPS_11_08_2011_23001, THRIPS_11_08_2011_28209	map00260	map00260_20130420154332.png
Glycine, serine and threonine metabolism	44	dehydrogenase	ec:1.1.1.95	2	THRIPS_11_08_2011_04071, THRIPS_11_08_2011_21873	map00260	map00260_20130420154332.png
Glycine, serine and threonine metabolism	44	phosphatase	ec:3.1.3.3	2	THRIPS_11_08_2011_11604, THRIPS_11_08_2011_21386	map00260	map00260_20130420154332.png
Glycine, serine and threonine metabolism	44	reductase	ec:1.1.1.81	4	THRIPS_11_08_2011_01847, THRIPS_11_08_2011_15782, THRIPS_11_08_2011_25254, THRIPS_11_08_2011_30503	map00260	map00260_20130420154332.png
Glycine, serine and threonine metabolism	44	gamma-lyase	ec:4.4.1.1	2	THRIPS_11_08_2011_02055, THRIPS_11_08_2011_03878	map00260	map00260_20130420154332.png
Glycine, serine and threonine metabolism	44	dehydrogenase	ec:1.2.1.8	1	THRIPS_11_08_2011_29126	map00260	map00260_20130420154332.png
Glycine, serine and threonine metabolism	44	dehydrogenase	ec:1.1.99.1	1	THRIPS_11_08_2011_12831	map00260	map00260_20130420154332.png
Glycine, serine and threonine metabolism	44	dehydrogenase	ec:1.1.1.29	3	THRIPS_11_08_2011_01847, THRIPS_11_08_2011_25254, THRIPS_11_08_2011_30503	map00260	map00260_20130420154332.png
Glycine, serine and threonine metabolism	44	transaminase	ec:2.6.1.52	3	THRIPS_11_08_2011_21495, THRIPS_11_08_2011_21496, THRIPS_11_08_2011_28165	map00260	map00260_20130420154332.png
Glycine, serine and threonine metabolism	44	dehydrogenase	ec:1.8.1.4	4	THRIPS_11_08_2011_01215, THRIPS_11_08_2011_01216, THRIPS_11_08_2011_04525, THRIPS_11_08_2011_15802	map00260	map00260_20130420154332.png
Glycine, serine and threonine metabolism	44	3-kinase	ec:2.7.1.31	2	THRIPS_11_08_2011_07281, THRIPS_11_08_2011_14206	map00260	map00260_20130420154332.png
Steroid biosynthesis	3	esterase	ec:3.1.1.13	1	THRIPS_11_08_2011_09538	map00100	map00100_20130420154334.png
Steroid biosynthesis	3	O-acyltransferase	ec:2.3.1.26	2	THRIPS_11_08_2011_10433, THRIPS_11_08_2011_26035	map00100	map00100_20130420154334.png
Vitamin B6 metabolism	6	5'-phosphate synthase	ec:1.4.3.5	1	THRIPS_11_08_2011_17104	map00750	map00750_20130420154337.png
Vitamin B6 metabolism	6	oxidase	ec:1.2.3.1	1	THRIPS_11_08_2011_16423	map00750	map00750_20130420154337.png
Vitamin B6 metabolism	6	transaminase	ec:2.6.1.52	3	THRIPS_11_08_2011_21495, THRIPS_11_08_2011_21496, THRIPS_11_08_2011_28165	map00750	map00750_20130420154337.png
Vitamin B6 metabolism	6	kinase	ec:2.7.1.35	1	THRIPS_11_08_2011_23181	map00750	map00750_20130420154337.png
Phosphatidylinositol signaling system	89	phospholipase C	ec:3.1.4.11	15	THRIPS_11_08_2011_05051, THRIPS_11_08_2011_05407, THRIPS_11_08_2011_08263, THRIPS_11_08_2011_10253, THRIPS_11_08_2011_14162, THRIPS_11_08_2011_17902, THRIPS_11_08_2011_19827, THRIPS_11_08_2011_20101, THRIPS_11_08_2011_20834, THRIPS_11_08_2011_22238, THRIPS_11_08_2011_23965, THRIPS_11_08_2011_25317, THRIPS_11_08_2011_27664, THRIPS_11_08_2011_29332, THRIPS_11_08_2011_30115	map04070	map04070_20130420154341.png
Phosphatidylinositol signaling system	89	3-phosphatidyltransferase	ec:2.7.8.11	1	THRIPS_11_08_2011_23320	map04070	map04070_20130420154341.png
Phosphatidylinositol signaling system	89	3-phosphatase	ec:3.1.3.67	2	THRIPS_11_08_2011_22888, THRIPS_11_08_2011_24174	map04070	map04070_20130420154341.png
Phosphatidylinositol signaling system	89	4-phosphatase	ec:3.1.3.66	1	THRIPS_11_08_2011_08952	map04070	map04070_20130420154341.png
Phosphatidylinositol signaling system	89	inositol-1,3-bisphosphate 3-phosphatase	ec:3.1.3.64	15	THRIPS_11_08_2011_03192, THRIPS_11_08_2011_04090, THRIPS_11_08_2011_04817, THRIPS_11_08_2011_05005, THRIPS_11_08_2011_06921, THRIPS_11_08_2011_10594, THRIPS_11_08_2011_12329, THRIPS_11_08_2011_14388, THRIPS_11_08_2011_16772, THRIPS_11_08_2011_18216, THRIPS_11_08_2011_19857, THRIPS_11_08_2011_22888, THRIPS_11_08_2011_24174, THRIPS_11_08_2011_25518, THRIPS_11_08_2011_29707	map04070	map04070_20130420154341.png
Phosphatidylinositol signaling system	89	kinase C	ec:2.7.11.13	8	THRIPS_11_08_2011_03448, THRIPS_11_08_2011_07023, THRIPS_11_08_2011_07734, THRIPS_11_08_2011_14100, THRIPS_11_08_2011_14881, THRIPS_11_08_2011_26451, THRIPS_11_08_2011_30296, THRIPS_11_08_2011_31620	map04070	map04070_20130420154341.png
Phosphatidylinositol signaling system	89	5-phosphatase	ec:3.1.3.56	5	THRIPS_11_08_2011_03645, THRIPS_11_08_2011_07567, THRIPS_11_08_2011_09607, THRIPS_11_08_2011_10528, THRIPS_11_08_2011_11423	map04070	map04070_20130420154341.png
Phosphatidylinositol signaling system	89	5-phosphatase	ec:3.1.3.36	3	THRIPS_11_08_2011_15719, THRIPS_11_08_2011_18185, THRIPS_11_08_2011_25766	map04070	map04070_20130420154341.png
Phosphatidylinositol signaling system	89	phosphatase	ec:3.1.3.25	2	THRIPS_11_08_2011_08111, THRIPS_11_08_2011_11813	map04070	map04070_20130420154341.png
Phosphatidylinositol signaling system	89	cytidylyltransferase	ec:2.7.7.41	3	THRIPS_11_08_2011_14628, THRIPS_11_08_2011_23816, THRIPS_11_08_2011_25187	map04070	map04070_20130420154341.png
Phosphatidylinositol signaling system	89	5/6-kinase	ec:2.7.1.159	1	THRIPS_11_08_2011_02006	map04070	map04070_20130420154341.png
Phosphatidylinositol signaling system	89	3-kinase	ec:2.7.1.154	2	THRIPS_11_08_2011_06659, THRIPS_11_08_2011_08145	map04070	map04070_20130420154341.png
Phosphatidylinositol signaling system	89	3-kinase	ec:2.7.1.153	4	THRIPS_11_08_2011_10169, THRIPS_11_08_2011_11401, THRIPS_11_08_2011_20037, THRIPS_11_08_2011_25223	map04070	map04070_20130420154341.png
Phosphatidylinositol signaling system	89	4-kinase	ec:2.7.1.149	2	THRIPS_11_08_2011_04286, THRIPS_11_08_2011_05744	map04070	map04070_20130420154341.png
Phosphatidylinositol signaling system	89	3-kinase	ec:2.7.1.137	11	THRIPS_11_08_2011_06659, THRIPS_11_08_2011_10169, THRIPS_11_08_2011_11401, THRIPS_11_08_2011_11600, THRIPS_11_08_2011_13508, THRIPS_11_08_2011_15091, THRIPS_11_08_2011_20037, THRIPS_11_08_2011_23044, THRIPS_11_08_2011_23993, THRIPS_11_08_2011_25223, THRIPS_11_08_2011_31148	map04070	map04070_20130420154341.png
Phosphatidylinositol signaling system	89	3-kinase	ec:2.7.1.127	3	THRIPS_11_08_2011_11848, THRIPS_11_08_2011_19120, THRIPS_11_08_2011_19889	map04070	map04070_20130420154341.png
Phosphatidylinositol signaling system	89	kinase (ATP dependent)	ec:2.7.1.107	6	THRIPS_11_08_2011_15125, THRIPS_11_08_2011_20724, THRIPS_11_08_2011_25474, THRIPS_11_08_2011_27580, THRIPS_11_08_2011_28832, THRIPS_11_08_2011_29496	map04070	map04070_20130420154341.png
Phosphatidylinositol signaling system	89	5-kinase	ec:2.7.1.68	7	THRIPS_11_08_2011_04286, THRIPS_11_08_2011_04722, THRIPS_11_08_2011_05744, THRIPS_11_08_2011_07194, THRIPS_11_08_2011_09025, THRIPS_11_08_2011_23714, THRIPS_11_08_2011_29529	map04070	map04070_20130420154341.png
Phosphatidylinositol signaling system	89	4-kinase	ec:2.7.1.67	7	THRIPS_11_08_2011_00756, THRIPS_11_08_2011_02981, THRIPS_11_08_2011_20078, THRIPS_11_08_2011_21343, THRIPS_11_08_2011_22020, THRIPS_11_08_2011_22942, THRIPS_11_08_2011_24412	map04070	map04070_20130420154341.png
Butanoate metabolism	39	decarboxylase	ec:4.1.1.15	2	THRIPS_11_08_2011_06689, THRIPS_11_08_2011_29161	map00650	map00650_20130420154344.png
Butanoate metabolism	39	hydratase	ec:4.2.1.17	6	THRIPS_11_08_2011_02303, THRIPS_11_08_2011_08443, THRIPS_11_08_2011_14541, THRIPS_11_08_2011_21420, THRIPS_11_08_2011_22367, THRIPS_11_08_2011_22368	map00650	map00650_20130420154344.png
Butanoate metabolism	39	CoA-transferase	ec:2.8.3.5	1	THRIPS_11_08_2011_25105	map00650	map00650_20130420154344.png
Butanoate metabolism	39	lyase	ec:4.1.3.4	3	THRIPS_11_08_2011_00915, THRIPS_11_08_2011_03162, THRIPS_11_08_2011_10538	map00650	map00650_20130420154344.png
Butanoate metabolism	39	synthase	ec:2.2.1.6	3	THRIPS_11_08_2011_13259, THRIPS_11_08_2011_13304, THRIPS_11_08_2011_16497	map00650	map00650_20130420154344.png
Butanoate metabolism	39	C-acetyltransferase	ec:2.3.1.54	3	THRIPS_11_08_2011_13260, THRIPS_11_08_2011_28791, THRIPS_11_08_2011_32034	map00650	map00650_20130420154344.png
Butanoate metabolism	39	dehydrogenase	ec:1.1.99.2	1	THRIPS_11_08_2011_19792	map00650	map00650_20130420154344.png
Butanoate metabolism	39	C-acetyltransferase	ec:2.3.1.9	4	THRIPS_11_08_2011_01590, THRIPS_11_08_2011_02303, THRIPS_11_08_2011_19642, THRIPS_11_08_2011_26035	map00650	map00650_20130420154344.png
Butanoate metabolism	39	dehydrogenase	ec:1.1.1.35	9	THRIPS_11_08_2011_02303, THRIPS_11_08_2011_05026, THRIPS_11_08_2011_08106, THRIPS_11_08_2011_22367, THRIPS_11_08_2011_22368, THRIPS_11_08_2011_22551, THRIPS_11_08_2011_22552, THRIPS_11_08_2011_22553, THRIPS_11_08_2011_25311	map00650	map00650_20130420154344.png
Butanoate metabolism	39	dehydrogenase (acetyl-transferring)	ec:1.2.4.1	4	THRIPS_11_08_2011_10638, THRIPS_11_08_2011_10639, THRIPS_11_08_2011_14979, THRIPS_11_08_2011_26853	map00650	map00650_20130420154344.png
Butanoate metabolism	39	synthase	ec:2.3.3.10	3	THRIPS_11_08_2011_03958, THRIPS_11_08_2011_13299, THRIPS_11_08_2011_15233	map00650	map00650_20130420154344.png
Butanoate metabolism	39	dehydrogenase (NAD+)	ec:1.2.1.24	2	THRIPS_11_08_2011_05774, THRIPS_11_08_2011_07909	map00650	map00650_20130420154344.png
Butanoate metabolism	39	dehydrogenase	ec:1.3.99.1	1	THRIPS_11_08_2011_06477	map00650	map00650_20130420154344.png
Butanoate metabolism	39	dehydrogenase (acetylating)	ec:1.2.1.10	1	THRIPS_11_08_2011_28999	map00650	map00650_20130420154344.png
Fatty acid elongation	19	hydratase	ec:4.2.1.74	6	THRIPS_11_08_2011_02303, THRIPS_11_08_2011_22367, THRIPS_11_08_2011_22368, THRIPS_11_08_2011_22551, THRIPS_11_08_2011_22552, THRIPS_11_08_2011_22553	map00062	map00062_20130420154347.png
Fatty acid elongation	19	hydratase	ec:4.2.1.17	6	THRIPS_11_08_2011_02303, THRIPS_11_08_2011_08443, THRIPS_11_08_2011_14541, THRIPS_11_08_2011_21420, THRIPS_11_08_2011_22367, THRIPS_11_08_2011_22368	map00062	map00062_20130420154347.png
Fatty acid elongation	19	hydrolase	ec:3.1.2.2	3	THRIPS_11_08_2011_06882, THRIPS_11_08_2011_08103, THRIPS_11_08_2011_29688	map00062	map00062_20130420154347.png
Fatty acid elongation	19	C-acyltransferase	ec:2.3.1.16	2	THRIPS_11_08_2011_22367, THRIPS_11_08_2011_22368	map00062	map00062_20130420154347.png
Fatty acid elongation	19	dehydrogenase	ec:1.1.1.35	9	THRIPS_11_08_2011_02303, THRIPS_11_08_2011_05026, THRIPS_11_08_2011_08106, THRIPS_11_08_2011_22367, THRIPS_11_08_2011_22368, THRIPS_11_08_2011_22551, THRIPS_11_08_2011_22552, THRIPS_11_08_2011_22553, THRIPS_11_08_2011_25311	map00062	map00062_20130420154347.png
Fatty acid elongation	19	dehydrogenase	ec:1.1.1.211	4	THRIPS_11_08_2011_02303, THRIPS_11_08_2011_22367, THRIPS_11_08_2011_22368, THRIPS_11_08_2011_25311	map00062	map00062_20130420154347.png
Fatty acid elongation	19	hydrolase	ec:3.1.2.22	4	THRIPS_11_08_2011_01250, THRIPS_11_08_2011_08103, THRIPS_11_08_2011_25397, THRIPS_11_08_2011_32456	map00062	map00062_20130420154347.png
Fatty acid elongation	19	reductase (NADPH)	ec:1.3.1.38	1	THRIPS_11_08_2011_22239	map00062	map00062_20130420154347.png
Fatty acid biosynthesis	16	carboxylase	ec:6.4.1.2	1	THRIPS_11_08_2011_02440	map00061	map00061_20130420154350.png
Fatty acid biosynthesis	16	reductase	ec:1.1.1.100	1	THRIPS_11_08_2011_04572	map00061	map00061_20130420154350.png
Fatty acid biosynthesis	16	synthase	ec:2.3.1.86	2	THRIPS_11_08_2011_11080, THRIPS_11_08_2011_26328	map00061	map00061_20130420154350.png
Fatty acid biosynthesis	16	synthase	ec:2.3.1.85	1	THRIPS_11_08_2011_20799	map00061	map00061_20130420154350.png
Fatty acid biosynthesis	16	synthase I	ec:2.3.1.41	1	THRIPS_11_08_2011_04572	map00061	map00061_20130420154350.png
Fatty acid biosynthesis	16	S-malonyltransferase	ec:2.3.1.39	1	THRIPS_11_08_2011_04572	map00061	map00061_20130420154350.png
Fatty acid biosynthesis	16	carboxylase	ec:6.3.4.14	6	THRIPS_11_08_2011_07829, THRIPS_11_08_2011_12950, THRIPS_11_08_2011_22743, THRIPS_11_08_2011_22744, THRIPS_11_08_2011_28881, THRIPS_11_08_2011_32065	map00061	map00061_20130420154350.png
Fatty acid biosynthesis	16	hydrolase	ec:3.1.2.14	6	THRIPS_11_08_2011_02899, THRIPS_11_08_2011_04572, THRIPS_11_08_2011_05069, THRIPS_11_08_2011_08119, THRIPS_11_08_2011_21754, THRIPS_11_08_2011_23544	map00061	map00061_20130420154350.png
Peptidoglycan biosynthesis	5	ligase	ec:6.3.2.4	3	THRIPS_11_08_2011_14701, THRIPS_11_08_2011_22743, THRIPS_11_08_2011_22744	map00550	map00550_20130420154353.png
Peptidoglycan biosynthesis	5	D-Ala-D-Ala carboxypeptidase	ec:3.4.16.4	1	THRIPS_11_08_2011_06038	map00550	map00550_20130420154353.png
Peptidoglycan biosynthesis	5	phosphatase	ec:3.6.1.27	1	THRIPS_11_08_2011_16072	map00550	map00550_20130420154353.png
Flavone and flavonol biosynthesis	2	beta-glucuronide glucuronohydrolase glucuronidase	ec:3.2.1.31	2	THRIPS_11_08_2011_04747, THRIPS_11_08_2011_05510	map00944	map00944_20130420154355.png
Selenocompound metabolism	13	water dikinase	ec:2.7.9.3	1	THRIPS_11_08_2011_00125	map00450	map00450_20130420154358.png
Selenocompound metabolism	13	lyase	ec:4.4.1.16	1	THRIPS_11_08_2011_14868	map00450	map00450_20130420154358.png
Selenocompound metabolism	13	adenylyltransferase	ec:2.7.7.4	2	THRIPS_11_08_2011_00957, THRIPS_11_08_2011_05793	map00450	map00450_20130420154358.png
Selenocompound metabolism	13	synthase	ec:2.1.1.13	1	THRIPS_11_08_2011_22727	map00450	map00450_20130420154358.png
Selenocompound metabolism	13	beta-lyase	ec:4.4.1.8	2	THRIPS_11_08_2011_02055, THRIPS_11_08_2011_03878	map00450	map00450_20130420154358.png
Selenocompound metabolism	13	gamma-lyase	ec:4.4.1.1	2	THRIPS_11_08_2011_02055, THRIPS_11_08_2011_03878	map00450	map00450_20130420154358.png
Selenocompound metabolism	13	gamma-synthase	ec:2.5.1.48	2	THRIPS_11_08_2011_02055, THRIPS_11_08_2011_03878	map00450	map00450_20130420154358.png
Selenocompound metabolism	13	ligase	ec:6.1.1.10	3	THRIPS_11_08_2011_20720, THRIPS_11_08_2011_21123, THRIPS_11_08_2011_26973	map00450	map00450_20130420154358.png
Selenocompound metabolism	13	reductase	ec:1.8.1.9	2	THRIPS_11_08_2011_07602, THRIPS_11_08_2011_24694	map00450	map00450_20130420154358.png
Selenocompound metabolism	13	selenium transferase	ec:2.9.1.1	1	THRIPS_11_08_2011_03513	map00450	map00450_20130420154358.png
Phenylpropanoid biosynthesis	29	lactoperoxidase	ec:1.11.1.7	8	THRIPS_11_08_2011_03606, THRIPS_11_08_2011_06648, THRIPS_11_08_2011_08044, THRIPS_11_08_2011_11052, THRIPS_11_08_2011_11498, THRIPS_11_08_2011_12774, THRIPS_11_08_2011_15369, THRIPS_11_08_2011_26033	map00940	map00940_20130420154400.png
Phenylpropanoid biosynthesis	29	gentiobiase	ec:3.2.1.21	15	THRIPS_11_08_2011_00089, THRIPS_11_08_2011_00090, THRIPS_11_08_2011_01524, THRIPS_11_08_2011_03550, THRIPS_11_08_2011_06701, THRIPS_11_08_2011_09365, THRIPS_11_08_2011_09991, THRIPS_11_08_2011_10940, THRIPS_11_08_2011_13467, THRIPS_11_08_2011_16212, THRIPS_11_08_2011_17428, THRIPS_11_08_2011_19862, THRIPS_11_08_2011_21606, THRIPS_11_08_2011_25536, THRIPS_11_08_2011_26857	map00940	map00940_20130420154400.png
Phenylpropanoid biosynthesis	29	beta-glucosidase	ec:3.2.1.126	1	THRIPS_11_08_2011_19446	map00940	map00940_20130420154400.png
Phenylpropanoid biosynthesis	29	reductase	ec:1.2.1.44	3	THRIPS_11_08_2011_10280, THRIPS_11_08_2011_25823, THRIPS_11_08_2011_27077	map00940	map00940_20130420154400.png
Phenylpropanoid biosynthesis	29	ligase	ec:6.2.1.12	2	THRIPS_11_08_2011_08675, THRIPS_11_08_2011_26328	map00940	map00940_20130420154400.png
DDT degradation	1	DDT-ase	ec:4.5.1.1	1	THRIPS_11_08_2011_20974	map00351	map00351_20130420154402.png
Tyrosine metabolism	20	beta-diketonase	ec:3.7.1.2	1	THRIPS_11_08_2011_01784	map00350	map00350_20130420154405.png
Tyrosine metabolism	20	oxidase	ec:1.4.3.21	1	THRIPS_11_08_2011_02600	map00350	map00350_20130420154405.png
Tyrosine metabolism	20	dehydrogenase	ec:1.1.1.1	2	THRIPS_11_08_2011_11223, THRIPS_11_08_2011_15017	map00350	map00350_20130420154405.png
Tyrosine metabolism	20	monophenol monooxygenase	ec:1.14.18.1	2	THRIPS_11_08_2011_02769, THRIPS_11_08_2011_17416	map00350	map00350_20130420154405.png
Tyrosine metabolism	20	oxidase	ec:1.2.3.1	1	THRIPS_11_08_2011_16423	map00350	map00350_20130420154405.png
Tyrosine metabolism	20	3-monooxygenase	ec:1.14.16.2	1	THRIPS_11_08_2011_27032	map00350	map00350_20130420154405.png
Tyrosine metabolism	20	dehydrogenase [NAD(P)+]	ec:1.2.1.5	5	THRIPS_11_08_2011_03548, THRIPS_11_08_2011_03549, THRIPS_11_08_2011_06836, THRIPS_11_08_2011_11457, THRIPS_11_08_2011_11869	map00350	map00350_20130420154405.png
Tyrosine metabolism	20	isomerase	ec:5.2.1.2	2	THRIPS_11_08_2011_06413, THRIPS_11_08_2011_08704	map00350	map00350_20130420154405.png
Tyrosine metabolism	20	transaminase	ec:2.6.1.58	1	THRIPS_11_08_2011_04206	map00350	map00350_20130420154405.png
Tyrosine metabolism	20	transaminase	ec:2.6.1.1	3	THRIPS_11_08_2011_21708, THRIPS_11_08_2011_21709, THRIPS_11_08_2011_23419	map00350	map00350_20130420154405.png
Tyrosine metabolism	20	beta-monooxygenase	ec:1.14.17.1	1	THRIPS_11_08_2011_19345	map00350	map00350_20130420154405.png
Tetracycline biosynthesis	1	carboxylase	ec:6.4.1.2	1	THRIPS_11_08_2011_02440	map00253	map00253_20130420154407.png
Alanine, aspartate and glutamate metabolism	41	synthase	ec:6.3.4.5	2	THRIPS_11_08_2011_16381, THRIPS_11_08_2011_22101	map00250	map00250_20130420154412.png
Alanine, aspartate and glutamate metabolism	41	synthase	ec:6.3.4.4	1	THRIPS_11_08_2011_22947	map00250	map00250_20130420154412.png
Alanine, aspartate and glutamate metabolism	41	decarboxylase	ec:4.1.1.15	2	THRIPS_11_08_2011_06689, THRIPS_11_08_2011_29161	map00250	map00250_20130420154412.png
Alanine, aspartate and glutamate metabolism	41	dehydrogenase	ec:1.5.1.12	1	THRIPS_11_08_2011_00992	map00250	map00250_20130420154412.png
Alanine, aspartate and glutamate metabolism	41	oxidase	ec:1.4.3.16	1	THRIPS_11_08_2011_30835	map00250	map00250_20130420154412.png
Alanine, aspartate and glutamate metabolism	41	phosphoribosyldiphosphate 5-amidotransferase	ec:2.4.2.14	1	THRIPS_11_08_2011_24825	map00250	map00250_20130420154412.png
Alanine, aspartate and glutamate metabolism	41	asparaginase II	ec:3.5.1.1	1	THRIPS_11_08_2011_10181	map00250	map00250_20130420154412.png
Alanine, aspartate and glutamate metabolism	41	synthase (glutamine-hydrolysing)	ec:6.3.5.5	8	THRIPS_11_08_2011_09462, THRIPS_11_08_2011_12710, THRIPS_11_08_2011_17315, THRIPS_11_08_2011_22207, THRIPS_11_08_2011_23703, THRIPS_11_08_2011_26784, THRIPS_11_08_2011_27094, THRIPS_11_08_2011_27111	map00250	map00250_20130420154412.png
Alanine, aspartate and glutamate metabolism	41	synthase (glutamine-hydrolysing)	ec:6.3.5.4	5	THRIPS_11_08_2011_03234, THRIPS_11_08_2011_03500, THRIPS_11_08_2011_03501, THRIPS_11_08_2011_03502, THRIPS_11_08_2011_11841	map00250	map00250_20130420154412.png
Alanine, aspartate and glutamate metabolism	41	dehydrogenase [NAD(P)+]	ec:1.4.1.3	2	THRIPS_11_08_2011_01553, THRIPS_11_08_2011_16644	map00250	map00250_20130420154412.png
Alanine, aspartate and glutamate metabolism	41	dehydrogenase	ec:1.4.1.2	2	THRIPS_11_08_2011_01553, THRIPS_11_08_2011_16644	map00250	map00250_20130420154412.png
Alanine, aspartate and glutamate metabolism	41	lyase	ec:4.3.2.2	1	THRIPS_11_08_2011_08566	map00250	map00250_20130420154412.png
Alanine, aspartate and glutamate metabolism	41	synthase (ammonia)	ec:6.3.4.16	5	THRIPS_11_08_2011_09462, THRIPS_11_08_2011_17315, THRIPS_11_08_2011_26784, THRIPS_11_08_2011_27094, THRIPS_11_08_2011_27111	map00250	map00250_20130420154412.png
Alanine, aspartate and glutamate metabolism	41	carbamoyltransferase	ec:2.1.3.2	9	THRIPS_11_08_2011_09462, THRIPS_11_08_2011_13844, THRIPS_11_08_2011_17315, THRIPS_11_08_2011_22207, THRIPS_11_08_2011_23703, THRIPS_11_08_2011_23871, THRIPS_11_08_2011_26784, THRIPS_11_08_2011_27094, THRIPS_11_08_2011_27111	map00250	map00250_20130420154412.png
Alanine, aspartate and glutamate metabolism	41	transaminase	ec:2.6.1.2	1	THRIPS_11_08_2011_02667	map00250	map00250_20130420154412.png
Alanine, aspartate and glutamate metabolism	41	transaminase	ec:2.6.1.1	3	THRIPS_11_08_2011_21708, THRIPS_11_08_2011_21709, THRIPS_11_08_2011_23419	map00250	map00250_20130420154412.png
Alanine, aspartate and glutamate metabolism	41	dehydrogenase (NAD+)	ec:1.2.1.24	2	THRIPS_11_08_2011_05774, THRIPS_11_08_2011_07909	map00250	map00250_20130420154412.png
Alanine, aspartate and glutamate metabolism	41	ligase	ec:6.3.1.2	2	THRIPS_11_08_2011_06689, THRIPS_11_08_2011_13451	map00250	map00250_20130420154412.png
Alanine, aspartate and glutamate metabolism	41	ligase	ec:6.3.1.1	1	THRIPS_11_08_2011_04694	map00250	map00250_20130420154412.png
Alanine, aspartate and glutamate metabolism	41	transaminase (isomerizing)	ec:2.6.1.16	5	THRIPS_11_08_2011_01543, THRIPS_11_08_2011_04954, THRIPS_11_08_2011_04955, THRIPS_11_08_2011_18598, THRIPS_11_08_2011_20750	map00250	map00250_20130420154412.png
Alanine, aspartate and glutamate metabolism	41	transaminase	ec:2.6.1.15	1	THRIPS_11_08_2011_04206	map00250	map00250_20130420154412.png
Riboflavin metabolism	10	reductase (NADPH)	ec:1.5.1.30	1	THRIPS_11_08_2011_10786	map00740	map00740_20130420154414.png
Riboflavin metabolism	10	monophenol monooxygenase	ec:1.14.18.1	2	THRIPS_11_08_2011_02769, THRIPS_11_08_2011_17416	map00740	map00740_20130420154414.png
Riboflavin metabolism	10	synthase	ec:2.5.1.9	1	THRIPS_11_08_2011_15716	map00740	map00740_20130420154414.png
Riboflavin metabolism	10	phosphatase	ec:3.1.3.2	3	THRIPS_11_08_2011_14624, THRIPS_11_08_2011_21274, THRIPS_11_08_2011_24260	map00740	map00740_20130420154414.png
Riboflavin metabolism	10	synthase	ec:4.1.99.12	2	THRIPS_11_08_2011_28346, THRIPS_11_08_2011_29156	map00740	map00740_20130420154414.png
Riboflavin metabolism	10	kinase	ec:2.7.1.26	1	THRIPS_11_08_2011_10034	map00740	map00740_20130420154414.png
Styrene degradation	3	beta-diketonase	ec:3.7.1.2	1	THRIPS_11_08_2011_01784	map00643	map00643_20130420154416.png
Styrene degradation	3	isomerase	ec:5.2.1.2	2	THRIPS_11_08_2011_06413, THRIPS_11_08_2011_08704	map00643	map00643_20130420154416.png
Ethylbenzene degradation	2	C-acyltransferase	ec:2.3.1.16	2	THRIPS_11_08_2011_22367, THRIPS_11_08_2011_22368	map00642	map00642_20130420154418.png
Propanoate metabolism	40	decarboxylase	ec:4.1.1.41	1	THRIPS_11_08_2011_07899	map00640	map00640_20130420154422.png
Propanoate metabolism	40	hydratase	ec:4.2.1.17	6	THRIPS_11_08_2011_02303, THRIPS_11_08_2011_08443, THRIPS_11_08_2011_14541, THRIPS_11_08_2011_21420, THRIPS_11_08_2011_22367, THRIPS_11_08_2011_22368	map00640	map00640_20130420154422.png
Propanoate metabolism	40	carboxylase	ec:6.4.1.2	1	THRIPS_11_08_2011_02440	map00640	map00640_20130420154422.png
Propanoate metabolism	40	lyase	ec:4.1.3.30	1	THRIPS_11_08_2011_15748	map00640	map00640_20130420154422.png
Propanoate metabolism	40	hydrolase	ec:3.1.2.4	2	THRIPS_11_08_2011_21938, THRIPS_11_08_2011_21939	map00640	map00640_20130420154422.png
Propanoate metabolism	40	ligase (ADP-forming)	ec:6.2.1.5	4	THRIPS_11_08_2011_03899, THRIPS_11_08_2011_14236, THRIPS_11_08_2011_23792, THRIPS_11_08_2011_26213	map00640	map00640_20130420154422.png
Propanoate metabolism	40	ligase (GDP-forming)	ec:6.2.1.4	4	THRIPS_11_08_2011_03899, THRIPS_11_08_2011_10221, THRIPS_11_08_2011_23792, THRIPS_11_08_2011_26213	map00640	map00640_20130420154422.png
Propanoate metabolism	40	ligase	ec:6.2.1.1	1	THRIPS_11_08_2011_11080	map00640	map00640_20130420154422.png
Propanoate metabolism	40	C-acetyltransferase	ec:2.3.1.54	3	THRIPS_11_08_2011_13260, THRIPS_11_08_2011_28791, THRIPS_11_08_2011_32034	map00640	map00640_20130420154422.png
Propanoate metabolism	40	decarboxylase	ec:4.1.1.9	1	THRIPS_11_08_2011_07899	map00640	map00640_20130420154422.png
Propanoate metabolism	40	dehydrogenase (NAD+)	ec:1.2.1.3	13	THRIPS_11_08_2011_00301, THRIPS_11_08_2011_00992, THRIPS_11_08_2011_03548, THRIPS_11_08_2011_03549, THRIPS_11_08_2011_06836, THRIPS_11_08_2011_11457, THRIPS_11_08_2011_11869, THRIPS_11_08_2011_23355, THRIPS_11_08_2011_23356, THRIPS_11_08_2011_23357, THRIPS_11_08_2011_23358, THRIPS_11_08_2011_23359, THRIPS_11_08_2011_29126	map00640	map00640_20130420154422.png
Propanoate metabolism	40	C-acetyltransferase	ec:2.3.1.9	4	THRIPS_11_08_2011_01590, THRIPS_11_08_2011_02303, THRIPS_11_08_2011_19642, THRIPS_11_08_2011_26035	map00640	map00640_20130420154422.png
Propanoate metabolism	40	acetyltransferase	ec:2.3.1.8	1	THRIPS_11_08_2011_29218	map00640	map00640_20130420154422.png
Propanoate metabolism	40	dehydrogenase	ec:1.1.1.27	1	THRIPS_11_08_2011_09471	map00640	map00640_20130420154422.png
Propanoate metabolism	40	dehydrogenase (acylating)	ec:1.2.1.27	2	THRIPS_11_08_2011_01204, THRIPS_11_08_2011_03148	map00640	map00640_20130420154422.png
Propanoate metabolism	40	dehydrogenase (acetylating)	ec:1.2.1.18	2	THRIPS_11_08_2011_01204, THRIPS_11_08_2011_03148	map00640	map00640_20130420154422.png
Ascorbate and aldarate metabolism	33	dehydratase	ec:4.2.1.40	1	THRIPS_11_08_2011_11030	map00053	map00053_20130420154425.png
Ascorbate and aldarate metabolism	33	4-epimerase	ec:5.1.3.4	1	THRIPS_11_08_2011_13031	map00053	map00053_20130420154425.png
Ascorbate and aldarate metabolism	33	lactonase	ec:3.1.1.17	1	THRIPS_11_08_2011_23669	map00053	map00053_20130420154425.png
Ascorbate and aldarate metabolism	33	dehydrogenase (ascorbate)	ec:1.8.5.1	1	THRIPS_11_08_2011_26821	map00053	map00053_20130420154425.png
Ascorbate and aldarate metabolism	33	oxygenase	ec:1.13.99.1	3	THRIPS_11_08_2011_06079, THRIPS_11_08_2011_22156, THRIPS_11_08_2011_25005	map00053	map00053_20130420154425.png
Ascorbate and aldarate metabolism	33	2-dehydrogenase	ec:1.1.1.130	1	THRIPS_11_08_2011_12515	map00053	map00053_20130420154425.png
Ascorbate and aldarate metabolism	33	dehydrogenase (NAD+)	ec:1.2.1.3	13	THRIPS_11_08_2011_00301, THRIPS_11_08_2011_00992, THRIPS_11_08_2011_03548, THRIPS_11_08_2011_03549, THRIPS_11_08_2011_06836, THRIPS_11_08_2011_11457, THRIPS_11_08_2011_11869, THRIPS_11_08_2011_23355, THRIPS_11_08_2011_23356, THRIPS_11_08_2011_23357, THRIPS_11_08_2011_23358, THRIPS_11_08_2011_23359, THRIPS_11_08_2011_29126	map00053	map00053_20130420154425.png
Ascorbate and aldarate metabolism	33	1-naphthol glucuronyltransferase	ec:2.4.1.17	4	THRIPS_11_08_2011_00753, THRIPS_11_08_2011_04342, THRIPS_11_08_2011_18098, THRIPS_11_08_2011_27256	map00053	map00053_20130420154425.png
Ascorbate and aldarate metabolism	33	6-dehydrogenase	ec:1.1.1.22	4	THRIPS_11_08_2011_10303, THRIPS_11_08_2011_11500, THRIPS_11_08_2011_11828, THRIPS_11_08_2011_11829	map00053	map00053_20130420154425.png
Ascorbate and aldarate metabolism	33	phosphotransferase	ec:2.7.1.69	4	THRIPS_11_08_2011_01930, THRIPS_11_08_2011_14425, THRIPS_11_08_2011_14933, THRIPS_11_08_2011_26830	map00053	map00053_20130420154425.png
Galactose metabolism	59	phosphohexokinase	ec:2.7.1.11	4	THRIPS_11_08_2011_01755, THRIPS_11_08_2011_13165, THRIPS_11_08_2011_25447, THRIPS_11_08_2011_25449	map00052	map00052_20130420154429.png
Galactose metabolism	59	galactokinase (phosphorylating)	ec:2.7.1.6	6	THRIPS_11_08_2011_04844, THRIPS_11_08_2011_06219, THRIPS_11_08_2011_06242, THRIPS_11_08_2011_16261, THRIPS_11_08_2011_18563, THRIPS_11_08_2011_25617	map00052	map00052_20130420154429.png
Galactose metabolism	59	glucokinase (phosphorylating)	ec:2.7.1.2	4	THRIPS_11_08_2011_00742, THRIPS_11_08_2011_13285, THRIPS_11_08_2011_22079, THRIPS_11_08_2011_22080	map00052	map00052_20130420154429.png
Galactose metabolism	59	hexokinase type IV glucokinase	ec:2.7.1.1	2	THRIPS_11_08_2011_15700, THRIPS_11_08_2011_25487	map00052	map00052_20130420154429.png
Galactose metabolism	59	4-epimerase	ec:5.1.3.2	2	THRIPS_11_08_2011_23484, THRIPS_11_08_2011_23485	map00052	map00052_20130420154429.png
Galactose metabolism	59	lactase (ambiguous)	ec:3.2.1.23	6	THRIPS_11_08_2011_00090, THRIPS_11_08_2011_01524, THRIPS_11_08_2011_13467, THRIPS_11_08_2011_16212, THRIPS_11_08_2011_17428, THRIPS_11_08_2011_26857	map00052	map00052_20130420154429.png
Galactose metabolism	59	melibiase	ec:3.2.1.22	3	THRIPS_11_08_2011_23339, THRIPS_11_08_2011_23340, THRIPS_11_08_2011_31814	map00052	map00052_20130420154429.png
Galactose metabolism	59	maltase	ec:3.2.1.20	4	THRIPS_11_08_2011_03512, THRIPS_11_08_2011_05009, THRIPS_11_08_2011_09239, THRIPS_11_08_2011_24191	map00052	map00052_20130420154429.png
Galactose metabolism	59	uridylyltransferase	ec:2.7.7.9	7	THRIPS_11_08_2011_01342, THRIPS_11_08_2011_01481, THRIPS_11_08_2011_03241, THRIPS_11_08_2011_07085, THRIPS_11_08_2011_07086, THRIPS_11_08_2011_07087, THRIPS_11_08_2011_27399	map00052	map00052_20130420154429.png
Galactose metabolism	59	lactase-phlorizin hydrolase	ec:3.2.1.108	2	THRIPS_11_08_2011_00090, THRIPS_11_08_2011_17428	map00052	map00052_20130420154429.png
Galactose metabolism	59	uridylyltransferase	ec:2.7.7.12	2	THRIPS_11_08_2011_23333, THRIPS_11_08_2011_23334	map00052	map00052_20130420154429.png
Galactose metabolism	59	deacetylase	ec:3.5.1.25	1	THRIPS_11_08_2011_24448	map00052	map00052_20130420154429.png
Galactose metabolism	59	aldolase	ec:4.1.2.40	2	THRIPS_11_08_2011_18057, THRIPS_11_08_2011_22415	map00052	map00052_20130420154429.png
Galactose metabolism	59	synthase	ec:2.4.1.22	3	THRIPS_11_08_2011_06791, THRIPS_11_08_2011_10350, THRIPS_11_08_2011_24169	map00052	map00052_20130420154429.png
Galactose metabolism	59	5-dehydrogenase	ec:1.1.1.251	1	THRIPS_11_08_2011_13240	map00052	map00052_20130420154429.png
Galactose metabolism	59	phosphotransferase	ec:2.7.1.69	4	THRIPS_11_08_2011_01930, THRIPS_11_08_2011_14425, THRIPS_11_08_2011_14933, THRIPS_11_08_2011_26830	map00052	map00052_20130420154429.png
Galactose metabolism	59	glucose phosphomutase	ec:5.4.2.2	7	THRIPS_11_08_2011_00385, THRIPS_11_08_2011_04843, THRIPS_11_08_2011_10608, THRIPS_11_08_2011_13511, THRIPS_11_08_2011_16081, THRIPS_11_08_2011_21318, THRIPS_11_08_2011_27494	map00052	map00052_20130420154429.png
Galactose metabolism	59	dehydratase	ec:4.2.1.6	1	THRIPS_11_08_2011_22558	map00052	map00052_20130420154429.png
Fructose and mannose metabolism	37	phosphohexokinase	ec:2.7.1.11	4	THRIPS_11_08_2011_01755, THRIPS_11_08_2011_13165, THRIPS_11_08_2011_25447, THRIPS_11_08_2011_25449	map00051	map00051_20130420154433.png
Fructose and mannose metabolism	37	4,6-dehydratase	ec:4.2.1.47	2	THRIPS_11_08_2011_01301, THRIPS_11_08_2011_01908	map00051	map00051_20130420154433.png
Fructose and mannose metabolism	37	isomerase	ec:5.3.1.8	2	THRIPS_11_08_2011_02100, THRIPS_11_08_2011_24846	map00051	map00051_20130420154433.png
Fructose and mannose metabolism	37	isomerase	ec:5.3.1.1	2	THRIPS_11_08_2011_04984, THRIPS_11_08_2011_13400	map00051	map00051_20130420154433.png
Fructose and mannose metabolism	37	ketohexokinase (phosphorylating)	ec:2.7.1.3	1	THRIPS_11_08_2011_19253	map00051	map00051_20130420154433.png
Fructose and mannose metabolism	37	hexokinase type IV glucokinase	ec:2.7.1.1	2	THRIPS_11_08_2011_15700, THRIPS_11_08_2011_25487	map00051	map00051_20130420154433.png
Fructose and mannose metabolism	37	2-phosphatase	ec:3.1.3.46	6	THRIPS_11_08_2011_00453, THRIPS_11_08_2011_01888, THRIPS_11_08_2011_06700, THRIPS_11_08_2011_21085, THRIPS_11_08_2011_22096, THRIPS_11_08_2011_24245	map00051	map00051_20130420154433.png
Fructose and mannose metabolism	37	hexose diphosphatase	ec:3.1.3.11	2	THRIPS_11_08_2011_21085, THRIPS_11_08_2011_30011	map00051	map00051_20130420154433.png
Fructose and mannose metabolism	37	guanylyltransferase	ec:2.7.7.13	3	THRIPS_11_08_2011_00669, THRIPS_11_08_2011_26038, THRIPS_11_08_2011_29831	map00051	map00051_20130420154433.png
Fructose and mannose metabolism	37	2-dehydrogenase	ec:1.1.1.67	1	THRIPS_11_08_2011_28540	map00051	map00051_20130420154433.png
Fructose and mannose metabolism	37	aldolase	ec:4.1.2.17	1	THRIPS_11_08_2011_25062	map00051	map00051_20130420154433.png
Fructose and mannose metabolism	37	aldolase	ec:4.1.2.13	3	THRIPS_11_08_2011_02260, THRIPS_11_08_2011_02261, THRIPS_11_08_2011_02262	map00051	map00051_20130420154433.png
Fructose and mannose metabolism	37	diphosphatase	ec:3.6.1.21	1	THRIPS_11_08_2011_21313	map00051	map00051_20130420154433.png
Fructose and mannose metabolism	37	phosphofructokinase 2	ec:2.7.1.105	5	THRIPS_11_08_2011_00453, THRIPS_11_08_2011_01888, THRIPS_11_08_2011_06700, THRIPS_11_08_2011_22096, THRIPS_11_08_2011_24245	map00051	map00051_20130420154433.png
Fructose and mannose metabolism	37	5-dehydrogenase	ec:1.1.1.17	2	THRIPS_11_08_2011_01931, THRIPS_11_08_2011_14832	map00051	map00051_20130420154433.png
Fructose and mannose metabolism	37	2-dehydrogenase	ec:1.1.1.14	1	THRIPS_11_08_2011_24407	map00051	map00051_20130420154433.png
Fructose and mannose metabolism	37	phosphotransferase	ec:2.7.1.69	4	THRIPS_11_08_2011_01930, THRIPS_11_08_2011_14425, THRIPS_11_08_2011_14933, THRIPS_11_08_2011_26830	map00051	map00051_20130420154433.png
Fructose and mannose metabolism	37	mannose phosphomutase	ec:5.4.2.8	1	THRIPS_11_08_2011_11543	map00051	map00051_20130420154433.png
Lipopolysaccharide biosynthesis	3	O-acyltransferase	ec:2.3.1.129	2	THRIPS_11_08_2011_21448, THRIPS_11_08_2011_21449	map00540	map00540_20130420154436.png
Lipopolysaccharide biosynthesis	3	N-acetylglucosaminyltransferase	ec:2.4.1.56	1	THRIPS_11_08_2011_24217	map00540	map00540_20130420154436.png
Biosynthesis of ansamycins	3	glycolaldehydetransferase	ec:2.2.1.1	3	THRIPS_11_08_2011_05585, THRIPS_11_08_2011_05586, THRIPS_11_08_2011_14454	map01051	map01051_20130420154437.png
Phosphonate and phosphinate metabolism	10	cytidylyltransferase	ec:2.7.7.15	4	THRIPS_11_08_2011_24072, THRIPS_11_08_2011_24073, THRIPS_11_08_2011_24074, THRIPS_11_08_2011_32168	map00440	map00440_20130420154440.png
Phosphonate and phosphinate metabolism	10	cytidylyltransferase	ec:2.7.7.14	4	THRIPS_11_08_2011_24072, THRIPS_11_08_2011_24073, THRIPS_11_08_2011_24074, THRIPS_11_08_2011_25584	map00440	map00440_20130420154440.png
Phosphonate and phosphinate metabolism	10	cholinephosphotransferase	ec:2.7.8.2	5	THRIPS_11_08_2011_01283, THRIPS_11_08_2011_23816, THRIPS_11_08_2011_25187, THRIPS_11_08_2011_26327, THRIPS_11_08_2011_28127	map00440	map00440_20130420154440.png
Caprolactam degradation	22	hydratase	ec:4.2.1.17	6	THRIPS_11_08_2011_02303, THRIPS_11_08_2011_08443, THRIPS_11_08_2011_14541, THRIPS_11_08_2011_21420, THRIPS_11_08_2011_22367, THRIPS_11_08_2011_22368	map00930	map00930_20130420154442.png
Caprolactam degradation	22	lactonase	ec:3.1.1.17	1	THRIPS_11_08_2011_23669	map00930	map00930_20130420154442.png
Caprolactam degradation	22	dehydrogenase (NADP+)	ec:1.1.1.2	9	THRIPS_11_08_2011_08251, THRIPS_11_08_2011_12552, THRIPS_11_08_2011_23355, THRIPS_11_08_2011_23356, THRIPS_11_08_2011_23357, THRIPS_11_08_2011_23358, THRIPS_11_08_2011_23359, THRIPS_11_08_2011_24910, THRIPS_11_08_2011_26433	map00930	map00930_20130420154442.png
Caprolactam degradation	22	dehydrogenase	ec:1.1.1.35	9	THRIPS_11_08_2011_02303, THRIPS_11_08_2011_05026, THRIPS_11_08_2011_08106, THRIPS_11_08_2011_22367, THRIPS_11_08_2011_22368, THRIPS_11_08_2011_22551, THRIPS_11_08_2011_22552, THRIPS_11_08_2011_22553, THRIPS_11_08_2011_25311	map00930	map00930_20130420154442.png
Histidine metabolism	13	dehydrogenase [NAD(P)+]	ec:1.2.1.5	5	THRIPS_11_08_2011_03548, THRIPS_11_08_2011_03549, THRIPS_11_08_2011_06836, THRIPS_11_08_2011_11457, THRIPS_11_08_2011_11869	map00340	map00340_20130420154444.png
Histidine metabolism	13	dehydrogenase (NAD+)	ec:1.2.1.3	13	THRIPS_11_08_2011_00301, THRIPS_11_08_2011_00992, THRIPS_11_08_2011_03548, THRIPS_11_08_2011_03549, THRIPS_11_08_2011_06836, THRIPS_11_08_2011_11457, THRIPS_11_08_2011_11869, THRIPS_11_08_2011_23355, THRIPS_11_08_2011_23356, THRIPS_11_08_2011_23357, THRIPS_11_08_2011_23358, THRIPS_11_08_2011_23359, THRIPS_11_08_2011_29126	map00340	map00340_20130420154444.png
PI3K-Akt signaling pathway	4	3-kinase	ec:2.7.1.153	4	THRIPS_11_08_2011_10169, THRIPS_11_08_2011_11401, THRIPS_11_08_2011_20037, THRIPS_11_08_2011_25223	map04151	map04151_20130420154446.png
mTOR signaling pathway	18	protein kinase	ec:2.7.11.24	4	THRIPS_11_08_2011_04865, THRIPS_11_08_2011_10369, THRIPS_11_08_2011_12158, THRIPS_11_08_2011_25596	map04150	map04150_20130420154448.png
mTOR signaling pathway	18	protein kinase	ec:2.7.11.11	10	THRIPS_11_08_2011_00664, THRIPS_11_08_2011_00969, THRIPS_11_08_2011_00973, THRIPS_11_08_2011_03209, THRIPS_11_08_2011_05722, THRIPS_11_08_2011_22802, THRIPS_11_08_2011_24895, THRIPS_11_08_2011_25794, THRIPS_11_08_2011_28068, THRIPS_11_08_2011_30885	map04150	map04150_20130420154448.png
mTOR signaling pathway	18	3-kinase	ec:2.7.1.153	4	THRIPS_11_08_2011_10169, THRIPS_11_08_2011_11401, THRIPS_11_08_2011_20037, THRIPS_11_08_2011_25223	map04150	map04150_20130420154448.png
Retinol metabolism	19	1-monooxygenase	ec:1.14.15.3	1	THRIPS_11_08_2011_13753	map00830	map00830_20130420154450.png
Retinol metabolism	19	dehydrogenase	ec:1.1.1.1	2	THRIPS_11_08_2011_11223, THRIPS_11_08_2011_15017	map00830	map00830_20130420154450.png
Retinol metabolism	19	oxidase	ec:1.2.3.1	1	THRIPS_11_08_2011_16423	map00830	map00830_20130420154450.png
Retinol metabolism	19	dehydrogenase (NAD+)	ec:1.1.1.105	5	THRIPS_11_08_2011_09620, THRIPS_11_08_2011_13569, THRIPS_11_08_2011_13695, THRIPS_11_08_2011_16423, THRIPS_11_08_2011_22427	map00830	map00830_20130420154450.png
Retinol metabolism	19	1-naphthol glucuronyltransferase	ec:2.4.1.17	4	THRIPS_11_08_2011_00753, THRIPS_11_08_2011_04342, THRIPS_11_08_2011_18098, THRIPS_11_08_2011_27256	map00830	map00830_20130420154450.png
Retinol metabolism	19	dehydrogenase	ec:1.2.1.36	4	THRIPS_11_08_2011_03548, THRIPS_11_08_2011_03549, THRIPS_11_08_2011_06836, THRIPS_11_08_2011_11869	map00830	map00830_20130420154450.png
Retinol metabolism	19	monooxygenase	ec:1.14.14.1	3	THRIPS_11_08_2011_21411, THRIPS_11_08_2011_26148, THRIPS_11_08_2011_32092	map00830	map00830_20130420154450.png
Pyrimidine metabolism	141	synthase	ec:6.3.4.2	4	THRIPS_11_08_2011_07739, THRIPS_11_08_2011_14549, THRIPS_11_08_2011_17317, THRIPS_11_08_2011_29806	map00240	map00240_20130420154456.png
Pyrimidine metabolism	141	dehydrogenase (NADP+)	ec:1.3.1.2	4	THRIPS_11_08_2011_12432, THRIPS_11_08_2011_14831, THRIPS_11_08_2011_28028, THRIPS_11_08_2011_28596	map00240	map00240_20130420154456.png
Pyrimidine metabolism	141	2'-phosphodiesterase	ec:3.1.4.16	1	THRIPS_11_08_2011_26339	map00240	map00240_20130420154456.png
Pyrimidine metabolism	141	synthase	ec:4.2.1.70	1	THRIPS_11_08_2011_19074	map00240	map00240_20130420154456.png
Pyrimidine metabolism	141	decarboxylase	ec:4.1.1.23	4	THRIPS_11_08_2011_05119, THRIPS_11_08_2011_12745, THRIPS_11_08_2011_17883, THRIPS_11_08_2011_21332	map00240	map00240_20130420154456.png
Pyrimidine metabolism	141	kinase	ec:2.7.4.6	2	THRIPS_11_08_2011_00085, THRIPS_11_08_2011_25746	map00240	map00240_20130420154456.png
Pyrimidine metabolism	141	ec:3.5.1.6 beta-ureidopropionase	ec:3.5.1.6	1	THRIPS_11_08_2011_07145	map00240	map00240_20130420154456.png
Pyrimidine metabolism	141	phosphoribosyltransferase	ec:2.4.2.10	4	THRIPS_11_08_2011_05119, THRIPS_11_08_2011_12745, THRIPS_11_08_2011_17883, THRIPS_11_08_2011_21332	map00240	map00240_20130420154456.png
Pyrimidine metabolism	141	synthase (glutamine-hydrolysing)	ec:6.3.5.5	8	THRIPS_11_08_2011_09462, THRIPS_11_08_2011_12710, THRIPS_11_08_2011_17315, THRIPS_11_08_2011_22207, THRIPS_11_08_2011_23703, THRIPS_11_08_2011_26784, THRIPS_11_08_2011_27094, THRIPS_11_08_2011_27111	map00240	map00240_20130420154456.png
Pyrimidine metabolism	141	nucleotidyltransferase	ec:2.7.7.8	1	THRIPS_11_08_2011_31904	map00240	map00240_20130420154456.png
Pyrimidine metabolism	141	DNA polymerase	ec:2.7.7.7	16	THRIPS_11_08_2011_04512, THRIPS_11_08_2011_05150, THRIPS_11_08_2011_05775, THRIPS_11_08_2011_10815, THRIPS_11_08_2011_11515, THRIPS_11_08_2011_11630, THRIPS_11_08_2011_11909, THRIPS_11_08_2011_13183, THRIPS_11_08_2011_17572, THRIPS_11_08_2011_18611, THRIPS_11_08_2011_18677, THRIPS_11_08_2011_25864, THRIPS_11_08_2011_28120, THRIPS_11_08_2011_28901, THRIPS_11_08_2011_30954, THRIPS_11_08_2011_31013	map00240	map00240_20130420154456.png
Pyrimidine metabolism	141	RNA polymerase	ec:2.7.7.6	53	THRIPS_11_08_2011_00055, THRIPS_11_08_2011_00486, THRIPS_11_08_2011_01028, THRIPS_11_08_2011_01964, THRIPS_11_08_2011_02599, THRIPS_11_08_2011_02784, THRIPS_11_08_2011_03150, THRIPS_11_08_2011_03484, THRIPS_11_08_2011_03554, THRIPS_11_08_2011_04524, THRIPS_11_08_2011_04663, THRIPS_11_08_2011_05050, THRIPS_11_08_2011_05288, THRIPS_11_08_2011_07188, THRIPS_11_08_2011_08806, THRIPS_11_08_2011_08941,…	map00240	map00240_20130420154456.png
Pyrimidine metabolism	141	deaminase	ec:3.5.4.5	1	THRIPS_11_08_2011_18345	map00240	map00240_20130420154456.png
Pyrimidine metabolism	141	deaminase	ec:3.5.4.1	2	THRIPS_11_08_2011_17154, THRIPS_11_08_2011_17155	map00240	map00240_20130420154456.png
Pyrimidine metabolism	141	phosphoribosyltransferase	ec:2.4.2.9	4	THRIPS_11_08_2011_13521, THRIPS_11_08_2011_19824, THRIPS_11_08_2011_24198, THRIPS_11_08_2011_26289	map00240	map00240_20130420154456.png
Pyrimidine metabolism	141	phosphorylase	ec:2.4.2.3	1	THRIPS_11_08_2011_15514	map00240	map00240_20130420154456.png
Pyrimidine metabolism	141	phosphorylase	ec:2.4.2.1	1	THRIPS_11_08_2011_23068	map00240	map00240_20130420154456.png
Pyrimidine metabolism	141	reductase	ec:1.17.4.1	7	THRIPS_11_08_2011_12186, THRIPS_11_08_2011_12947, THRIPS_11_08_2011_13920, THRIPS_11_08_2011_14017, THRIPS_11_08_2011_14951, THRIPS_11_08_2011_17822, THRIPS_11_08_2011_26136	map00240	map00240_20130420154456.png
Pyrimidine metabolism	141	3'-mononucleotidase	ec:3.1.3.6	3	THRIPS_11_08_2011_23056, THRIPS_11_08_2011_23057, THRIPS_11_08_2011_26339	map00240	map00240_20130420154456.png
Pyrimidine metabolism	141	uridine 5'-nucleotidase	ec:3.1.3.5	8	THRIPS_11_08_2011_00108, THRIPS_11_08_2011_01413, THRIPS_11_08_2011_03417, THRIPS_11_08_2011_03647, THRIPS_11_08_2011_11884, THRIPS_11_08_2011_22024, THRIPS_11_08_2011_22495, THRIPS_11_08_2011_25727	map00240	map00240_20130420154456.png
Pyrimidine metabolism	141	diphosphate phosphatase	ec:3.6.1.6	4	THRIPS_11_08_2011_04515, THRIPS_11_08_2011_22211, THRIPS_11_08_2011_22212, THRIPS_11_08_2011_22989	map00240	map00240_20130420154456.png
Pyrimidine metabolism	141	carbamoylaspartic dehydrase	ec:3.5.2.3	8	THRIPS_11_08_2011_09462, THRIPS_11_08_2011_13938, THRIPS_11_08_2011_17315, THRIPS_11_08_2011_22207, THRIPS_11_08_2011_23703, THRIPS_11_08_2011_26784, THRIPS_11_08_2011_27094, THRIPS_11_08_2011_27111	map00240	map00240_20130420154456.png
Pyrimidine metabolism	141	hydantoinase	ec:3.5.2.2	3	THRIPS_11_08_2011_00216, THRIPS_11_08_2011_10706, THRIPS_11_08_2011_13629	map00240	map00240_20130420154456.png
Pyrimidine metabolism	141	diphosphatase	ec:3.6.1.19	1	THRIPS_11_08_2011_25654	map00240	map00240_20130420154456.png
Pyrimidine metabolism	141	(asymmetrical)	ec:3.6.1.17	1	THRIPS_11_08_2011_18778	map00240	map00240_20130420154456.png
Pyrimidine metabolism	141	kinase	ec:2.7.4.22	1	THRIPS_11_08_2011_23196	map00240	map00240_20130420154456.png
Pyrimidine metabolism	141	kinase	ec:2.7.4.14	3	THRIPS_11_08_2011_08548, THRIPS_11_08_2011_23196, THRIPS_11_08_2011_23536	map00240	map00240_20130420154456.png
Pyrimidine metabolism	141	carbamoyltransferase	ec:2.1.3.2	9	THRIPS_11_08_2011_09462, THRIPS_11_08_2011_13844, THRIPS_11_08_2011_17315, THRIPS_11_08_2011_22207, THRIPS_11_08_2011_23703, THRIPS_11_08_2011_23871, THRIPS_11_08_2011_26784, THRIPS_11_08_2011_27094, THRIPS_11_08_2011_27111	map00240	map00240_20130420154456.png
Pyrimidine metabolism	141	reductase	ec:1.8.1.9	2	THRIPS_11_08_2011_07602, THRIPS_11_08_2011_24694	map00240	map00240_20130420154456.png
Pyrimidine metabolism	141	kinase	ec:2.7.1.48	5	THRIPS_11_08_2011_13521, THRIPS_11_08_2011_19824, THRIPS_11_08_2011_23196, THRIPS_11_08_2011_24198, THRIPS_11_08_2011_26289	map00240	map00240_20130420154456.png
Pyrimidine metabolism	141	kinase	ec:2.7.1.21	3	THRIPS_11_08_2011_13282, THRIPS_11_08_2011_28943, THRIPS_11_08_2011_32054	map00240	map00240_20130420154456.png
Thiamine metabolism	61	diphosphokinase	ec:2.7.6.2	1	THRIPS_11_08_2011_25150	map00730	map00730_20130420154459.png
Thiamine metabolism	61	desulfurase	ec:2.8.1.7	4	THRIPS_11_08_2011_03663, THRIPS_11_08_2011_14868, THRIPS_11_08_2011_17569, THRIPS_11_08_2011_31473	map00730	map00730_20130420154459.png
Thiamine metabolism	61	phosphatase	ec:3.6.1.15	55	THRIPS_11_08_2011_00765, THRIPS_11_08_2011_01473, THRIPS_11_08_2011_01569, THRIPS_11_08_2011_02374, THRIPS_11_08_2011_02677, THRIPS_11_08_2011_03197, THRIPS_11_08_2011_03211, THRIPS_11_08_2011_03367, THRIPS_11_08_2011_03900, THRIPS_11_08_2011_04227, THRIPS_11_08_2011_04953, THRIPS_11_08_2011_06976, THRIPS_11_08_2011_07284, THRIPS_11_08_2011_07674, THRIPS_11_08_2011_07885, THRIPS_11_08_2011_08064,…	map00730	map00730_20130420154459.png
Thiamine metabolism	61	kinase	ec:2.7.4.16	1	THRIPS_11_08_2011_19667	map00730	map00730_20130420154459.png
Steroid hormone biosynthesis	17	monooxygenase (side-chain-cleaving)	ec:1.14.15.6	1	THRIPS_11_08_2011_25893	map00140	map00140_20130420154503.png
Steroid hormone biosynthesis	17	dehydrogenase	ec:1.1.1.149	3	THRIPS_11_08_2011_26433, THRIPS_11_08_2011_29214, THRIPS_11_08_2011_29306	map00140	map00140_20130420154503.png
Steroid hormone biosynthesis	17	17beta-dehydrogenase (NADP+)	ec:1.1.1.64	2	THRIPS_11_08_2011_26433, THRIPS_11_08_2011_29214	map00140	map00140_20130420154503.png
Steroid hormone biosynthesis	17	17-dehydrogenase	ec:1.1.1.62	7	THRIPS_11_08_2011_01264, THRIPS_11_08_2011_22551, THRIPS_11_08_2011_22552, THRIPS_11_08_2011_22553, THRIPS_11_08_2011_24910, THRIPS_11_08_2011_26433, THRIPS_11_08_2011_29214	map00140	map00140_20130420154503.png
Steroid hormone biosynthesis	17	3-dehydrogenase (B-specific)	ec:1.1.1.50	4	THRIPS_11_08_2011_01264, THRIPS_11_08_2011_16598, THRIPS_11_08_2011_26433, THRIPS_11_08_2011_29214	map00140	map00140_20130420154503.png
Steroid hormone biosynthesis	17	1-naphthol glucuronyltransferase	ec:2.4.1.17	4	THRIPS_11_08_2011_00753, THRIPS_11_08_2011_04342, THRIPS_11_08_2011_18098, THRIPS_11_08_2011_27256	map00140	map00140_20130420154503.png
Steroid hormone biosynthesis	17	3-dehydrogenase (A-specific)	ec:1.1.1.213	1	THRIPS_11_08_2011_29214	map00140	map00140_20130420154503.png
Steroid hormone biosynthesis	17	monooxygenase	ec:1.14.14.1	3	THRIPS_11_08_2011_21411, THRIPS_11_08_2011_26148, THRIPS_11_08_2011_32092	map00140	map00140_20130420154503.png
Steroid hormone biosynthesis	17	4-dehydrogenase	ec:1.3.99.6	1	THRIPS_11_08_2011_29306	map00140	map00140_20130420154503.png
Folate biosynthesis	8	reductase	ec:1.5.1.34	1	THRIPS_11_08_2011_05228	map00790	map00790_20130420154505.png
Folate biosynthesis	8	synthase	ec:4.2.3.12	2	THRIPS_11_08_2011_20424, THRIPS_11_08_2011_20470	map00790	map00790_20130420154505.png
Folate biosynthesis	8	cyclohydrolase I	ec:3.5.4.16	1	THRIPS_11_08_2011_26084	map00790	map00790_20130420154505.png
Folate biosynthesis	8	phosphatase	ec:3.1.3.1	2	THRIPS_11_08_2011_03235, THRIPS_11_08_2011_31062	map00790	map00790_20130420154505.png
Folate biosynthesis	8	hydrolase	ec:3.4.19.9	1	THRIPS_11_08_2011_22432	map00790	map00790_20130420154505.png
Folate biosynthesis	8	synthase	ec:2.6.1.85	1	THRIPS_11_08_2011_23564	map00790	map00790_20130420154505.png
Glyoxylate and dicarboxylate metabolism	37	synthase	ec:4.1.1.47	1	THRIPS_11_08_2011_16497	map00630	map00630_20130420154510.png
Glyoxylate and dicarboxylate metabolism	37	equilase	ec:1.11.1.6	3	THRIPS_11_08_2011_14294, THRIPS_11_08_2011_14971, THRIPS_11_08_2011_25811	map00630	map00630_20130420154510.png
Glyoxylate and dicarboxylate metabolism	37	hydroxymethyltransferase	ec:2.1.2.1	5	THRIPS_11_08_2011_00834, THRIPS_11_08_2011_02166, THRIPS_11_08_2011_03124, THRIPS_11_08_2011_23775, THRIPS_11_08_2011_23776	map00630	map00630_20130420154510.png
Glyoxylate and dicarboxylate metabolism	37	phosphatase	ec:3.1.3.18	1	THRIPS_11_08_2011_22646	map00630	map00630_20130420154510.png
Glyoxylate and dicarboxylate metabolism	37	synthase	ec:2.3.3.9	3	THRIPS_11_08_2011_14312, THRIPS_11_08_2011_15120, THRIPS_11_08_2011_16049	map00630	map00630_20130420154510.png
Glyoxylate and dicarboxylate metabolism	37	(Si)-synthase	ec:2.3.3.1	1	THRIPS_11_08_2011_24895	map00630	map00630_20130420154510.png
Glyoxylate and dicarboxylate metabolism	37	decarboxylase	ec:4.1.1.8	1	THRIPS_11_08_2011_16152	map00630	map00630_20130420154510.png
Glyoxylate and dicarboxylate metabolism	37	reductase	ec:1.1.1.81	4	THRIPS_11_08_2011_01847, THRIPS_11_08_2011_15782, THRIPS_11_08_2011_25254, THRIPS_11_08_2011_30503	map00630	map00630_20130420154510.png
Glyoxylate and dicarboxylate metabolism	37	reductase (NADP+)	ec:1.1.1.79	4	THRIPS_11_08_2011_01847, THRIPS_11_08_2011_15782, THRIPS_11_08_2011_25254, THRIPS_11_08_2011_30503	map00630	map00630_20130420154510.png
Glyoxylate and dicarboxylate metabolism	37	dehydrogenase	ec:1.2.1.2	2	THRIPS_11_08_2011_15718, THRIPS_11_08_2011_24168	map00630	map00630_20130420154510.png
Glyoxylate and dicarboxylate metabolism	37	dehydrogenase	ec:1.1.1.37	2	THRIPS_11_08_2011_00177, THRIPS_11_08_2011_01334	map00630	map00630_20130420154510.png
Glyoxylate and dicarboxylate metabolism	37	C-acetyltransferase	ec:2.3.1.9	4	THRIPS_11_08_2011_01590, THRIPS_11_08_2011_02303, THRIPS_11_08_2011_19642, THRIPS_11_08_2011_26035	map00630	map00630_20130420154510.png
Glyoxylate and dicarboxylate metabolism	37	dehydrogenase	ec:1.1.1.29	3	THRIPS_11_08_2011_01847, THRIPS_11_08_2011_25254, THRIPS_11_08_2011_30503	map00630	map00630_20130420154510.png
Glyoxylate and dicarboxylate metabolism	37	ligase	ec:6.3.1.2	2	THRIPS_11_08_2011_06689, THRIPS_11_08_2011_13451	map00630	map00630_20130420154510.png
Glyoxylate and dicarboxylate metabolism	37	3-kinase	ec:2.7.1.31	2	THRIPS_11_08_2011_07281, THRIPS_11_08_2011_14206	map00630	map00630_20130420154510.png
Glyoxylate and dicarboxylate metabolism	37	hydratase	ec:4.2.1.3	6	THRIPS_11_08_2011_02109, THRIPS_11_08_2011_04674, THRIPS_11_08_2011_07774, THRIPS_11_08_2011_11510, THRIPS_11_08_2011_21940, THRIPS_11_08_2011_31979	map00630	map00630_20130420154510.png
Glycosaminoglycan biosynthesis - heparan sulfate / heparin	13	xylosyltransferase	ec:2.4.2.26	2	THRIPS_11_08_2011_14419, THRIPS_11_08_2011_31236	map00534	map00534_20130420154512.png
Glycosaminoglycan biosynthesis - heparan sulfate / heparin	13	3-beta-glucuronosyltransferase	ec:2.4.1.135	4	THRIPS_11_08_2011_09451, THRIPS_11_08_2011_16165, THRIPS_11_08_2011_16697, THRIPS_11_08_2011_23707	map00534	map00534_20130420154512.png
Glycosaminoglycan biosynthesis - heparan sulfate / heparin	13	4-beta-galactosyltransferase	ec:2.4.1.133	1	THRIPS_11_08_2011_20373	map00534	map00534_20130420154512.png
Glycosaminoglycan biosynthesis - heparan sulfate / heparin	13	4-beta-glucuronosyltransferase	ec:2.4.1.225	5	THRIPS_11_08_2011_06974, THRIPS_11_08_2011_07005, THRIPS_11_08_2011_15581, THRIPS_11_08_2011_20539, THRIPS_11_08_2011_31022	map00534	map00534_20130420154512.png
Glycosaminoglycan biosynthesis - heparan sulfate / heparin	13	4-alpha-N-acetylglucosaminyltransferase	ec:2.4.1.224	5	THRIPS_11_08_2011_06974, THRIPS_11_08_2011_07005, THRIPS_11_08_2011_15581, THRIPS_11_08_2011_20539, THRIPS_11_08_2011_31022	map00534	map00534_20130420154512.png
Glycosaminoglycan biosynthesis - heparan sulfate / heparin	13	4-alpha-N-acetylglucosaminyltransferase	ec:2.4.1.223	2	THRIPS_11_08_2011_00268, THRIPS_11_08_2011_15581	map00534	map00534_20130420154512.png
Glycosaminoglycan biosynthesis - keratan sulfate	27	beta-1,3-N-acetylglucosaminyltransferase	ec:2.4.1.149	3	THRIPS_11_08_2011_06842, THRIPS_11_08_2011_23233, THRIPS_11_08_2011_30341	map00533	map00533_20130420154514.png
Glycosaminoglycan biosynthesis - keratan sulfate	27	beta-1,4-galactosyltransferase	ec:2.4.1.38	24	THRIPS_11_08_2011_04090, THRIPS_11_08_2011_05243, THRIPS_11_08_2011_06508, THRIPS_11_08_2011_06791, THRIPS_11_08_2011_09143, THRIPS_11_08_2011_09359, THRIPS_11_08_2011_10204, THRIPS_11_08_2011_10350, THRIPS_11_08_2011_11943, THRIPS_11_08_2011_12408, THRIPS_11_08_2011_12944, THRIPS_11_08_2011_14748, THRIPS_11_08_2011_15609, THRIPS_11_08_2011_16326, THRIPS_11_08_2011_16346, THRIPS_11_08_2011_17022,…	map00533	map00533_20130420154514.png
Glycosaminoglycan biosynthesis - chondroitin sulfate / dermatan sulfate	7	xylosyltransferase	ec:2.4.2.26	2	THRIPS_11_08_2011_14419, THRIPS_11_08_2011_31236	map00532	map00532_20130420154516.png
Glycosaminoglycan biosynthesis - chondroitin sulfate / dermatan sulfate	7	3-beta-glucuronosyltransferase	ec:2.4.1.135	4	THRIPS_11_08_2011_09451, THRIPS_11_08_2011_16165, THRIPS_11_08_2011_16697, THRIPS_11_08_2011_23707	map00532	map00532_20130420154516.png
Glycosaminoglycan biosynthesis - chondroitin sulfate / dermatan sulfate	7	4-beta-galactosyltransferase	ec:2.4.1.133	1	THRIPS_11_08_2011_20373	map00532	map00532_20130420154516.png
Glycosaminoglycan degradation	17	hexosaminidase	ec:3.2.1.52	5	THRIPS_11_08_2011_04313, THRIPS_11_08_2011_11405, THRIPS_11_08_2011_14691, THRIPS_11_08_2011_14886, THRIPS_11_08_2011_22983	map00531	map00531_20130420154518.png
Glycosaminoglycan degradation	17	hyaluronidase	ec:3.2.1.35	4	THRIPS_11_08_2011_09136, THRIPS_11_08_2011_14166, THRIPS_11_08_2011_16019, THRIPS_11_08_2011_26948	map00531	map00531_20130420154518.png
Glycosaminoglycan degradation	17	beta-glucuronide glucuronohydrolase glucuronidase	ec:3.2.1.31	2	THRIPS_11_08_2011_04747, THRIPS_11_08_2011_05510	map00531	map00531_20130420154518.png
Glycosaminoglycan degradation	17	lactase (ambiguous)	ec:3.2.1.23	6	THRIPS_11_08_2011_00090, THRIPS_11_08_2011_01524, THRIPS_11_08_2011_13467, THRIPS_11_08_2011_16212, THRIPS_11_08_2011_17428, THRIPS_11_08_2011_26857	map00531	map00531_20130420154518.png
Pentose and glucuronate interconversions	43	4-epimerase	ec:5.1.3.4	1	THRIPS_11_08_2011_13031	map00040	map00040_20130420154522.png
Pentose and glucuronate interconversions	43	3-epimerase	ec:5.1.3.1	1	THRIPS_11_08_2011_08589	map00040	map00040_20130420154522.png
Pentose and glucuronate interconversions	43	1-dehydrogenase (NADP+)	ec:1.1.1.179	2	THRIPS_11_08_2011_12543, THRIPS_11_08_2011_26755	map00040	map00040_20130420154522.png
Pentose and glucuronate interconversions	43	beta-glucuronide glucuronohydrolase glucuronidase	ec:3.2.1.31	2	THRIPS_11_08_2011_04747, THRIPS_11_08_2011_05510	map00040	map00040_20130420154522.png
Pentose and glucuronate interconversions	43	2-dehydrogenase	ec:1.1.1.130	1	THRIPS_11_08_2011_12515	map00040	map00040_20130420154522.png
Pentose and glucuronate interconversions	43	uridylyltransferase	ec:2.7.7.9	7	THRIPS_11_08_2011_01342, THRIPS_11_08_2011_01481, THRIPS_11_08_2011_03241, THRIPS_11_08_2011_07085, THRIPS_11_08_2011_07086, THRIPS_11_08_2011_07087, THRIPS_11_08_2011_27399	map00040	map00040_20130420154522.png
Pentose and glucuronate interconversions	43	dehydrogenase (NAD+)	ec:1.2.1.3	13	THRIPS_11_08_2011_00301, THRIPS_11_08_2011_00992, THRIPS_11_08_2011_03548, THRIPS_11_08_2011_03549, THRIPS_11_08_2011_06836, THRIPS_11_08_2011_11457, THRIPS_11_08_2011_11869, THRIPS_11_08_2011_23355, THRIPS_11_08_2011_23356, THRIPS_11_08_2011_23357, THRIPS_11_08_2011_23358, THRIPS_11_08_2011_23359, THRIPS_11_08_2011_29126	map00040	map00040_20130420154522.png
Pentose and glucuronate interconversions	43	reductase	ec:1.1.1.58	1	THRIPS_11_08_2011_27704	map00040	map00040_20130420154522.png
Pentose and glucuronate interconversions	43	1-naphthol glucuronyltransferase	ec:2.4.1.17	4	THRIPS_11_08_2011_00753, THRIPS_11_08_2011_04342, THRIPS_11_08_2011_18098, THRIPS_11_08_2011_27256	map00040	map00040_20130420154522.png
Pentose and glucuronate interconversions	43	3-dehydrogenase	ec:1.1.1.45	5	THRIPS_11_08_2011_15417, THRIPS_11_08_2011_17345, THRIPS_11_08_2011_27163, THRIPS_11_08_2011_27164, THRIPS_11_08_2011_27165	map00040	map00040_20130420154522.png
Pentose and glucuronate interconversions	43	6-dehydrogenase	ec:1.1.1.22	4	THRIPS_11_08_2011_10303, THRIPS_11_08_2011_11500, THRIPS_11_08_2011_11828, THRIPS_11_08_2011_11829	map00040	map00040_20130420154522.png
Pentose and glucuronate interconversions	43	reductase	ec:1.1.1.10	1	THRIPS_11_08_2011_04528	map00040	map00040_20130420154522.png
Pentose and glucuronate interconversions	43	2-keto-3-deoxygluconokinase	ec:2.7.1.45	1	THRIPS_11_08_2011_03605	map00040	map00040_20130420154522.png
